# Supplementary material for: Long-read metagenomics using PromethION uncovers oral bacteriophages and their interaction with host bacteria
Source: Nat Commun. 2021 Jan 4;12:27. doi: 10.1038/s41467-020-20199-9 (PMC7782811; doi:10.1038/s41467-020-20199-9)
Supplement: Supplementary file 4 — Supplementary Data 1 [file 41467_2020_20199_MOESM4_ESM.xlsx]

## Sheet: DNA concentration
	Supplementary Data 1. Concentration of the DNA extracted from the saliva samples
	Condition	Sample	Storage	Order of two samplings	Concentration (ng/μl)	Sequencing
	1st experiment	1	OMNIgene	1st	57.4667	HiSeq
				2nd	78	PromethION
		2	OMNIgene	1st	94.0667	PromethION
				2nd	69	HiSeq
		3	OMNIgene	1st	24.4667	HiSeq
				2nd	61.4667	PromethION
		4	OMNIgene	1st	70.4	PromethION
				2nd	55.2	HiSeq
	2nd experiment	1	OMNIgene	1st	98.8	HiSeq
			RNAlater	2nd	420	HiSeq
		2	OMNIgene	1st	25.6	HiSeq
			RNAlater	2nd	357	HiSeq
		3	OMNIgene	1st	3.89	HiSeq
			RNAlater	2nd	301	HiSeq
						measured using Qubit dsDNA HS Assay Kit
