# Supplementary material for: Long-read metagenomics using PromethION uncovers oral bacteriophages and their interaction with host bacteria
Source: Nat Commun. 2021 Jan 4;12:27. doi: 10.1038/s41467-020-20199-9 (PMC7782811; doi:10.1038/s41467-020-20199-9)
Supplement: Supplementary file 5 — Supplementary Data 2 [file 41467_2020_20199_MOESM5_ESM.xlsx]

## Sheet: amount of seq data
	Supplementary Data 2. The amount of sequence data generated
	Condition	Sample	Storage	HiSeq	PromethION (all)	PromethION (Q>=7 )
	1st experiment	1	OMNIgene	55.9	38.8	29.6654
		2	OMNIgene	37.2	90.1	74.0122
		3	OMNIgene	55.5	65	46.6674
		4	OMNIgene	37.7	65.8185	50.263
	2nd experiment	1	OMNIgene	22	-	-
			RNAlater	22	-	-
		2	OMNIgene	21.8	-	-
			RNAlater	20.9	-	-
		3	OMNIgene	25.1	-	-
			RNAlater	19.8	-	-
				in Gb	in Gb	in Gb
						"Q>=7" represents a subset of PromethION reads
						with average quality score >= 7
