# Supplementary material for: Long-read metagenomics using PromethION uncovers oral bacteriophages and their interaction with host bacteria
Source: Nat Commun. 2021 Jan 4;12:27. doi: 10.1038/s41467-020-20199-9 (PMC7782811; doi:10.1038/s41467-020-20199-9)
Supplement: Supplementary file 6 — Supplementary Data 3 [file 41467_2020_20199_MOESM6_ESM.xlsx]

## Sheet: assembly stats
Supplementary Data 3. Assembly statistics calculated using MetaQuast
Statistics	Sample1 (Flye)	Sample2 (Flye)	Sample3 (Flye)	Sample4 (Flye)	Sample1 (hybridSPAdes)	Sample2 (hybridSPAdes)	Sample3 (hybridSPAdes)	Sample4 (hybridSPAdes)
# contigs (>= 0 bp)	3690	2885	5617	3133	663473	368181	669898	293954
# contigs (>= 1000 bp)	3672	2865	5574	3099	72403	41221	67500	41967
# contigs (>= 5000 bp)	3543	2708	5372	2975	15405	10582	13959	10700
# contigs (>= 10000 bp)	3252	2440	5021	2743	6540	4906	6104	4665
# contigs (>= 25000 bp)	2776	2057	4346	2311	1811	1538	1721	1392
# contigs (>= 50000 bp)	2156	1660	3384	1775	622	554	525	521
Total length (>= 0 bp)	480940349	426707605	615659498	347232509	474528463	316767311	454377538	311183750
Total length (>= 1000 bp)	480927768	426693207	615631595	347206578	359772153	259606689	326354916	252580381
Total length (>= 5000 bp)	480571933	426246616	615030208	346813139	239085332	191724567	214749364	183801403
Total length (>= 10000 bp)	478424393	424302558	612459496	345077886	177731664	152253816	160310919	141798465
Total length (>= 25000 bp)	470276399	418032194	601134271	337900409	107014257	101285312	94179983	92691336
Total length (>= 50000 bp)	447115906	403300884	565205343	318041480	66864758	67721756	53128072	62860338
Largest contig	3631366	5097128	3203214	2660737	992493	1118014	633360	1624546
GC (%)	43.73	43.09	45.11	44.91	46	44.59	46.6	46.16
N50	256159	344722	187441	207879	9733	14661	9663	13023
N75	113520	144594	95912	100380	3495	4749	3373	4543
L50	346	230	786	369	6759	3045	6396	3302
L75	1067	711	1939	980	22804	11194	21300	11883
