# Supplementary material for: Long-read metagenomics using PromethION uncovers oral bacteriophages and their interaction with host bacteria
Source: Nat Commun. 2021 Jan 4;12:27. doi: 10.1038/s41467-020-20199-9 (PMC7782811; doi:10.1038/s41467-020-20199-9)
Supplement: Supplementary file 7 — Supplementary Data 4 [file 41467_2020_20199_MOESM7_ESM.xlsx]

## Sheet: Sample1
Supplementary Data 4. Viral sequences identified by VIRSorter
										category 3 and 6 are filtered out by default						"Not detected" is filtered out by default
phageID	phageLen	linear or circular	Num. phage_hallmark_genes	Phage_gene_enrichment_sig	Non-Caudovirales_phage_gene_enrichment_sig	Pfam_depletion_sig	Uncharacterized_enrichment_sig	Strand_switch_depletion_sig	Short_genes_enrichment_sig	category (VirSorter)	Integrase	Antimicrobial resistance	clustered with IMG/VR v2.0	assigned family	taxonomy assigned to the contig by CAT	estimated read counts (FastViromeExplorer)	Note	Plasmid? (PlasFlow)	Figure & Table
VIRSorter_contig_75_pilon_gene_300_gene_421-256025-340210-cat_5	84185	l	2	gene_322-gene_421:6.71367262001069;gene_300-gene_359:30.27393475782016		gene_300-gene_359:11.99977520543037	gene_322-gene_421:6.71367262001069	gene_322-gene_421:6.71367262001069	gene_322-gene_421:6.71367262001069	5	yes	no	VIRSorter_contig_3600_pilon-cat_1;7000000180_____SRS017013_Baylor_scaffold_23860;3300008483_____Ga0105906_1000620;7000000290_____C3496787;7000000530_____C362525;7000000210_____SRS024015_Baylor_scaffold_36767;7000000508_____C3714790;7000000442_____SRS051791_LANL_scaffold_10560;3300006245_____Ga0099369_100137;7000000673_____C1760394;7000000576_____SRS022621_Baylor_scaffold_60364;3300008611_____Ga01…		Bacteria (superkingdom): 0.92	433041	top 10% among category 1,2,4,5
VIRSorter_contig_1001_pilon-cat_3	145209	l				gene_116-gene_211:4.56348622437647;gene_16-gene_102:5.80233975398657	gene_3-gene_102:4.80075208346682;gene_116-gene_211:6.12841576879367	gene_56-gene_155:5.79749919326037	gene_56-gene_155:5.79749919326037	3	NA	NA			Granulicatella (genus): 0.53	33973.1
VIRSorter_contig_274_pilon_gene_232_gene_370-187600-292275-cat_5	104675	l	4	gene_234-gene_333:7.19306809425924;gene_271-gene_370:18.88802578331313;gene_232-gene_331:7.19306809425924;gene_233-gene_332:7.19306809425924;gene_296-gene_358:33.98364918292980		gene_271-gene_370:18.88802578331313	gene_271-gene_370:18.88802578331313	gene_271-gene_370:18.88802578331313	gene_271-gene_370:18.88802578331313	5	yes	yes	VIRSorter_contig_274_pilon_gene_232_gene_370-187600-292275-cat_5;7000000405_____C2854275;7000000043_____C585625		Terrabacteria group (no rank): 0.60	432023	top 10% among category 1,2,4,5
VIRSorter_contig_1530_pilon_gene_1_gene_145-0-131389-cat_5	131389	l		gene_46-gene_145:2.03938853361653;gene_1-gene_70:20.95672327776320		gene_1-gene_70:3.28148136425809	gene_46-gene_145:2.03938853361653	gene_46-gene_145:2.03938853361653	gene_46-gene_145:2.03938853361653	5	no	yes			Bacteria (superkingdom): 0.99	280409	top 10% among category 1,2,4,5		Figure 3
VIRSorter_contig_58_pilon_gene_103_gene_247-65707-147937-cat_5	82230	l	9	gene_103-gene_202:2.16237817478375;gene_162-gene_246:35.52645739997033		gene_160-gene_247:22.17601744140476	gene_133-gene_232:3.63105248245533	gene_133-gene_232:3.63105248245533	gene_133-gene_232:3.63105248245533	5	yes	yes	VIRSorter_contig_58_pilon_gene_103_gene_247-65707-147937-cat_5;3300006489_____Ga0100254_100379;VIRSorter_contig_58_pilon_gene_133_gene_247-83318-147937-cat_5		Bacteria (superkingdom): 0.95	276691	top 10% among category 1,2,4,5
VIRSorter_contig_1014_pilon_gene_1206_gene_1305-945618-1041653-cat_6	96035	l				gene_1206-gene_1305:9.28087062835560	gene_1206-gene_1305:9.28087062835560	gene_1206-gene_1305:9.28087062835560	gene_1206-gene_1305:9.28087062835560	6	NA	NA			Leptotrichiaceae (family): 0.67	1299
VIRSorter_contig_1014_pilon_gene_1546_gene_1645-1220840-1312400-cat_6	91560	l				gene_1546-gene_1645:4.24049895011552	gene_1546-gene_1645:4.24049895011552	gene_1546-gene_1645:4.24049895011552		6	NA	NA			Leptotrichiaceae (family): 0.67	8475.1
VIRSorter_contig_1014_pilon_gene_1649_gene_1748-1319250-1407531-cat_6	88281	l				gene_1649-gene_1748:8.50640495032824	gene_1649-gene_1748:8.50640495032824	gene_1649-gene_1748:8.50640495032824		6	NA	NA			Leptotrichiaceae (family): 0.67	1975
VIRSorter_contig_1014_pilon_gene_344_gene_443-284141-359910-cat_6	75769	l				gene_344-gene_443:8.50640495032824	gene_344-gene_443:8.50640495032824	gene_344-gene_443:8.50640495032824	gene_344-gene_443:8.50640495032824	6	NA	NA			Leptotrichiaceae (family): 0.67	2266.8
VIRSorter_contig_1014_pilon_gene_473_gene_572-382003-460078-cat_6	78075	l				gene_473-gene_572:7.01118476695471	gene_473-gene_572:7.01118476695471	gene_473-gene_572:7.01118476695471		6	NA	NA			Leptotrichiaceae (family): 0.67	1800.6
VIRSorter_contig_1014_pilon_gene_685_gene_784-545437-615027-cat_6	69590	l				gene_685-gene_784:16.10578454253763	gene_685-gene_784:16.10578454253763	gene_685-gene_784:16.10578454253763		6	NA	NA			Leptotrichiaceae (family): 0.67	1435
VIRSorter_contig_1014_pilon_gene_867_gene_966-681177-759330-cat_6	78153	l				gene_867-gene_966:13.41666948872536	gene_867-gene_966:13.41666948872536	gene_867-gene_966:13.41666948872536		6	NA	NA			Leptotrichiaceae (family): 0.67	717
VIRSorter_contig_1014_pilon_gene_987_gene_1116-771384-878509-cat_6	107125	l				gene_987-gene_1084:5.81252184870685	gene_1017-gene_1116:4.90519673186989	gene_1017-gene_1116:4.90519673186989		6	NA	NA			Leptotrichiaceae (family): 0.67	1564.7
VIRSorter_contig_1018_pilon_gene_31_gene_81-28108-86328-cat_6	58220	l				gene_31-gene_81:10.30661598078972	gene_31-gene_78:10.71439350156142			6	NA	NA			Clostridiales (order): 0.53	Not detected
VIRSorter_contig_2202_pilon-cat_2	138793	l		gene_29-gene_128:2.03869393032231;gene_6-gene_48:11.36245973139707		gene_1-gene_48:2.75843503164138	gene_29-gene_128:2.03869393032231	gene_29-gene_128:2.03869393032231	gene_29-gene_128:2.03869393032231	2	no	yes			Bacteria (superkingdom): 1.00	251142	top 10% among category 1,2,4,5		Figure 3
VIRSorter_contig_951_pilon-cat_2	91051	l	3	gene_21-gene_120:24.63038802636222;gene_21-gene_104:26.75403967982913		gene_21-gene_120:24.63038802636222	gene_21-gene_120:24.63038802636222	gene_21-gene_120:24.63038802636222	gene_21-gene_120:24.63038802636222	2	yes	yes	VIRSorter_contig_951_pilon-cat_2;3300006254_____Ga0099365_1000123;3300007204_____Ga0103275_100403;3300006745_____Ga0101799_100176;7000000483_____C832197;7000000125_____SRS015941_WUGC_scaffold_33368;3300008618_____Ga0111234_100101;3300008382_____Ga0114861_1000093;7000000310_____C899651;3300008514_____Ga0111023_100665;3300007994_____Ga0113878_100497;7000000545_____SRS043755_WUGC_scaffold_45964;7000…		Bacteria (superkingdom): 0.66	228103	top 10% among category 1,2,4,5
VIRSorter_contig_1024_pilon_gene_17_gene_59-12469-48055-cat_6	35586	l				gene_17-gene_59:3.96282310544010	gene_17-gene_59:4.03350234651065			6	NA	NA			Prevotellaceae (family): 0.55	15674.2
VIRSorter_contig_1026_pilon_gene_15_gene_51-12274-34149-cat_6	21875	l				gene_15-gene_51:6.67978235887442	gene_15-gene_51:7.66993551917975			6	NA	NA			Leptotrichia (genus): 0.97	788.5
VIRSorter_contig_1027_pilon_gene_1_gene_163-772-176338-cat_6	175566	l				gene_88-gene_163:7.54417910572863;gene_1-gene_76:4.43974963560956	gene_41-gene_140:7.10493315208568;gene_1-gene_25:2.46841539050236	gene_41-gene_140:7.10493315208568	gene_41-gene_140:7.10493315208568	6	NA	NA			Flavobacteriaceae (family): 0.69	414.9
VIRSorter_contig_839_pilon_gene_178_gene_326-143872-233171-cat_5	89299	l	9	gene_178-gene_277:4.43664780657433;gene_191-gene_290:5.60163398364667;gene_190-gene_289:5.60163398364667;gene_248-gene_324:27.66244345184586		gene_244-gene_326:17.39155354894971	gene_227-gene_326:12.76969032614567	gene_227-gene_326:12.76969032614567	gene_227-gene_326:12.76969032614567	5	yes	yes	VIRSorter_contig_839_pilon_gene_178_gene_326-143872-233171-cat_5;7000000445_____SRS045262_WUGC_scaffold_14373;7000000147_____C1909256;VIRSorter_contig_142_pilon_gene_53_gene_179-45268-129415-cat_5;REF:Bacilli_gi_419767764;7000000506_____SRS021986_Baylor_scaffold_128;7000000530_____C362513;7000000391_____SRS018329_Baylor_scaffold_1377		Bacteria (superkingdom): 0.95	213131	top 10% among category 1,2,4,5
VIRSorter_contig_1043_pilon_gene_6_gene_51-3598-55926-cat_6	52328	l				gene_6-gene_51:6.75316846155092	gene_6-gene_51:6.70442766737856			6	NA	NA			Selenomonas (genus): 0.57	870
VIRSorter_contig_1047_pilon-cat_3	106691	l				gene_5-gene_104:8.44653680256320	gene_5-gene_104:8.44653680256320	gene_5-gene_104:8.44653680256320	gene_5-gene_104:8.44653680256320	3	NA	NA			Porphyromonas sp. (species): 0.71	5071.2
VIRSorter_contig_1049_pilon-cat_3	76339	l				gene_54-gene_114:9.14122711282923;gene_6-gene_31:2.77757951242328	gene_60-gene_114:8.82447183379626	gene_10-gene_109:5.81770524456930	gene_10-gene_109:5.81770524456930	3	NA	NA			Fusobacterium (genus): 0.86	871.3
VIRSorter_contig_203_pilon_gene_1663_gene_1731-1425223-1482829-cat_5	57606	l		gene_1663-gene_1731:12.81808530450524						5	no	yes			Streptococcus (genus): 0.70	199990	top 10% among category 1,2,4,5 (questionable)
VIRSorter_contig_3_pilon_gene_151_gene_321-134167-262903-cat_5	128736	l	7	gene_180-gene_279:40.81288249527559;gene_182-gene_281:40.81288249527559;gene_165-gene_264:45.01319778325472;gene_183-gene_282:40.81288249527559;gene_210-gene_309:33.19352387290562;gene_164-gene_263:45.01319778325472;gene_160-gene_259:45.01319778325472;gene_181-gene_280:40.81288249527559;gene_162-gene_261:45.01319778325472;gene_163-gene_262:45.01319778325472;gene_166-gene_265:45.01319778325472;gen…		gene_166-gene_265:45.01319778325472;gene_268-gene_321:5.36810325014604	gene_166-gene_265:45.01319778325472	gene_166-gene_265:45.01319778325472	gene_166-gene_265:45.01319778325472	5	yes	yes	VIRSorter_contig_711_pilon-cat_1;3300008413_____Ga0115229_100261;3300008382_____Ga0114861_1000290;3300008140_____Ga0114165_1002357;7000000194_____SRS022077_Baylor_scaffold_9475;7000000354_____SRS015985_WUGC_scaffold_4334;3300006301_____Ga0099617_100602;7000000568_____SRS051930_LANL_scaffold_32983;3300008405_____Ga0115221_1002303;3300006294_____Ga0099625_101034;VIRSorter_contig_3_pilon_gene_151_ge…		Bacteria (superkingdom): 0.92	197017	top 10% among category 1,2,4,5		Figure 3
VIRSorter_contig_1051_pilon-cat_3	131054	l				gene_40-gene_139:8.80283175063409	gene_74-gene_139:9.78709113478927;gene_1-gene_62:2.35245943499866	gene_40-gene_139:8.80283175063409	gene_40-gene_139:8.80283175063409	3	NA	NA			Rothia (genus): 0.95	29190.1
VIRSorter_contig_1053_pilon_gene_52_gene_246-28250-179635-cat_6	151385	l				gene_52-gene_151:3.97611464702017;gene_157-gene_246:13.31759116697138	gene_157-gene_246:11.45670185284363;gene_86-gene_147:3.98163710569661	gene_133-gene_232:9.49982378817744	gene_133-gene_232:9.49982378817744	6	NA	NA			Fusobacterium (genus): 0.80	1065.3
VIRSorter_contig_1054_pilon-cat_3	28257	l				gene_3-gene_37:5.28180732349543	gene_3-gene_35:5.54527606499896			3	NA	NA			Fusobacterium (genus): 0.68	Not detected
VIRSorter_contig_1065_pilon-cat_3	11054	l				3.62682	4.22312			3	NA	NA			Bacteroidales (order): 0.53	23175.7
VIRSorter_contig_194_pilon_gene_574_gene_686-454855-523340-cat_5	68485	l	6	gene_574-gene_673:12.02575018840543;gene_621-gene_686:29.44411957654548		gene_626-gene_686:12.10328453084205	gene_574-gene_673:12.02575018840543	gene_574-gene_673:12.02575018840543	gene_574-gene_673:12.02575018840543	5	yes	no			Bacteria (superkingdom): 0.96	179284	top 10% among category 1,2,4,5
VIRSorter_contig_1078_pilon-cat_3	74832	l				gene_10-gene_62:11.31953827459366	12.7747			3	NA	NA			Capnocytophaga (genus): 0.82	Not detected
VIRSorter_contig_2583_pilon-cat_2	117549	l		gene_15-gene_108:23.09585748246382		gene_27-gene_124:5.94525251786253	gene_20-gene_119:5.75075845493869	gene_20-gene_119:5.75075845493869	gene_20-gene_119:5.75075845493869	2	no	yes			Bacteria (superkingdom): 0.99	166984	top 10% among category 1,2,4,5		Figure 3
VIRSorter_contig_108_pilon_gene_4_gene_103-1414-87133-cat_6	85719	l				gene_4-gene_103:19.14803340573697	gene_4-gene_103:19.14803340573697	gene_4-gene_103:19.14803340573697	gene_4-gene_103:19.14803340573697	6	NA	NA			Fusobacterium (genus): 0.87	80.9
VIRSorter_contig_1085_pilon_gene_1_gene_100-508-81514-cat_6	81006	l				gene_1-gene_100:8.28927210163230	gene_1-gene_100:8.28927210163230	gene_1-gene_100:8.28927210163230	gene_1-gene_89:8.58046042827404	6	NA	NA			Fusobacterium (genus): 0.92	900.9
VIRSorter_contig_1020_pilon_gene_179_gene_278-147056-237188-cat_5	90132	l		gene_179-gene_278:15.79520661572709;gene_209-gene_278:22.03745597329633		gene_179-gene_278:15.79520661572709	gene_179-gene_278:15.79520661572709	gene_179-gene_278:15.79520661572709	gene_179-gene_278:15.79520661572709	5	no	yes			Bacteria (superkingdom): 1.00	142459	top 10% among category 1,2,4,5 (questionable)
VIRSorter_contig_259_pilon_gene_150_gene_297-128995-248204-cat_5	119209	l	4	gene_172-gene_271:40.20636690112068;gene_186-gene_285:37.57879743693467;gene_185-gene_284:37.57879743693467;gene_194-gene_293:36.30692991661347;gene_169-gene_268:40.20636690112068;gene_170-gene_269:40.20636690112068;gene_187-gene_286:37.57879743693467;gene_156-gene_255:42.95404859980919;gene_167-gene_266:40.20636690112068;gene_171-gene_270:40.20636690112068;gene_168-gene_267:40.20636690112068;gen…		gene_156-gene_255:42.95404859980919;gene_260-gene_297:3.12305060981443	gene_156-gene_255:42.95404859980919	gene_156-gene_255:42.95404859980919	gene_156-gene_255:42.95404859980919	5	yes	yes			Bacteria (superkingdom): 0.92	139145	top 10% among category 1,2,4,5		Figure 3
VIRSorter_contig_1091_pilon_gene_1_gene_69-136-60719-cat_6	60583	l				gene_1-gene_69:4.12569513820956	gene_1-gene_69:3.40376623535298			6	NA	NA			Actinomyces (genus): 0.96	19212.1
VIRSorter_contig_1092_pilon-cat_3	80140	l				gene_41-gene_80:5.83960128589780	gene_1-gene_83:3.94567960578440		gene_2-gene_82:3.88689520877704	3	NA	NA			Leptotrichia (genus): 0.89	4528
VIRSorter_contig_11_pilon_gene_300_gene_399-228918-294704-cat_6	65786	l				gene_300-gene_399:9.24530592180772	gene_300-gene_399:9.24530592180772	gene_300-gene_399:9.24530592180772	gene_300-gene_399:9.24530592180772	6	NA	NA			Lachnospiraceae (family): 0.62	15768.1
VIRSorter_contig_1105_pilon-cat_3	149636	l				gene_4-gene_101:10.31548296124639	gene_1-gene_93:5.91522654791350			3	NA	NA			Flavobacteriaceae (family): 0.68	466
VIRSorter_contig_1112_pilon-cat_3	198952	l				gene_114-gene_213:3.63023854181380;gene_1-gene_97:12.23000868763742	gene_114-gene_213:3.63023854181380;gene_1-gene_97:12.53747653199566	gene_25-gene_124:12.08245211391154	gene_25-gene_124:12.08245211391154	3	NA	NA			Porphyromonadaceae (family): 0.88	17667.5
VIRSorter_contig_68_pilon_gene_844_gene_956-683315-764291-cat_5	80976	l		gene_844-gene_943:12.75451034052666;gene_845-gene_944:12.75451034052666;gene_873-gene_956:20.14195320579800		gene_845-gene_944:12.75451034052666	gene_845-gene_944:12.75451034052666	gene_845-gene_944:12.75451034052666	gene_845-gene_944:12.75451034052666	5	no	yes			Bacteria (superkingdom): 0.99	132020	top 10% among category 1,2,4,5		Figure 3
VIRSorter_contig_2140_pilon_gene_120_gene_320-82982-227290-cat_5	144308	l	2			gene_120-gene_216:10.17974431903226;gene_227-gene_320:16.48302794233846	gene_212-gene_311:15.82593741658231;gene_122-gene_205:5.00605506772430	gene_212-gene_311:15.82593741658231	gene_212-gene_311:15.82593741658231	5	no	no			Streptococcus (genus): 0.55	124954	top 10% among category 1,2,4,5
VIRSorter_contig_2455_pilon_gene_1_gene_84-337-53895-cat_5	53558	l		gene_1-gene_84:17.09997344399448		gene_5-gene_58:4.12891030272744				5	no	yes			Streptococcus (genus): 0.73	121071	top 10% among category 1,2,4,5 (questionable)
VIRSorter_contig_1123_pilon-cat_3	262294	l				gene_21-gene_120:15.33370287796326;gene_145-gene_211:5.54962910617739	gene_112-gene_211:10.38869586485925;gene_16-gene_101:15.49150962730331	gene_21-gene_120:15.33370287796326	gene_21-gene_120:15.33370287796326	3	NA	NA			Lachnospiraceae bacterium oral taxon 500 (species): 0.63	2010.9
VIRSorter_contig_113_pilon_gene_283_gene_382-175655-246655-cat_6	71000	l				gene_283-gene_382:4.36857053496127	gene_283-gene_382:4.36857053496127	gene_283-gene_382:4.36857053496127	gene_283-gene_382:4.36857053496127	6	NA	NA			Lactobacillales (order): 0.52	10354.4
VIRSorter_contig_193_pilon_gene_220_gene_281-168495-224936-cat_5	56441	l		gene_220-gene_281:16.51782879526810						5	no	yes			Bacteria (superkingdom): 1.00	110620	top 10% among category 1,2,4,5 (questionable)
VIRSorter_contig_1139_pilon-cat_3	89600	l				gene_7-gene_106:5.56415992829365	gene_36-gene_116:6.96659718333608	gene_7-gene_106:5.56415992829365	gene_7-gene_106:5.56415992829365	3	NA	NA			Capnocytophaga (genus): 0.66	1922.1
VIRSorter_contig_1149_pilon_gene_93_gene_121-73886-118359-cat_6	44473	l				gene_93-gene_121:3.37098966969704	gene_93-gene_121:4.13599678085617			6	NA	NA			Rothia (genus): 0.92	6936
VIRSorter_contig_1153_pilon_gene_2025_gene_2151-1147034-1224419-cat_6	77385	l				gene_2055-gene_2151:4.05172563813597	gene_2025-gene_2124:2.89808741911767	gene_2025-gene_2124:2.89808741911767	gene_2025-gene_2124:2.89808741911767	6	NA	NA			Moraxella sp. (species): 0.65	490
VIRSorter_contig_1153_pilon_gene_2570_gene_2646-1456923-1498975-cat_6	42052	l				gene_2570-gene_2646:3.59258195303775	gene_2570-gene_2646:5.07157994039867			6	NA	NA			Moraxella sp. (species): 0.65	244
VIRSorter_contig_1156_pilon-cat_3	93878	l				gene_1-gene_61:9.15595036964994	gene_1-gene_61:4.25036227088571	gene_10-gene_109:3.58404589152501	gene_13-gene_111:11.78527808750099	3	NA	NA			Fusobacterium (genus): 0.86	Not detected
VIRSorter_contig_1157_pilon_gene_7_gene_106-7196-88557-cat_6	81361	l				gene_28-gene_89:6.58151612235728	gene_7-gene_106:4.46009329330453	gene_7-gene_106:4.46009329330453	gene_7-gene_106:4.46009329330453	6	NA	NA			Campylobacter (genus): 0.92	309
VIRSorter_contig_1167_pilon_gene_221_gene_321-150343-219773-cat_6	69430	l				gene_265-gene_321:7.14762202653151	gene_265-gene_321:8.54176624440559	gene_221-gene_320:5.55478077171840	gene_221-gene_320:5.55478077171840	6	NA	NA			Corynebacterium (genus): 0.95	4398
VIRSorter_contig_1170_pilon_gene_32_gene_60-17152-53735-cat_6	36583	l				gene_32-gene_60:4.26439238928585	gene_32-gene_60:2.77171902542519			6	NA	NA			Candidatus Saccharimonas sp. (species): 0.58	970
VIRSorter_contig_1173_pilon_gene_14_gene_123-13757-94156-cat_6	80399	l				gene_38-gene_123:4.80181243697460	gene_14-gene_113:2.53927168955732	gene_14-gene_113:2.53927168955732		6	NA	NA			Bacteria (superkingdom): 1.00	5675
VIRSorter_contig_1173_pilon_gene_38_gene_237-30810-166220-cat_6	135410	l				gene_138-gene_237:2.76045823245602;gene_38-gene_124:6.39826605710170	gene_66-gene_165:4.11739176202882	gene_66-gene_165:4.11739176202882	gene_79-gene_165:4.95343672263148;gene_210-gene_237:3.71654329600933	6	NA	NA			Bacteria (superkingdom): 1.00	1615.2
VIRSorter_contig_118_pilon_gene_180_gene_276-160008-263529-cat_6	103521	l				gene_180-gene_276:11.20300351059264	gene_180-gene_276:10.69150689449603			6	NA	NA			Flavobacteriaceae (family): 0.71	Not detected
VIRSorter_contig_118_pilon_gene_76_gene_175-76441-155643-cat_6	79202	l				gene_76-gene_175:15.18179700342606	gene_76-gene_175:15.18179700342606	gene_76-gene_175:15.18179700342606	gene_76-gene_175:15.18179700342606	6	NA	NA			Flavobacteriaceae (family): 0.71	258
VIRSorter_contig_128_pilon_gene_1704_gene_1783-1359849-1429730-cat_5	69881	l		gene_1708-gene_1781:18.93216698001744		gene_1704-gene_1783:2.39505484233494				5	no	yes			Streptococcus (genus): 0.72	109489	top 10% among category 1,2,4,5 (questionable)
VIRSorter_contig_1182_pilon_gene_22_gene_121-22851-89161-cat_6	66310	l				gene_52-gene_121:9.87169710133247	gene_58-gene_121:8.70705421994120	gene_22-gene_121:7.13193638646823	gene_22-gene_121:7.13193638646823	6	NA	NA			Lachnospiraceae bacterium (species): 0.64	16803.1
VIRSorter_contig_112_pilon_gene_529_gene_612-452785-525816-cat_5	73031	l		gene_529-gene_612:24.39696425148816		gene_529-gene_597:4.41422021548512				5	no	yes			Terrabacteria group (no rank): 0.51	108975	top 10% among category 1,2,4,5		Figure 3
VIRSorter_contig_142_pilon_gene_53_gene_179-45268-129415-cat_5	84147	l	9	gene_105-gene_177:36.48722799934645		gene_102-gene_179:16.08149582443014	gene_53-gene_152:2.04600693316099	gene_53-gene_152:2.04600693316099	gene_53-gene_152:2.04600693316099	5	yes	yes	VIRSorter_contig_839_pilon_gene_178_gene_326-143872-233171-cat_5;7000000445_____SRS045262_WUGC_scaffold_14373;7000000147_____C1909256;VIRSorter_contig_142_pilon_gene_53_gene_179-45268-129415-cat_5;REF:Bacilli_gi_419767764;7000000506_____SRS021986_Baylor_scaffold_128;7000000530_____C362513;7000000391_____SRS018329_Baylor_scaffold_1377		Terrabacteria group (no rank): 0.52	107696	top 10% among category 1,2,4,5
VIRSorter_contig_1185_pilon_gene_130_gene_313-114346-243592-cat_6	129246	l				gene_216-gene_313:5.65015030796621	gene_130-gene_229:4.74895088533199	gene_130-gene_229:4.74895088533199	gene_150-gene_229:4.78481124155572	6	NA	NA			Fusobacterium (genus): 0.85	2450
VIRSorter_contig_1185_pilon_gene_21_gene_120-14144-104882-cat_6	90738	l				gene_21-gene_120:16.61423647775409	gene_21-gene_120:16.61423647775409	gene_21-gene_120:16.61423647775409	gene_21-gene_120:16.61423647775409	6	NA	NA			Fusobacterium (genus): 0.85	Not detected
VIRSorter_contig_1185_pilon_gene_216_gene_322-174892-253815-cat_6	78923	l				gene_216-gene_313:5.65015030796621	gene_223-gene_322:5.43882612810699	gene_223-gene_322:5.43882612810699	gene_223-gene_322:5.43882612810699	6	NA	NA			Fusobacterium (genus): 0.85	510.5
VIRSorter_contig_1185_pilon_gene_333_gene_440-259376-331722-cat_6	72346	l				gene_333-gene_432:7.51963670217118	gene_348-gene_440:7.64969864950917	gene_333-gene_432:7.51963670217118	gene_333-gene_432:7.51963670217118	6	NA	NA			Fusobacterium (genus): 0.85	486.3
VIRSorter_contig_1185_pilon_gene_471_gene_570-355876-424391-cat_6	68515	l				gene_471-gene_570:12.47151754132617	gene_471-gene_570:12.47151754132617	gene_471-gene_570:12.47151754132617	gene_471-gene_570:12.47151754132617	6	NA	NA			Fusobacterium (genus): 0.85	569.9
VIRSorter_contig_31_pilon_gene_160_gene_271-137742-214325-cat_5	76583	l	7	gene_180-gene_271:32.70681547796960		gene_180-gene_264:11.84723069158236	gene_160-gene_259:4.59525119509451	gene_160-gene_259:4.59525119509451	gene_160-gene_259:4.59525119509451	5	yes	yes			Bacteria (superkingdom): 0.91	106623	top 10% among category 1,2,4,5		Figure 3
VIRSorter_contig_274_pilon_gene_81_gene_186-68600-136513-cat_5	67913	l	7	gene_81-gene_140:31.82529301972707		gene_81-gene_140:11.83718263555339	gene_87-gene_186:5.45340113625519	gene_87-gene_186:5.45340113625519	gene_87-gene_186:5.45340113625519	5	yes	no	VIRSorter_contig_274_pilon_gene_81_gene_186-68600-136513-cat_5;VIRSorter_contig_31_pilon_gene_183_gene_303-153276-242063-cat_5;VIRSorter_contig_31_pilon_gene_180_gene_289-150899-232370-cat_5;VIRSorter_contig_31_pilon_gene_160_gene_271-137742-214325-cat_5		Terrabacteria group (no rank): 0.60	105519	top 10% among category 1,2,4,5
VIRSorter_contig_1189_pilon_gene_1349_gene_1448-1118853-1183923-cat_4	65070	l	8	gene_1349-gene_1448:34.09031257112285		gene_1349-gene_1448:34.09031257112285	gene_1349-gene_1448:34.09031257112285	gene_1349-gene_1448:34.09031257112285	gene_1349-gene_1448:34.09031257112285	4	NA	NA	VIRSorter_contig_1189_pilon_gene_1349_gene_1448-1118853-1183923-cat_4;7000000647_____SRS020220_Baylor_scaffold_46155;3300008518_____Ga0115191_102856;7000000494_____SRS021477_Baylor_scaffold_79308;VIRSorter_contig_1189_pilon_gene_1338_gene_1456-1108181-1186888-cat_5		Lachnospiraceae (family): 0.91	Not detected
VIRSorter_contig_119_pilon_gene_124_gene_223-111871-175050-cat_6	63179	l				gene_124-gene_223:7.94608346914435	gene_124-gene_223:7.94608346914435	gene_124-gene_223:7.94608346914435	gene_124-gene_223:7.94608346914435	6	NA	NA			Fusobacterium (genus): 0.85	327
VIRSorter_contig_119_pilon_gene_7_gene_106-7212-98962-cat_6	91750	l				gene_7-gene_106:12.64497360045016	gene_7-gene_106:12.64497360045016	gene_7-gene_106:12.64497360045016		6	NA	NA			Fusobacterium (genus): 0.85	Not detected
VIRSorter_contig_1190_pilon-cat_3	91967	l				gene_4-gene_103:4.59666832877462	gene_1-gene_32:5.32777176896114	gene_4-gene_103:4.59666832877462	gene_4-gene_103:4.59666832877462	3	NA	NA			Bacteria (superkingdom): 0.91	3062.9		plasmid.Firmicutes
VIRSorter_contig_1193_pilon-cat_3	78189	l				gene_9-gene_87:3.48475972643870			gene_1-gene_81:7.35216975836596	3	NA	NA			Fusobacterium (genus): 0.91	Not detected
VIRSorter_contig_1197_pilon-cat_3	86529	l				gene_9-gene_104:6.93924964295960	gene_6-gene_104:5.52875070026365			3	NA	NA			Veillonella (genus): 0.94	1459
VIRSorter_contig_120_pilon-cat_3	103679	l				gene_17-gene_92:9.30699298158913	gene_17-gene_92:6.75773387475875		gene_2-gene_91:14.66653988992282	3	NA	NA			Fusobacterium (genus): 0.90	96.1
VIRSorter_contig_1201_pilon-cat_3	88779	l				gene_1-gene_98:21.03169859763219	gene_10-gene_109:20.21816420734772	gene_10-gene_109:20.21816420734772	gene_1-gene_79:20.38515502056944	3	NA	NA			Fusobacterium (genus): 0.55	Not detected
VIRSorter_contig_1992_pilon-cat_2	87898	l	6	gene_18-gene_74:6.17296355421933		gene_3-gene_75:15.05173377928830	gene_30-gene_129:2.96956179561224	gene_30-gene_129:2.96956179561224	gene_30-gene_129:2.96956179561224	2	yes	no			Lactobacillales (order): 0.84	104618	top 10% among category 1,2,4,5
VIRSorter_contig_121_pilon-cat_3	72895	l				10.0003	9.35016			3	NA	NA			Corynebacterium durum (species): 0.80	10889
VIRSorter_contig_478_pilon_gene_13_gene_112-10383-92275-cat_5	81892	l		gene_13-gene_112:2.88637697902072;gene_58-gene_83:4.87883626325016		gene_13-gene_112:2.88637697902072	gene_13-gene_112:2.88637697902072	gene_13-gene_112:2.88637697902072	gene_13-gene_112:2.88637697902072	5	yes	yes			Bacteria (superkingdom): 1.00	100176	top 10% among category 1,2,4,5 (questionable)
VIRSorter_contig_1213_pilon_gene_49_gene_261-42257-283751-cat_6	241494	l				gene_64-gene_162:18.04353455561964;gene_164-gene_261:14.34967300020721	gene_64-gene_162:18.11124669484212;gene_164-gene_261:13.62465436082961	gene_152-gene_251:15.97018130838600;gene_49-gene_148:16.20207940207388	gene_152-gene_251:15.97018130838600;gene_49-gene_148:16.20207940207388	6	NA	NA	VIRSorter_contig_1213_pilon_gene_49_gene_261-42257-283751-cat_6;7000000479_____SRS015803_WUGC_scaffold_6623;7000000074_____SRS065099_LANL_scaffold_101151;3300008486_____Ga0115196_1002261;3300007335_____Ga0104969_1002041;7000000115_____SRS055378_LANL_scaffold_5885;7000000115_____C4143546;VIRSorter_contig_1213_pilon_gene_64_gene_285-62004-309108-cat_6		Candidatus Gracilibacteria bacterium (species): 0.74	1508.7
VIRSorter_contig_1213_pilon_gene_64_gene_285-62004-309108-cat_6	247104	l				gene_64-gene_162:18.04353455561964;gene_164-gene_261:14.34967300020721	gene_64-gene_162:17.83298911165694;gene_164-gene_261:13.37350559546119	gene_186-gene_285:11.96187818270569;gene_84-gene_183:15.97018130838600	gene_186-gene_285:11.96187818270569;gene_84-gene_183:15.97018130838600	6	NA	NA			Candidatus Gracilibacteria bacterium (species): 0.74	920.2
VIRSorter_contig_1218_pilon_gene_1264_gene_1363-767622-827042-cat_6	59420	l				gene_1264-gene_1363:5.90601322466777	gene_1264-gene_1363:5.90601322466777	gene_1264-gene_1363:5.90601322466777	gene_1264-gene_1363:5.90601322466777	6	NA	NA			Porphyromonadaceae (family): 0.88	2014.2
VIRSorter_contig_1218_pilon_gene_1978_gene_2077-1188957-1267443-cat_6	78486	l				gene_1994-gene_2077:6.05565281363123	gene_1978-gene_2077:5.43185467869747	gene_1978-gene_2077:5.43185467869747	gene_1978-gene_2077:5.43185467869747	6	NA	NA			Porphyromonadaceae (family): 0.88	2142.7
VIRSorter_contig_1218_pilon_gene_2547_gene_2662-1555853-1626711-cat_6	70858	l				gene_2568-gene_2662:4.99036795547201	gene_2547-gene_2645:4.39930900083643	gene_2554-gene_2653:4.15369040916822	gene_2554-gene_2653:4.15369040916822	6	NA	NA			Porphyromonadaceae (family): 0.88	4179.3
VIRSorter_contig_1218_pilon_gene_889_gene_1027-551717-626323-cat_6	74606	l				gene_889-gene_984:8.99602096356007	gene_912-gene_984:9.29345110069984	gene_928-gene_1027:5.90601322466777	gene_928-gene_1027:5.90601322466777	6	NA	NA			Porphyromonadaceae (family): 0.88	2359.1
VIRSorter_contig_1219_pilon_gene_56_gene_86-46354-64759-cat_6	18405	l				gene_56-gene_86:4.35860454666353	gene_56-gene_86:5.17988170014058			6	NA	NA			Bacilli (class): 0.99	9920.7
VIRSorter_contig_122_pilon-cat_3	100452	l				gene_8-gene_107:14.45033619535939	gene_8-gene_107:14.45033619535939	gene_8-gene_107:14.45033619535939	gene_8-gene_107:14.45033619535939	3	NA	NA			Fusobacterium (genus): 0.81	Not detected
VIRSorter_contig_183_pilon_gene_862_gene_911-737953-786301-cat_5	48348	l		gene_862-gene_911:3.55126706511504						5	no	yes			Bacteria (superkingdom): 1.00	98660.6	top 10% among category 1,2,4,5 (questionable)
VIRSorter_contig_6_pilon_gene_1546_gene_1619-1204870-1273326-cat_5	68456	l		gene_1546-gene_1619:23.72956323981007		gene_1554-gene_1619:5.11175513366124				5	no	yes			Terrabacteria group (no rank): 0.51	90498.2	top 10% among category 1,2,4,5		Figure 3
VIRSorter_contig_412_pilon_gene_2040_gene_2103-1693876-1760591-cat_5	66715	l		gene_2040-gene_2103:15.01556884122689						5	no	yes			Streptococcus (genus): 0.73	90385.6	top 10% among category 1,2,4,5 (questionable)
VIRSorter_contig_1231_pilon_gene_426_gene_506-410879-470204-cat_5	59325	l		gene_459-gene_506:4.71752622782468		gene_426-gene_506:18.21117539874627				5	NA	NA	VIRSorter_contig_1231_pilon_gene_426_gene_506-410879-470204-cat_5;3300007782_____Ga0105808_100196;7000000607_____C827444;7000000525_____SRS019124_WUGC_scaffold_12823;7000000558_____SRS019125_WUGC_scaffold_7193;VIRSorter_contig_1231_pilon_gene_426_gene_543-410879-503128-cat_5		Prevotellaceae (family): 0.92	Not detected
VIRSorter_contig_1340_pilon_gene_112_gene_240-90066-203884-cat_5	113818	l		gene_141-gene_240:22.95526063549883;gene_112-gene_211:15.64880535293577;gene_149-gene_240:23.30290266820174		gene_141-gene_240:22.95526063549883	gene_141-gene_240:22.95526063549883	gene_141-gene_240:22.95526063549883	gene_141-gene_240:22.95526063549883	5	no	yes			Bacteria (superkingdom): 0.99	89654.8	top 10% among category 1,2,4,5		Figure 3
VIRSorter_contig_1138_pilon_gene_1_gene_64-1789-58282-cat_5	56493	l		gene_3-gene_64:20.91472993631765		gene_1-gene_57:4.97087496023201				5	no	yes			Bacteria (superkingdom): 1.00	88094.4	top 10% among category 1,2,4,5 (questionable)
VIRSorter_contig_1235_pilon_gene_63_gene_82-55051-66128-cat_4	11077	l	1	gene_63-gene_82:10.83397203453747						4	NA	NA			Terrabacteria group (no rank): 0.52	Not detected
VIRSorter_contig_2985_pilon-cat_2	34391	l	4			11.2014				2	yes	no			Bacteria (superkingdom): 0.60	83697	top 10% among category 1,2,4,5
VIRSorter_contig_672_pilon_gene_173_gene_231-153114-211527-cat_5	58363	l		gene_173-gene_231:18.69156468793378		gene_180-gene_231:3.44089712148999				5	no	yes			Bacteria (superkingdom): 1.00	78190.1	top 10% among category 1,2,4,5 (questionable)
VIRSorter_contig_1246_pilon-cat_3	125058	l				gene_35-gene_108:6.92727341904944	gene_63-gene_108:6.17658755931350;gene_2-gene_19:2.32367625873351	gene_9-gene_108:5.26425797605309	gene_9-gene_108:5.26425797605309	3	NA	NA			Clostridiales (order): 0.92	344
VIRSorter_contig_297_pilon_gene_19_gene_136-34542-137258-cat_5	102716	l	7	gene_27-gene_82:7.89286351595380		gene_19-gene_82:9.67779061217790	gene_37-gene_136:6.14575179088075	gene_37-gene_136:6.14575179088075	gene_37-gene_136:6.14575179088075	5	yes	yes	VIRSorter_contig_297_pilon_gene_19_gene_136-34542-137258-cat_5;3300006745_____Ga0101799_100677;7000000286_____SRS024081_LANL_scaffold_62282;2124908013_____t300_2968594;7000000737_____SRS050669_LANL_scaffold_69154;7000000496_____C2763843;7000000446_____C1543183;7000000571_____SRS017713_Baylor_scaffold_25651;7000000527_____C5923454;7000000571_____C3361205;3300008136_____Ga0113979_104489;7000000393_…		Bacilli (class): 0.95	74728.1	top 10% among category 1,2,4,5
VIRSorter_contig_125_pilon_gene_95_gene_194-70076-144563-cat_6	74487	l				gene_95-gene_194:6.25207283344893	gene_95-gene_194:6.25207283344893	gene_95-gene_194:6.25207283344893	gene_95-gene_194:6.25207283344893	6	NA	NA			Capnocytophaga (genus): 0.62	1260.5
VIRSorter_contig_1256_pilon_gene_11_gene_191-7323-112878-cat_6	105555	l				gene_92-gene_191:3.71287321224558;gene_11-gene_71:4.54535400943989	gene_40-gene_139:4.33922376943311	gene_40-gene_139:4.33922376943311	gene_40-gene_76:3.15162029099801	6	NA	NA			Lactobacillales (order): 0.75	25806.5
VIRSorter_contig_43_pilon_gene_1_gene_58-0-55826-cat_5	55826	l		gene_1-gene_58:18.86284973045360		gene_1-gene_58:4.53096002650336				5	no	yes			Terrabacteria group (no rank): 0.56	72439.1	top 10% among category 1,2,4,5 (questionable)
VIRSorter_contig_31_pilon_gene_183_gene_303-153276-242063-cat_5	88787	l	7	gene_191-gene_290:37.73127992279700;gene_193-gene_292:37.73127992279700;gene_204-gene_303:36.45941240247580;gene_196-gene_295:37.73127992279700;gene_195-gene_294:37.73127992279700;gene_189-gene_288:37.73127992279700;gene_194-gene_293:37.73127992279700;gene_190-gene_289:37.73127992279700;gene_192-gene_291:37.73127992279700;gene_197-gene_296:37.73127992279700;gene_183-gene_281:38.36832774549901		gene_197-gene_296:37.73127992279700	gene_197-gene_296:37.73127992279700	gene_197-gene_296:37.73127992279700	gene_197-gene_296:37.73127992279700	5	yes	yes	VIRSorter_contig_274_pilon_gene_81_gene_186-68600-136513-cat_5;VIRSorter_contig_31_pilon_gene_183_gene_303-153276-242063-cat_5;VIRSorter_contig_31_pilon_gene_180_gene_289-150899-232370-cat_5;VIRSorter_contig_31_pilon_gene_160_gene_271-137742-214325-cat_5		Bacteria (superkingdom): 0.91	72213	top 10% among category 1,2,4,5		Figure 3
VIRSorter_contig_102_pilon_gene_727_gene_835-590723-672349-cat_5	81626	l		gene_736-gene_835:24.51000279726690;gene_727-gene_817:26.56858790694199		gene_736-gene_835:24.51000279726690	gene_736-gene_835:24.51000279726690	gene_736-gene_835:24.51000279726690	gene_736-gene_835:24.51000279726690	5	no	yes			Bacteria (superkingdom): 0.99	70884.1	top 10% among category 1,2,4,5		Figure 3
VIRSorter_contig_130_pilon_gene_1_gene_37-0-32488-cat_5	32488	l		gene_1-gene_37:8.34083518982676						5	no	yes			Bacteria (superkingdom): 1.00	70395.7	top 10% among category 1,2,4,5 (questionable)	plasmid.unclassified
VIRSorter_contig_1270_pilon_gene_119_gene_147-89053-109446-cat_6	20393	l				gene_119-gene_147:3.45941157247957	gene_119-gene_147:4.22441868363871			6	NA	NA			Porphyromonadaceae (family): 0.87	500.3
VIRSorter_contig_3047_pilon-cat_2	64430	l		gene_4-gene_53:18.72539333349888		gene_4-gene_66:8.03596584925400				2	no	no			Bacteria (superkingdom): 1.00	67837.9	top 10% among category 1,2,4,5
VIRSorter_contig_387_pilon_gene_934_gene_1000-832016-893683-cat_5	61667	l		gene_934-gene_1000:9.42323957682234						5	no	yes			Streptococcus (genus): 0.79	66858.1	top 10% among category 1,2,4,5 (questionable)
VIRSorter_contig_90_pilon_gene_2159_gene_2299-1892500-2001183-cat_5	108683	l	4	gene_2159-gene_2258:2.89720714350417;gene_2191-gene_2290:10.70318885599602;gene_2229-gene_2292:16.02229124957336		gene_2223-gene_2299:16.23317145784970	gene_2191-gene_2290:10.70318885599602	gene_2191-gene_2290:10.70318885599602	gene_2191-gene_2290:10.70318885599602	5	no	no	VIRSorter_contig_90_pilon_gene_2159_gene_2299-1892500-2001183-cat_5;3300008150_____Ga0114319_1004615		Lachnospiraceae bacterium (species): 0.58	64291.6	top 10% among category 1,2,4,5
VIRSorter_contig_937_pilon_gene_142_gene_257-134852-203191-cat_5	68339	l	7	gene_142-gene_220:39.11966800924208		gene_142-gene_220:17.99351611095843	gene_158-gene_257:2.84085621123585	gene_158-gene_257:2.84085621123585	gene_158-gene_257:2.84085621123585	5	yes	no	VIRSorter_contig_495_pilon_gene_619_gene_700-496697-547684-cat_4;3300007854_____Ga0114157_100476;7000000447_____C3571256;7000000501_____C1097348;3300006291_____Ga0099556_100276;3300012660_____Ga0118289_100446;7000000149_____SRS013881_WUGC_scaffold_12411;7000000390_____C799524;3300007854_____Ga0114157_100919;3300008140_____Ga0114165_1006102;VIRSorter_contig_937_pilon_gene_142_gene_257-134852-20319…		Bacteria (superkingdom): 0.83	63510.1	top 10% among category 1,2,4,5
VIRSorter_contig_3131_pilon_gene_47_gene_206-49290-179123-cat_5	129833	l	5	gene_95-gene_194:10.54409215728892;gene_107-gene_206:9.82593343322495;gene_47-gene_146:3.58097378452909;gene_114-gene_144:13.83182544945076		gene_95-gene_194:10.54409215728892	gene_95-gene_194:10.54409215728892	gene_95-gene_194:10.54409215728892	gene_95-gene_194:10.54409215728892	5	yes	no			Peptostreptococcus (genus): 0.92	63031.3	top 10% among category 1,2,4,5
VIRSorter_contig_866_pilon_gene_129_gene_229-102448-200660-cat_5	98162	l		gene_130-gene_229:15.90819442423391;gene_129-gene_228:15.90819442423391;gene_173-gene_229:22.51376630795165		gene_130-gene_229:15.90819442423391	gene_130-gene_229:15.90819442423391	gene_130-gene_229:15.90819442423391	gene_130-gene_229:15.90819442423391	5	no	yes			Bacteria (superkingdom): 0.98	61534.8	top 10% among category 1,2,4,5		Figure 3
VIRSorter_contig_1079_pilon_gene_122_gene_134-86031-103304-cat_5	17273	l		gene_122-gene_134:5.64188361124014						5	no	no			Bacteria (superkingdom): 1.00	60934.3	top 10% among category 1,2,4,5		Figure 3
VIRSorter_contig_1286_pilon_gene_60_gene_168-34996-96441-cat_6	61445	l				gene_60-gene_157:4.84913515793410	gene_69-gene_168:4.67031587494731	gene_69-gene_168:4.67031587494731	gene_69-gene_168:4.67031587494731	6	NA	NA			Lactobacillales (order): 0.54	2640.5
VIRSorter_contig_1288_pilon_gene_328_gene_446-173134-239132-cat_6	65998	l				gene_334-gene_421:7.62628775708210	gene_328-gene_421:7.11389003607545	gene_347-gene_446:5.38119265781652	gene_347-gene_446:5.38119265781652	6	NA	NA			Granulicatella (genus): 0.51	10419.1
VIRSorter_contig_1288_pilon_gene_328_gene_682-173134-360254-cat_6	187120	l				gene_492-gene_588:2.45306094205606;gene_334-gene_421:7.62628775708210;gene_603-gene_682:4.96520413175921	gene_438-gene_537:2.00451696454718;gene_583-gene_682:3.58263703701869;gene_328-gene_421:6.47571558322483	gene_347-gene_446:5.38119265781652;gene_583-gene_682:3.58263703701869	gene_347-gene_446:5.38119265781652	6	NA	NA			Granulicatella (genus): 0.51	2754.8
VIRSorter_contig_1288_pilon_gene_451_gene_683-242572-361782-cat_6	119210	l				gene_497-gene_594:2.64516481823954;gene_603-gene_683:5.93981671707041	gene_584-gene_683:5.38119265781652;gene_451-gene_536:2.15708584274967	gene_584-gene_683:5.38119265781652	gene_584-gene_683:5.38119265781652	6	NA	NA			Granulicatella (genus): 0.51	12628.1
VIRSorter_contig_1290_pilon-cat_2	72056	l	1			11.5823	gene_48-gene_68:2.36601001300425		gene_36-gene_63:4.73296279141524	2	NA	NA	VIRSorter_contig_1290_pilon-cat_2;3300008742_____Ga0115672_104493;7000000737_____SRS050669_LANL_scaffold_67706;3300008515_____Ga0115189_1004548;3300008534_____Ga0111050_102097;VIRSorter_contig_1886_pilon_gene_173_gene_272-152715-249861-cat_4;7000000550_____SRS075404_LANL_scaffold_28107;3300008575_____Ga0111079_101386;3300008271_____Ga0111085_101678;7000000396_____SRS049268_LANL_scaffold_10154;330…		Fusobacterium (genus): 0.92	Not detected
VIRSorter_contig_1293_pilon_gene_7_gene_106-12010-93463-cat_6	81453	l				gene_7-gene_106:15.65736990657959	gene_7-gene_106:15.65736990657959	gene_7-gene_106:15.65736990657959	gene_7-gene_106:15.65736990657959	6	NA	NA			Fusobacterium (genus): 0.87	Not detected
VIRSorter_contig_13_pilon_gene_115_gene_214-115806-227339-cat_6	111533	l				gene_115-gene_214:15.33370287796326	gene_115-gene_214:15.33370287796326	gene_115-gene_214:15.33370287796326	gene_115-gene_214:15.33370287796326	6	NA	NA			Bacteria candidate phyla (no rank): 0.88	787
VIRSorter_contig_13_pilon_gene_8_gene_107-11208-111625-cat_6	100417	l				gene_8-gene_107:12.12137017994191	gene_8-gene_107:12.12137017994191	gene_8-gene_107:12.12137017994191	gene_8-gene_107:12.12137017994191	6	NA	NA			Bacteria candidate phyla (no rank): 0.88	803.5
VIRSorter_contig_736_pilon_gene_131_gene_206-109522-162115-cat_5	52593	l		gene_177-gene_206:12.44829899952405		gene_131-gene_206:2.54402632820430				5	yes	yes			Bacteria (superkingdom): 0.99	60895.2	top 10% among category 1,2,4,5
VIRSorter_contig_478_pilon_gene_4_gene_103-3655-83738-cat_5	80083	l		gene_4-gene_103:20.08100206173997;gene_4-gene_83:25.89831721699045		gene_4-gene_103:20.08100206173997	gene_4-gene_103:20.08100206173997	gene_4-gene_103:20.08100206173997	gene_4-gene_103:20.08100206173997	5	NA	NA			Bacteria (superkingdom): 1.00	60876.2
VIRSorter_contig_663_pilon_gene_54_gene_71-38750-55757-cat_5	17007	l		gene_54-gene_71:2.47277351867001						5	NA	NA			Terrabacteria group (no rank): 0.58	59904
VIRSorter_contig_1307_pilon_gene_1_gene_111-3240-84070-cat_6	80830	l				gene_1-gene_73:4.97176629381137;gene_90-gene_111:2.83814752712183	gene_1-gene_73:4.94269137105785;gene_90-gene_111:3.45826299195237	gene_10-gene_109:3.35478829707750	gene_10-gene_109:3.35478829707750	6	NA	NA			Selenomonadaceae (family): 0.91	2664
VIRSorter_contig_1311_pilon_gene_112_gene_151-66212-93004-cat_6	26792	l				gene_112-gene_151:6.67121666604581	gene_112-gene_151:7.74583492557098			6	NA	NA			Veillonella (genus): 0.63	82
VIRSorter_contig_1311_pilon_gene_8_gene_107-9424-62865-cat_6	53441	l				gene_8-gene_107:15.55105112635294	gene_8-gene_107:15.55105112635294	gene_8-gene_107:15.55105112635294	gene_8-gene_107:15.55105112635294	6	NA	NA			Veillonella (genus): 0.63	720.8
VIRSorter_contig_1318_pilon-cat_3	50533	l				gene_1-gene_45:5.60166261949516	gene_1-gene_45:6.65868500527590			3	NA	NA			Bacteroidetes (phylum): 0.54	55
VIRSorter_contig_132_pilon_gene_179_gene_278-170844-235473-cat_6	64629	l				gene_179-gene_278:16.00750253052098	gene_179-gene_278:16.00750253052098	gene_179-gene_278:16.00750253052098		6	NA	NA			Fusobacterium (genus): 0.72	285.1
VIRSorter_contig_132_pilon_gene_21_gene_124-38287-135417-cat_6	97130	l				gene_27-gene_124:12.25720882973524	gene_21-gene_120:11.84981897427340	gene_21-gene_120:11.84981897427340		6	NA	NA			Fusobacterium (genus): 0.72	362.8
VIRSorter_contig_1320_pilon-cat_3	120986	l				gene_7-gene_92:10.60387440215625	gene_19-gene_92:9.14803087097989	gene_43-gene_142:5.51785990864068	gene_46-gene_142:8.82980826272358	3	NA	NA			Fusobacterium (genus): 0.76	Not detected
VIRSorter_contig_1330_pilon-cat_3	37150	l				4.2246	5.26412			3	NA	NA			Selenomonas (genus): 0.66	688.8
VIRSorter_contig_1332_pilon_gene_1742_gene_1841-1176288-1229614-cat_6	53326	l				gene_1762-gene_1804:7.65490037939353	gene_1742-gene_1804:7.29473794130263	gene_1742-gene_1841:3.92380273520389	gene_1742-gene_1841:3.92380273520389	6	NA	NA			Prevotella (genus): 0.76	1244
VIRSorter_contig_1332_pilon_gene_2985_gene_3094-1942003-2009201-cat_6	67198	l				gene_3000-gene_3094:4.23423868351555	gene_3000-gene_3086:3.22798397776786	gene_2985-gene_3084:2.32982941041839	gene_2985-gene_3084:2.32982941041839	6	NA	NA			Prevotella (genus): 0.76	1686.1
VIRSorter_contig_1332_pilon_gene_3002_gene_3101-1954204-2012384-cat_6	58180	l				gene_3002-gene_3101:4.67785157219158	gene_3002-gene_3101:4.67785157219158	gene_3002-gene_3101:4.67785157219158	gene_3002-gene_3101:4.67785157219158	6	NA	NA			Prevotella (genus): 0.76	364.9
VIRSorter_contig_1336_pilon-cat_3	95230	l				gene_41-gene_75:3.48037134353470	gene_1-gene_74:3.23786699936108		gene_3-gene_75:12.42284592608036	3	NA	NA			Tissierellia (class): 0.50	173
VIRSorter_contig_134_pilon_gene_149_gene_297-113667-227004-cat_6	113337	l				gene_149-gene_248:20.31892959790405;gene_248-gene_297:7.31199320608379	gene_149-gene_248:20.31892959790405;gene_248-gene_297:6.19603661935199	gene_149-gene_248:20.31892959790405	gene_194-gene_291:22.92448257806478	6	NA	NA			Firmicutes (phylum): 0.71	260
VIRSorter_contig_134_pilon_gene_328_gene_427-248067-312808-cat_6	64741	l				gene_328-gene_427:10.46088494507213	gene_328-gene_427:10.46088494507213	gene_328-gene_427:10.46088494507213		6	NA	NA			Firmicutes (phylum): 0.71	456
VIRSorter_contig_134_pilon_gene_38_gene_137-32217-104347-cat_6	72130	l				gene_38-gene_137:21.31807908141833	gene_38-gene_137:21.31807908141833	gene_38-gene_137:21.31807908141833	gene_38-gene_137:21.31807908141833	6	NA	NA			Firmicutes (phylum): 0.71	1474
VIRSorter_contig_134_pilon_gene_462_gene_561-340204-406354-cat_6	66150	l				gene_462-gene_561:15.58008373185347	gene_462-gene_561:15.58008373185347	gene_462-gene_561:15.58008373185347	gene_471-gene_561:15.87924895237445	6	NA	NA			Firmicutes (phylum): 0.71	98.1
VIRSorter_contig_82_pilon_gene_211_gene_353-202834-337866-cat_5	135032	l	1	gene_211-gene_310:2.24523321896263;gene_265-gene_312:4.85715772197477		gene_254-gene_325:8.23659058669153	gene_254-gene_353:5.04440649698007	gene_254-gene_353:5.04440649698007	gene_254-gene_353:5.04440649698007	5	NA	NA	VIRSorter_contig_82_pilon_gene_211_gene_353-202834-337866-cat_5;3300008472_____Ga0115373_1001237;3300007358_____Ga0104765_101207;7000000185_____SRS017120_Baylor_scaffold_79831;3300007662_____Ga0105539_100612;7000000185_____C3007682;7000000698_____SRS024318_LANL_scaffold_55858;7000000394_____SRS019607_WUGC_scaffold_10460;7000000394_____SRS019607_WUGC_scaffold_26727;7000000057_____SRS013818_Baylor_…		Prevotella (genus): 0.94	59090
VIRSorter_contig_90_pilon_gene_1456_gene_1577-1284631-1377477-cat_5	92846	l	4	gene_1478-gene_1577:6.15222966377044;gene_1464-gene_1515:26.17490151441412		gene_1456-gene_1517:13.54520994107764	gene_1478-gene_1577:6.15222966377044	gene_1478-gene_1577:6.15222966377044	gene_1478-gene_1577:6.15222966377044	5	NA	NA	VIRSorter_contig_90_pilon_gene_1456_gene_1577-1284631-1377477-cat_5;7000000074_____SRS065099_LANL_scaffold_98100;VIRSorter_contig_90_pilon_gene_1456_gene_1517-1284631-1324700-cat_5		Lachnospiraceae bacterium (species): 0.58	57957
VIRSorter_contig_1341_pilon_gene_95_gene_220-61809-145535-cat_6	83726	l				gene_95-gene_191:5.96048188158480	gene_121-gene_220:4.74379870489616	gene_121-gene_220:4.74379870489616	gene_121-gene_220:4.74379870489616	6	NA	NA			Lactobacillales (order): 0.64	7415.9
VIRSorter_contig_1343_pilon-cat_3	78513	l				gene_2-gene_99:6.07434721424199	gene_2-gene_96:6.44963824352278			3	NA	NA			Tannerella (genus): 0.90	2301
VIRSorter_contig_1345_pilon_gene_1_gene_61-4933-61710-cat_6	56777	l				gene_1-gene_61:8.34840056779297	gene_1-gene_61:8.76024080191360			6	NA	NA			Porphyromonas catoniae (species): 0.59	798.2
VIRSorter_contig_709_pilon_gene_894_gene_1038-759694-889433-cat_5	129739	l	6	gene_901-gene_1000:5.77144908969202;gene_899-gene_998:5.77144908969202;gene_900-gene_999:5.77144908969202;gene_894-gene_949:6.42088190088655;gene_983-gene_1038:13.20943408470669		gene_974-gene_1038:8.48467324795046	gene_933-gene_1032:6.00765368394526	gene_933-gene_1032:6.00765368394526	gene_933-gene_1032:6.00765368394526	5	NA	NA			Lachnospiraceae (family): 0.90	57930.1
VIRSorter_contig_1354_pilon_gene_48_gene_147-51385-143704-cat_6	92319	l				gene_48-gene_147:4.29093292716978	gene_48-gene_147:4.29093292716978	gene_48-gene_147:4.29093292716978	gene_70-gene_147:5.18242597426535	6	NA	NA			Bacteria (superkingdom): 0.95	12226		plasmid.Spirochaetes
VIRSorter_contig_1391_pilon-cat_2	72255	l		gene_36-gene_67:8.18223344536278		gene_12-gene_80:17.70545863130309				2	NA	NA			Prevotellaceae (family): 0.95	57292.9
VIRSorter_contig_1374_pilon_gene_40_gene_141-40945-128582-cat_6	87637	l				gene_40-gene_129:12.62956361703142	gene_49-gene_129:14.24431441412957	gene_42-gene_141:11.49990712662074	gene_42-gene_141:11.49990712662074	6	NA	NA			Flavobacteriaceae (family): 0.65	Not detected		plasmid.Proteobacteria
VIRSorter_contig_1377_pilon_gene_2_gene_102-1375-78454-cat_6	77079	l				gene_2-gene_92:7.74471119321133	gene_3-gene_102:7.66308765771456	gene_3-gene_102:7.66308765771456	gene_3-gene_102:7.66308765771456	6	NA	NA			Leptotrichia (genus): 0.93	1225.7
VIRSorter_contig_1377_pilon_gene_24_gene_123-22566-103217-cat_6	80651	l				gene_40-gene_123:6.84446612548821	gene_24-gene_123:6.32920414958280	gene_24-gene_123:6.32920414958280		6	NA	NA			Leptotrichia (genus): 0.93	210.8
VIRSorter_contig_1380_pilon-cat_3	71933	l				4.96201	gene_2-gene_67:5.27429956936088		gene_4-gene_62:12.26099977807208	3	NA	NA			Fusobacterium (genus): 0.85	Not detected
VIRSorter_contig_511_pilon_gene_82_gene_124-66618-108032-cat_5	41414	l	1			gene_82-gene_124:2.08517176539979				5	NA	NA			Bacteria (superkingdom): 0.99	56311.7
VIRSorter_contig_139_pilon-cat_3	124523	l				gene_37-gene_129:20.88321477322209;gene_1-gene_29:4.96030399596269	gene_1-gene_100:20.02000116179854	gene_1-gene_100:20.02000116179854	gene_1-gene_29:5.88760413867218	3	NA	NA	VIRSorter_contig_139_pilon-cat_3;7000000264_____SRS052668_LANL_scaffold_30403;3300006243_____Ga0099348_100186;7000000671_____SRS022143_LANL_scaffold_92358;7000000127_____SRS023926_Baylor_scaffold_76417;7000000727_____C3768611;3300006243_____Ga0099348_101072;7000000671_____C4711165;7000000240_____C3670989;3300007994_____Ga0113878_103486;3300007531_____Ga0105502_1006167		Fusobacteriales (order): 0.54	Not detected
VIRSorter_contig_46_pilon_gene_1208_gene_1254-1277066-1312121-cat_5	35055	l		gene_1218-gene_1254:10.62629158547191		gene_1208-gene_1254:7.30391075902871				5	NA	NA	VIRSorter_contig_46_pilon_gene_1208_gene_1254-1277066-1312121-cat_5;7000000710_____SRS023930_Baylor_scaffold_4384;7000000644_____C749823		Prevotellaceae (family): 0.89	55374.9
VIRSorter_contig_784_pilon_gene_34_gene_50-24014-42676-cat_5	18662	l		gene_34-gene_50:3.61239575944763						5	NA	NA			Bacteria (superkingdom): 1.00	55133.3
VIRSorter_contig_1_pilon_gene_87_gene_127-63498-99938-cat_5	36440	l		gene_87-gene_127:7.38252926868136						5	NA	NA			Bacteria (superkingdom): 1.00	53499.8
VIRSorter_contig_1404_pilon_gene_161_gene_260-253088-384733-cat_6	131645	l				gene_161-gene_260:24.31158978992179	gene_161-gene_260:24.31158978992179	gene_161-gene_260:24.31158978992179	gene_161-gene_260:24.31158978992179	6	NA	NA			Streptococcaceae (family): 0.50	3614.8
VIRSorter_contig_1404_pilon_gene_45_gene_144-64970-233320-cat_6	168350	l				gene_45-gene_144:22.60277841408547	gene_45-gene_144:22.60277841408547	gene_45-gene_144:22.60277841408547	gene_45-gene_144:22.60277841408547	6	NA	NA			Streptococcaceae (family): 0.50	Not detected
VIRSorter_contig_458_pilon_gene_90_gene_193-65636-143680-cat_5	78044	l	4	gene_159-gene_193:12.74020861934302		gene_139-gene_189:9.27025477353489	gene_90-gene_189:4.34634421274412	gene_90-gene_189:4.34634421274412	gene_90-gene_189:4.34634421274412	5	NA	NA	VIRSorter_contig_458_pilon_gene_90_gene_193-65636-143680-cat_5;3300014037_____Ga0119816_1004289;3300014037_____Ga0119816_1006410	Podoviridae,Podoviridae	Lactobacillales (order): 0.90	53485.2
VIRSorter_contig_1412_pilon_gene_40_gene_139-25738-89420-cat_6	63682	l				gene_40-gene_139:12.63178360023314	gene_40-gene_139:12.63178360023314	gene_40-gene_139:12.63178360023314	gene_40-gene_139:12.63178360023314	6	NA	NA			Fusobacterium (genus): 0.88	149
VIRSorter_contig_1415_pilon_gene_40_gene_80-27451-56108-cat_6	28657	l				gene_40-gene_80:4.93381884343822	gene_40-gene_80:5.93114956431893			6	NA	NA			Lactobacillales (order): 0.74	4339.7
VIRSorter_contig_722_pilon_gene_35_gene_189-18454-134729-cat_5	116275	l	4	gene_35-gene_134:2.42537632892221;gene_67-gene_149:6.94687026114513		gene_100-gene_175:13.00305912331616	gene_90-gene_189:10.04044531258122	gene_90-gene_189:10.04044531258122	gene_90-gene_189:10.04044531258122	5	NA	NA	VIRSorter_contig_722_pilon_gene_35_gene_189-18454-134729-cat_5;3300008502_____Ga0115179_101230;3300008502_____Ga0115179_103922;7000000653_____SRS016740_Baylor_scaffold_73361		Stomatobaculum longum* (species): 0.77	53424.2
VIRSorter_contig_327_pilon_gene_868_gene_899-669405-697574-cat_5	28121	l	1	gene_869-gene_899:18.31171142639901		gene_868-gene_899:4.90564716518229				5	NA	NA			Bacteria (superkingdom): 1.00	51990.8
VIRSorter_contig_1437_pilon_gene_21_gene_99-13491-64111-cat_6	50620	l				gene_21-gene_99:7.83191991348416	gene_21-gene_65:6.64787264249293			6	NA	NA			Lachnospiraceae (family): 0.96	39238
VIRSorter_contig_144_pilon-cat_3	89827	l				gene_16-gene_73:9.88728446394734	9.45969		gene_1-gene_72:18.71589845725702	3	NA	NA			Fusobacterium (genus): 0.86	Not detected
VIRSorter_contig_1443_pilon-cat_3	115629	l				gene_11-gene_58:6.23217212871656	gene_11-gene_58:5.42534564708540		gene_10-gene_56:2.75947961168141	3	NA	NA			Bacteria candidate phyla (no rank): 0.96	231
VIRSorter_contig_1448_pilon-cat_3	132886	l				gene_2-gene_99:9.45593122499900	gene_10-gene_109:9.16307860357304	gene_10-gene_109:9.16307860357304	gene_4-gene_100:12.91463809188714	3	NA	NA			Fusobacterium (genus): 0.90	Not detected		plasmid.Spirochaetes
VIRSorter_contig_222_pilon_gene_105_gene_139-83295-116515-cat_5	33220	l		gene_105-gene_139:7.33299788621418						5	NA	NA			Bacteria (superkingdom): 1.00	50992.4
VIRSorter_contig_1453_pilon_gene_80_gene_247-91643-267702-cat_6	176059	l				gene_156-gene_247:10.88049357826401;gene_80-gene_139:3.03342829040673	gene_156-gene_247:11.09834811689780;gene_80-gene_139:2.77696702127662	gene_131-gene_230:7.04714931478851	gene_131-gene_230:7.04714931478851	6	NA	NA			Porphyromonadaceae (family): 0.70	4292.2
VIRSorter_contig_78_pilon_gene_5_gene_120-2196-80914-cat_5	78718	l		gene_6-gene_89:25.85665881049477		gene_5-gene_83:9.91712427143920	gene_21-gene_120:2.12116738696876	gene_21-gene_120:2.12116738696876	gene_21-gene_120:2.12116738696876	5	NA	NA			Bacteria (superkingdom): 0.99	50738.6
VIRSorter_contig_1458_pilon_gene_82_gene_201-58880-164571-cat_6	105654	l				gene_82-gene_178:11.39171203303759	gene_102-gene_201:10.42549851276700	gene_102-gene_201:10.42549851276700	gene_102-gene_201:10.42549851276700	6	NA	NA			Clostridiales Family XIII. Incertae Sedis (family): 0.73	8666.8
VIRSorter_contig_1459_pilon_gene_8_gene_62-5636-79694-cat_6	74058	l				gene_8-gene_62:11.80889768306427	gene_17-gene_62:12.10950029362337			6	NA	NA			Prevotella (genus): 0.84	25395.6
VIRSorter_contig_146_pilon_gene_102_gene_201-85615-179396-cat_6	93781	l				gene_102-gene_201:12.00055948750991	gene_102-gene_201:12.00055948750991	gene_102-gene_201:12.00055948750991	gene_102-gene_201:12.00055948750991	6	NA	NA			Fusobacterium (genus): 0.84	57.2
VIRSorter_contig_105_pilon_gene_429_gene_439-369827-379032-cat_5	9205	l		gene_429-gene_439:2.00755482926473						5	NA	NA			Bacteria (superkingdom): 0.95	46062.7
VIRSorter_contig_1470_pilon-cat_3	28831	l				gene_2-gene_40:5.21269272030704	gene_2-gene_40:6.15386337975950			3	NA	NA			Tannerella (genus): 0.95	511.5
VIRSorter_contig_1189_pilon_gene_1338_gene_1456-1108181-1186888-cat_5	78707	l	8	gene_1377-gene_1454:26.30411227692874		gene_1369-gene_1456:15.01520438615050	gene_1338-gene_1437:2.89756870364017	gene_1338-gene_1437:2.89756870364017	gene_1338-gene_1437:2.89756870364017	5	NA	NA			Lachnospiraceae (family): 0.91	43449.6
VIRSorter_contig_1617_pilon_gene_29_gene_138-20658-93260-cat_5	72602	l	4	gene_73-gene_132:17.99711707753953		gene_47-gene_138:7.94793863959795	gene_29-gene_128:5.07237244981418	gene_29-gene_128:5.07237244981418	gene_29-gene_128:5.07237244981418	5	NA	NA			Streptococcus (genus): 0.53	43062.2
VIRSorter_contig_1479_pilon_gene_29_gene_128-20038-94557-cat_6	74470	l				gene_54-gene_128:6.24536368161404	gene_54-gene_128:5.49882858952361	gene_29-gene_128:5.12742001614508	gene_29-gene_128:5.12742001614508	6	NA	NA			Corynebacterium durum (species): 0.89	3936.3
VIRSorter_contig_1482_pilon-cat_3	124569	l				11.352	11.5523			3	NA	NA			Flavobacteriaceae (family): 0.63	218.5
VIRSorter_contig_36_pilon_gene_163_gene_262-134787-209076-cat_4	74289	l	8	gene_163-gene_221:23.17719364333640		gene_176-gene_222:8.17509436735721	gene_163-gene_262:3.86644063070816	gene_163-gene_262:3.86644063070816	gene_163-gene_262:3.86644063070816	4	NA	NA	VIRSorter_contig_36_pilon_gene_163_gene_262-134787-209076-cat_4;7000000205_____SRS011247_Baylor_scaffold_772;7000000266_____SRS017537_Baylor_scaffold_4193;3300006291_____Ga0099556_100126;3300008618_____Ga0111234_100566;7000000725_____SRS014472_WUGC_scaffold_3943;7000000210_____SRS024015_Baylor_scaffold_52452;VIRSorter_contig_36_pilon_gene_176_gene_331-142120-255616-cat_5;VIRSorter_contig_36_pilon…		Bacteria (superkingdom): 0.93	42187.7
VIRSorter_contig_1492_pilon-cat_3	180798	l				gene_99-gene_197:6.98252810944115	gene_73-gene_170:8.61233148466676;gene_188-gene_276:2.74765738191264	gene_31-gene_130:2.49827008455330	gene_31-gene_130:2.49827008455330	3	NA	NA			Capnocytophaga (genus): 0.68	3340.8
VIRSorter_contig_1493_pilon_gene_166_gene_292-139839-242060-cat_6	102221	l				gene_166-gene_263:4.05674373481025	gene_193-gene_292:3.89254343327236	gene_193-gene_292:3.89254343327236	gene_193-gene_292:3.89254343327236	6	NA	NA			Neisseriaceae (family): 0.73	3547.7
VIRSorter_contig_390_pilon_gene_95_gene_194-84561-167491-cat_4	82930	l	1	gene_95-gene_194:7.09366838442593;gene_103-gene_121:8.08693998485862		gene_95-gene_194:7.09366838442593	gene_95-gene_194:7.09366838442593	gene_95-gene_194:7.09366838442593	gene_95-gene_194:7.09366838442593	4	NA	NA			Firmicutes (phylum): 0.52	40979
VIRSorter_contig_1498_pilon_gene_11_gene_119-11073-89082-cat_6	78009	l				gene_39-gene_116:5.27367299556517	gene_39-gene_119:4.10878352535912	gene_11-gene_110:2.25832576439487	gene_11-gene_110:2.25832576439487	6	NA	NA			Actinomycetaceae (family): 0.84	11765
VIRSorter_contig_1504_pilon_gene_1_gene_147-7404-110038-cat_5	102634	l				gene_1-gene_98:6.70929657303627	gene_1-gene_98:4.51989619616245	gene_48-gene_147:2.77845621014529	gene_48-gene_147:2.77845621014529	5	NA	NA			Proteobacteria (phylum): 0.90	Not detected
VIRSorter_contig_341_pilon_gene_723_gene_754-541014-565349-cat_5	24335	l		gene_723-gene_754:6.72226788364940						5	NA	NA			Terrabacteria group (no rank): 0.54	40690.1
VIRSorter_contig_183_pilon_gene_822_gene_903-706313-775543-cat_5	69230	l		gene_841-gene_903:27.26715162294999		gene_822-gene_903:6.00595200179177				5	NA	NA			Bacteria (superkingdom): 1.00	40158.6
VIRSorter_contig_2185_pilon_gene_25_gene_56-22132-53235-cat_5	31054	l		gene_25-gene_56:9.70027250145144						5	NA	NA			Bacteria (superkingdom): 1.00	38675.1
VIRSorter_contig_1231_pilon_gene_426_gene_543-410879-503128-cat_5	92249	l		gene_444-gene_543:2.58807083403691;gene_443-gene_542:2.58807083403691;gene_459-gene_506:7.71635127987229		gene_426-gene_506:18.21117539874627	gene_444-gene_543:2.58807083403691	gene_444-gene_543:2.58807083403691	gene_444-gene_543:2.58807083403691	5	NA	NA			Prevotellaceae (family): 0.92	38198.8
VIRSorter_contig_193_pilon_gene_85_gene_96-60074-75777-cat_5	15703	l		gene_85-gene_96:2.42881148019664						5	NA	NA			Bacteria (superkingdom): 1.00	37245.3
VIRSorter_contig_105_pilon_gene_299_gene_359-261545-299595-cat_4	38050	l	8	gene_299-gene_359:30.97671558423168		gene_299-gene_359:10.79594195496924				4	NA	NA			Bacteria (superkingdom): 0.95	35838.7
VIRSorter_contig_1518_pilon_gene_1_gene_28-1039-49313-cat_6	48274	l				gene_1-gene_28:4.32300340681758	gene_1-gene_28:3.58796337744650			6	NA	NA			Rothia (genus): 0.92	14251
VIRSorter_contig_1528_pilon_gene_28_gene_136-20562-120767-cat_6	100205	l				gene_28-gene_126:5.38081658041677	gene_37-gene_136:4.99233036209342	gene_37-gene_136:4.99233036209342	gene_37-gene_136:4.99233036209342	6	NA	NA			unclassified Lachnospiraceae (no rank): 0.52	11461.9
VIRSorter_contig_433_pilon_gene_78_gene_136-65260-105667-cat_4	40361	l	7	gene_78-gene_136:27.50855271775363		gene_78-gene_127:11.42643423412813				4	NA	NA	VIRSorter_contig_433_pilon_gene_78_gene_136-65260-105667-cat_4;3300008333_____Ga0115302_103415;VIRSorter_contig_433_pilon_gene_78_gene_134-65260-103861-cat_4		Terrabacteria group (no rank): 0.50	33526.3
VIRSorter_contig_1531_pilon-cat_3	111207	l				gene_1-gene_57:10.92659923429004	gene_1-gene_57:8.79339017901774		gene_15-gene_66:4.00792416591062	3	NA	NA			Bacteroidetes (phylum): 0.51	Not detected
VIRSorter_contig_1534_pilon_gene_10_gene_109-31631-139202-cat_6	107571	l				gene_10-gene_109:16.42530826939949	gene_10-gene_109:16.42530826939949	gene_10-gene_109:16.42530826939949	gene_10-gene_109:16.42530826939949	6	NA	NA			Bacteria candidate phyla (no rank): 0.94	345
VIRSorter_contig_1544_pilon_gene_162_gene_215-137376-213608-cat_6	76232	l				gene_162-gene_215:4.82415489143839	gene_162-gene_215:4.27547146574515			6	NA	NA			Capnocytophaga (genus): 0.84	459.2
VIRSorter_contig_1544_pilon_gene_3_gene_102-4880-91315-cat_6	86435	l				gene_3-gene_102:7.13333546240479	gene_3-gene_102:7.13333546240479	gene_3-gene_102:7.13333546240479	gene_3-gene_102:7.13333546240479	6	NA	NA			Capnocytophaga (genus): 0.84	784.5
VIRSorter_contig_615_pilon-cat_2	42223	l	4	gene_1-gene_79:26.28469302749951		gene_1-gene_80:12.47553092034682				2	NA	NA	VIRSorter_contig_615_pilon-cat_2;7000000551_____SRS021473_Baylor_scaffold_10298;7000000644_____SRS063272_LANL_scaffold_4546;7000000537_____C1180867;3300008485_____Ga0110912_101712;7000000039_____SRS013164_Baylor_scaffold_55328;3300006744_____Ga0101797_1002808;VIRSorter_contig_3239_pilon-cat_2;7000000096_____SRS058186_LANL_scaffold_3892;3300007774_____Ga0105576_100166;7000000324_____SRS062878_LANL…		root (no rank): 1.00	32972.8
VIRSorter_contig_64_pilon_gene_275_gene_303-225660-246038-cat_5	20378	l		gene_275-gene_303:5.86272395423557						5	NA	NA			Terrabacteria group (no rank): 0.64	32898.4
VIRSorter_contig_1548_pilon-cat_3	82320	l				5.69657	7.05402			3	NA	NA			Porphyromonadaceae (family): 0.79	1934
VIRSorter_contig_155_pilon_gene_130_gene_229-116283-203667-cat_6	87384	l				gene_130-gene_229:15.25637505894469	gene_130-gene_229:15.25637505894469	gene_130-gene_229:15.25637505894469	gene_130-gene_229:15.25637505894469	6	NA	NA			Fusobacterium (genus): 0.78	396.8
VIRSorter_contig_155_pilon_gene_8_gene_100-3726-92310-cat_6	88584	l				gene_8-gene_100:8.55201357545488	gene_9-gene_100:7.12699550255654			6	NA	NA			Fusobacterium (genus): 0.78	Not detected
VIRSorter_contig_630_pilon_gene_105_gene_224-82041-163263-cat_5	81222	l	6	gene_105-gene_204:6.65152471326184;gene_154-gene_224:15.78144106412734		gene_151-gene_220:13.37758068394603	gene_105-gene_204:6.65152471326184	gene_105-gene_204:6.65152471326184	gene_105-gene_204:6.65152471326184	5	NA	NA	VIRSorter_contig_630_pilon_gene_105_gene_224-82041-163263-cat_5;7000000224_____SRS014573_WUGC_scaffold_44040;3300007123_____Ga0102684_101978;3300008133_____Ga0111365_104018;7000000442_____SRS051791_LANL_scaffold_45508;3300006748_____Ga0101800_102773;3300007924_____Ga0113552_104312		Oribacterium (genus): 0.90	32891.6
VIRSorter_contig_709_pilon_gene_3236_gene_3347-2729483-2806373-cat_5	76890	l	6	gene_3248-gene_3347:9.70475098508176;gene_3237-gene_3314:16.23363764064515		gene_3236-gene_3311:14.26247565220182	gene_3248-gene_3347:9.70475098508176	gene_3248-gene_3347:9.70475098508176	gene_3248-gene_3347:9.70475098508176	5	NA	NA			Lachnospiraceae (family): 0.90	31040.5
VIRSorter_contig_4727_pilon-cat_2	36173	l	5	gene_17-gene_58:28.27337972630898		gene_2-gene_62:15.50949353041641				2	NA	NA	VIRSorter_contig_4727_pilon-cat_2;3300008277_____Ga0114260_100550		Firmicutes (phylum): 0.55	30088.4
VIRSorter_contig_194_pilon_gene_308_gene_341-238652-259298-cat_5	20646	l		gene_308-gene_341:9.28766695166133						5	NA	NA			Bacteria (superkingdom): 0.96	30061.3
VIRSorter_contig_894_pilon_gene_790_gene_900-656065-760782-cat_5	104717	l		gene_790-gene_889:9.86846382226864;gene_796-gene_895:9.86846382226864;gene_795-gene_894:9.86846382226864;gene_797-gene_896:9.86846382226864;gene_794-gene_893:9.86846382226864;gene_829-gene_900:14.47923525985978		gene_797-gene_896:9.86846382226864	gene_797-gene_896:9.86846382226864	gene_797-gene_896:9.86846382226864	gene_797-gene_896:9.86846382226864	5	NA	NA			Lachnospiraceae (family): 0.90	29168.1
VIRSorter_contig_1555_pilon_gene_388_gene_487-315448-386965-cat_6	71517	l				gene_430-gene_484:4.40051237923405	gene_430-gene_484:5.63271599384313	gene_388-gene_487:2.39386420228166	gene_388-gene_487:2.39386420228166	6	NA	NA			Prevotella (genus): 0.88	16055.6
VIRSorter_contig_90_pilon_gene_88_gene_142-80222-119008-cat_5	38786	l	1	gene_88-gene_123:9.92894746411660		gene_88-gene_142:5.79783508806775				5	NA	NA			Lachnospiraceae bacterium (species): 0.58	28747.1
VIRSorter_contig_1561_pilon_gene_397_gene_432-248890-279243-cat_6	30353	l				gene_397-gene_432:3.63567324702664	gene_397-gene_432:4.54508221578736			6	NA	NA			Veillonella (genus): 0.90	602.7
VIRSorter_contig_1189_pilon_gene_1173_gene_1249-940038-1021740-cat_5	81702	l		gene_1173-gene_1249:13.54264262221868		gene_1180-gene_1219:2.69701008534132				5	NA	NA			Lachnospiraceae (family): 0.91	28253.6
VIRSorter_contig_1568_pilon_gene_22_gene_121-17397-100133-cat_6	82736	l				gene_22-gene_121:8.76762739530470	gene_23-gene_121:8.97158371099056	gene_22-gene_121:8.76762739530470	gene_22-gene_121:8.76762739530470	6	NA	NA			Capnocytophaga (genus): 0.83	1010.8
VIRSorter_contig_1569_pilon_gene_182_gene_285-141240-231410-cat_6	90170	l				gene_182-gene_274:6.55466586576181	gene_186-gene_285:6.05910758320712	gene_186-gene_285:6.05910758320712	gene_186-gene_285:6.05910758320712	6	NA	NA			Capnocytophaga (genus): 0.83	572
VIRSorter_contig_1569_pilon_gene_407_gene_506-322585-402794-cat_6	80209	l				gene_442-gene_486:4.78394609666217	gene_407-gene_506:4.18173855460098	gene_407-gene_506:4.18173855460098	gene_407-gene_506:4.18173855460098	6	NA	NA			Capnocytophaga (genus): 0.83	805.6
VIRSorter_contig_1795_pilon_gene_221_gene_252-213087-244130-cat_5	31043	l		gene_221-gene_252:6.10501040984750						5	NA	NA			Terrabacteria group (no rank): 0.56	28248.3
VIRSorter_contig_1588_pilon_gene_83_gene_198-51427-140339-cat_6	88912	l				gene_109-gene_198:19.78347439431202	gene_123-gene_179:10.24578994385637	gene_83-gene_182:8.84382378780286	gene_83-gene_182:8.84382378780286	6	NA	NA			Selenomonas (genus): 0.67	1877.6
VIRSorter_contig_1512_pilon_gene_1_gene_59-120-37321-cat_4	37201	l	4	gene_1-gene_59:26.49616838580701		gene_1-gene_59:13.58491767037067				4	NA	NA			Streptococcus (genus): 0.71	28038.6
VIRSorter_contig_159_pilon_gene_206_gene_371-105596-192279-cat_6	86683	l				gene_255-gene_354:26.01012796624206	gene_206-gene_303:27.15869866005051;gene_307-gene_371:13.04864471320199	gene_255-gene_354:26.01012796624206	gene_255-gene_354:26.01012796624206	6	NA	NA	VIRSorter_contig_159_pilon_gene_1_gene_303-366-154290-cat_5;3300008420_____Ga0115228_100152;3300006259_____Ga0099458_100430;7000000681_____SRS018439_Baylor_scaffold_60883;7000000039_____SRS013164_Baylor_scaffold_56472;3300006259_____Ga0099458_100738;7000000061_____SRS014888_WUGC_scaffold_24184;7000000028_____C2768449;3300008420_____Ga0115228_100811;7000000061_____SRS014888_WUGC_scaffold_35817;330…		Bacteria (superkingdom): 0.52	1034.5
VIRSorter_contig_159_pilon_gene_381_gene_480-196836-243007-cat_6	46171	l				gene_381-gene_480:28.82883462456271	gene_381-gene_480:28.82883462456271	gene_381-gene_480:28.82883462456271	gene_381-gene_480:28.82883462456271	6	NA	NA	VIRSorter_contig_159_pilon_gene_381_gene_480-196836-243007-cat_6;3300008420_____Ga0115228_100728;7000000737_____SRS050669_LANL_scaffold_40405;7000000061_____SRS014888_WUGC_scaffold_31195;7000000600_____C2647015;7000000061_____SRS014888_WUGC_scaffold_35765;7000000681_____SRS018439_Baylor_scaffold_34446		Bacteria (superkingdom): 0.52	651
VIRSorter_contig_2118_pilon-cat_2	79114	l	6	gene_51-gene_111:25.63385933811019		gene_33-gene_113:19.06974797816301;gene_1-gene_21:2.63415127608250	gene_10-gene_109:18.85858662962328	gene_10-gene_109:18.85858662962328	gene_10-gene_109:18.85858662962328	2	NA	NA			Streptococcus (genus): 0.76	27541.4
VIRSorter_contig_1595_pilon-cat_3	4384	l					2.13845		6.6677	3	NA	NA			Fusobacterium (genus): 0.76	Not detected
VIRSorter_contig_1597_pilon_gene_114_gene_213-96781-224306-cat_6	127525	l				gene_144-gene_196:10.04631450005419	gene_145-gene_193:7.46429879617225	gene_114-gene_213:4.52682971989790	gene_156-gene_179:4.83878870097695	6	NA	NA			Peptostreptococcus (genus): 0.62	87058
VIRSorter_contig_2742_pilon_gene_40_gene_139-28122-91692-cat_4	63570	l	6	gene_40-gene_105:31.79817214576091		gene_40-gene_96:11.73590513668487	gene_40-gene_139:5.02352388227636	gene_40-gene_139:5.02352388227636	gene_40-gene_139:5.02352388227636	4	NA	NA	VIRSorter_contig_2742_pilon_gene_40_gene_139-28122-91692-cat_4;7000000709_____SRS019906_WUGC_scaffold_36888;7000000471_____SRS064449_LANL_scaffold_62485;3300007500_____Ga0104983_100919;3300007854_____Ga0114157_100280;7000000734_____C490609;3300014108_____Ga0134359_1000140;3300011982_____Ga0119773_1000663;3300006248_____Ga0099387_100311;7000000281_____SRS055450_LANL_scaffold_51923;3300008152_____G…		Firmicutes (phylum): 0.54	27509.8
VIRSorter_contig_729_pilon_gene_74_gene_88-57499-67657-cat_5	10158	l		gene_74-gene_88:2.53251602170310						5	NA	NA			Bacteria (superkingdom): 0.97	26267.2
VIRSorter_contig_2742_pilon_gene_40_gene_117-28122-79362-cat_5	51240	l	6	gene_40-gene_105:31.91341837007733		gene_40-gene_117:12.53169913223447				5	NA	NA			Firmicutes (phylum): 0.54	26183
VIRSorter_contig_1617_pilon_gene_46_gene_138-36721-93260-cat_5	56539	l	4	gene_73-gene_138:21.10486008822965		gene_46-gene_138:10.62056314123237				5	NA	NA	VIRSorter_contig_951_pilon-cat_2;3300006254_____Ga0099365_1000123;3300007204_____Ga0103275_100403;3300006745_____Ga0101799_100176;7000000483_____C832197;7000000125_____SRS015941_WUGC_scaffold_33368;3300008618_____Ga0111234_100101;3300008382_____Ga0114861_1000093;7000000310_____C899651;3300008514_____Ga0111023_100665;3300007994_____Ga0113878_100497;7000000545_____SRS043755_WUGC_scaffold_45964;7000…		Streptococcus (genus): 0.53	Not detected
VIRSorter_contig_1618_pilon_gene_1_gene_57-3668-39251-cat_6	35583	l				gene_25-gene_57:4.03753515061026	gene_1-gene_57:4.73626474586346			6	NA	NA			Lactobacillales (order): 0.52	8806.3
VIRSorter_contig_1618_pilon_gene_216_gene_315-135584-203296-cat_6	67712	l				gene_216-gene_315:14.69339756613200	gene_216-gene_315:14.69339756613200	gene_216-gene_315:14.69339756613200	gene_216-gene_315:14.69339756613200	6	NA	NA			Lactobacillales (order): 0.52	1834.6
VIRSorter_contig_1618_pilon_gene_318_gene_417-204969-279932-cat_6	74963	l				gene_318-gene_417:16.91684588221623	gene_318-gene_417:16.91684588221623	gene_318-gene_417:16.91684588221623	gene_318-gene_417:16.91684588221623	6	NA	NA	VIRSorter_contig_1618_pilon_gene_318_gene_417-204969-279932-cat_6;7000000435_____SRS015646_WUGC_scaffold_5414;7000000029_____SRS042131_WUGC_scaffold_62398		Lactobacillales (order): 0.52	4518.9
VIRSorter_contig_1618_pilon_gene_76_gene_175-55557-112136-cat_6	56579	l				gene_76-gene_175:19.42910959395375	gene_76-gene_175:19.42910959395375	gene_76-gene_175:19.42910959395375	gene_76-gene_175:19.42910959395375	6	NA	NA	VIRSorter_contig_1618_pilon_gene_76_gene_175-55557-112136-cat_6;7000000435_____SRS015646_WUGC_scaffold_6154;7000000017_____SRS017810_Baylor_scaffold_12857;7000000017_____SRS017810_Baylor_scaffold_170		Lactobacillales (order): 0.52	1488.1
VIRSorter_contig_162_pilon-cat_3	89555	l				gene_18-gene_109:4.20055036514360			gene_9-gene_106:8.87718098942932	3	NA	NA			Bacilli (class): 0.88	32794.8
VIRSorter_contig_1624_pilon-cat_3	24873	l				4.57195	gene_1-gene_24:4.32766222141003		gene_3-gene_25:5.13071239152528	3	NA	NA			Fusobacterium (genus): 0.87	12.2
VIRSorter_contig_1630_pilon-cat_3	123463	l				gene_37-gene_135:9.62265311934925	gene_37-gene_135:7.86352017183051	gene_3-gene_102:4.50366503909937	gene_3-gene_102:4.50366503909937	3	NA	NA			Bacteria (superkingdom): 0.91	914
VIRSorter_contig_1632_pilon-cat_3	76405	l				6.16374	7.88203			3	NA	NA			Selenomonas (genus): 0.59	722
VIRSorter_contig_1635_pilon-cat_3	79429	l				gene_1-gene_86:13.88460009325259	gene_6-gene_105:11.31811144988198	gene_6-gene_105:11.31811144988198	gene_6-gene_105:11.31811144988198	3	NA	NA			Granulicatella (genus): 0.61	21872
VIRSorter_contig_1636_pilon_gene_35_gene_141-49333-161611-cat_6	112278	l				gene_44-gene_141:8.54932169789216	gene_35-gene_134:8.27930900383882	gene_35-gene_134:8.27930900383882	gene_35-gene_134:8.27930900383882	6	NA	NA			Bacteria (superkingdom): 0.86	11046.5
VIRSorter_contig_1647_pilon_gene_1_gene_100-3501-69785-cat_6	66284	l				gene_1-gene_100:19.34790330386282	gene_1-gene_100:19.34790330386282	gene_1-gene_100:19.34790330386282	gene_1-gene_100:19.34790330386282	6	NA	NA			Bacilli (class): 0.57	449
VIRSorter_contig_1647_pilon_gene_116_gene_215-85685-146896-cat_6	61211	l				gene_116-gene_215:19.36267585161482	gene_116-gene_215:19.36267585161482	gene_116-gene_215:19.36267585161482	gene_116-gene_215:19.36267585161482	6	NA	NA			Bacilli (class): 0.57	901
VIRSorter_contig_1647_pilon_gene_239_gene_338-161389-221203-cat_6	59814	l				gene_239-gene_338:20.76186283198991	gene_239-gene_338:20.76186283198991	gene_239-gene_338:20.76186283198991	gene_239-gene_338:20.76186283198991	6	NA	NA			Bacilli (class): 0.57	680.2
VIRSorter_contig_1647_pilon_gene_378_gene_477-249477-320053-cat_6	70576	l				gene_378-gene_477:19.36267585161482	gene_378-gene_477:19.36267585161482	gene_378-gene_477:19.36267585161482	gene_378-gene_477:19.36267585161482	6	NA	NA	VIRSorter_contig_1647_pilon_gene_378_gene_477-249477-320053-cat_6;7000000327_____SRS024140_LANL_scaffold_395		Bacilli (class): 0.57	1184
VIRSorter_contig_1649_pilon_gene_27_gene_126-18430-84762-cat_6	66284	l				gene_27-gene_126:20.13168372255860	gene_27-gene_126:20.13168372255860	gene_27-gene_126:20.13168372255860	gene_27-gene_126:20.13168372255860	6	NA	NA	VIRSorter_contig_1649_pilon_gene_27_gene_126-18430-84762-cat_6;7000000527_____C5923610;7000000041_____C3930822		Firmicutes (phylum): 0.58	721.8
VIRSorter_contig_165_pilon_gene_35_gene_134-19467-91597-cat_6	72130	l				gene_35-gene_134:21.45370474812138	gene_35-gene_134:21.45370474812138	gene_35-gene_134:21.45370474812138	gene_35-gene_134:21.45370474812138	6	NA	NA			Firmicutes (phylum): 0.81	13044.1
VIRSorter_contig_1652_pilon_gene_27_gene_126-25828-98884-cat_6	73056	l				gene_27-gene_126:12.29868449253048	gene_27-gene_126:12.29868449253048	gene_27-gene_126:12.29868449253048		6	NA	NA			Fusobacterium (genus): 0.82	162.9
VIRSorter_contig_4048_pilon_gene_15_gene_48-16746-46023-cat_5	29277	l		gene_15-gene_27:2.36495039465553		gene_15-gene_48:3.66456506953376	gene_28-gene_48:2.72188867667558			5	NA	NA			Bacteria (superkingdom): 0.99	25641.1
VIRSorter_contig_166_pilon-cat_3	41777	l				gene_1-gene_49:5.65939626255095	gene_1-gene_49:5.83651566969270			3	NA	NA			Veillonellaceae* (family): 0.51	432.8
VIRSorter_contig_1662_pilon-cat_3	60305	l				7.17542	4.8333			3	NA	NA			Actinomyces naeslundii (species): 0.60	7596.9
VIRSorter_contig_1669_pilon_gene_132_gene_231-141717-236623-cat_6	94906	l				gene_132-gene_231:9.95628631304753	gene_132-gene_231:9.95628631304753	gene_132-gene_231:9.95628631304753	gene_132-gene_231:9.95628631304753	6	NA	NA			Bacteroidetes (phylum): 0.60	Not detected
VIRSorter_contig_1669_pilon_gene_5_gene_111-12334-124621-cat_5	112287	l	1			gene_13-gene_111:16.92318428740743	gene_5-gene_104:14.97914634190443	gene_5-gene_104:14.97914634190443	gene_5-gene_104:14.97914634190443	5	NA	NA			Bacteroidetes (phylum): 0.60	Not detected
VIRSorter_contig_167_pilon-cat_3	100692	l				4.00357	gene_1-gene_41:4.54059010983563			3	NA	NA			Capnocytophaga (genus): 0.74	Not detected
VIRSorter_contig_1672_pilon_gene_617_gene_717-361390-431203-cat_6	69813	l				gene_625-gene_717:6.53515834335535	gene_625-gene_701:7.34449767861056	gene_617-gene_716:5.38687804859175	gene_617-gene_716:5.38687804859175	6	NA	NA			Proteobacteria (phylum): 0.89	1716.3
VIRSorter_contig_1677_pilon_gene_1_gene_41-2650-26717-cat_6	24067	l				gene_1-gene_41:6.58989111432218	gene_1-gene_41:7.69266746353478			6	NA	NA			Leptotrichia (genus): 0.80	3111.9
VIRSorter_contig_1677_pilon_gene_100_gene_199-76793-160985-cat_6	84192	l				gene_100-gene_199:5.23224451506080	gene_100-gene_199:5.23224451506080	gene_100-gene_199:5.23224451506080	gene_100-gene_199:5.23224451506080	6	NA	NA			Leptotrichia (genus): 0.80	12578.5
VIRSorter_contig_1677_pilon_gene_228_gene_285-176780-254725-cat_6	77945	l				gene_228-gene_285:6.67385300315635	gene_228-gene_285:7.02480485754789			6	NA	NA			Leptotrichia (genus): 0.80	Not detected
VIRSorter_contig_1677_pilon_gene_79_gene_285-60149-254725-cat_6	194576	l				gene_100-gene_199:4.63303975598391;gene_228-gene_285:6.67385300315635	gene_100-gene_199:4.63303975598391;gene_228-gene_285:6.96477566737584	gene_186-gene_285:5.23224451506080;gene_79-gene_178:2.48101107911180	gene_186-gene_285:5.23224451506080;gene_79-gene_178:2.48101107911180	6	NA	NA			Leptotrichia (genus): 0.80	10763.9
VIRSorter_contig_1681_pilon_gene_25_gene_146-19047-106193-cat_6	87146	l				gene_25-gene_123:7.23197107088373	gene_25-gene_123:6.36586681802767	gene_47-gene_146:6.12438873926522	gene_47-gene_146:6.12438873926522	6	NA	NA			Granulicatella (genus): 0.64	9970.1
VIRSorter_contig_169_pilon_gene_42_gene_94-41036-85802-cat_6	44766	l				gene_42-gene_94:3.91781800043398	gene_42-gene_94:4.20720736144504			6	NA	NA			Actinomyces (genus): 0.96	11556
VIRSorter_contig_412_pilon_gene_2423_gene_2459-2014798-2039450-cat_5	24652	l		gene_2423-gene_2459:3.21305049590776		gene_2423-gene_2451:2.03695941393013				5	NA	NA			Streptococcus (genus): 0.73	25567.9
VIRSorter_contig_1181_pilon_gene_326_gene_384-268196-322169-cat_5	53973	l		gene_326-gene_384:14.45823293582585						5	NA	NA			Streptococcus (genus): 0.73	24452.6
VIRSorter_contig_1694_pilon_gene_216_gene_315-173881-254363-cat_6	80482	l				gene_216-gene_315:14.23777203212995	gene_216-gene_315:14.23777203212995	gene_216-gene_315:14.23777203212995		6	NA	NA			Fusobacterium (genus): 0.81	Not detected
VIRSorter_contig_1694_pilon_gene_63_gene_162-59819-136694-cat_6	76875	l				gene_63-gene_162:7.83228731035931	gene_63-gene_162:7.83228731035931	gene_63-gene_162:7.83228731035931		6	NA	NA			Fusobacterium (genus): 0.81	5031.3
VIRSorter_contig_1722_pilon-cat_3	49983	l				gene_2-gene_50:5.68008086141081	gene_2-gene_50:2.78346152218130			3	NA	NA			Flavobacteriaceae (family): 0.71	775
VIRSorter_contig_36_pilon_gene_163_gene_275-134787-220031-cat_5	85244	l	8	gene_163-gene_221:22.85047117172049		gene_176-gene_222:8.17509436735721	gene_176-gene_275:3.31697408973281	gene_176-gene_275:3.31697408973281	gene_176-gene_275:3.31697408973281	5	NA	NA			Bacteria (superkingdom): 0.93	24115.5
VIRSorter_contig_274_pilon_gene_442_gene_471-340140-363634-cat_5	23494	l		gene_442-gene_471:4.56081183086801						5	NA	NA			Terrabacteria group (no rank): 0.60	23641.9
VIRSorter_contig_1220_pilon_gene_528_gene_656-513258-605974-cat_5	92716	l	3	gene_533-gene_581:6.55300784128176		gene_528-gene_591:9.84988634362115;gene_633-gene_656:2.28047200696471	gene_557-gene_656:3.31859758092144	gene_557-gene_656:3.31859758092144	gene_557-gene_656:3.31859758092144	5	NA	NA	VIRSorter_contig_1220_pilon_gene_528_gene_656-513258-605974-cat_5;7000000653_____SRS016740_Baylor_scaffold_6414		Prevotella (genus): 0.84	23460.4
VIRSorter_contig_1761_pilon_gene_320_gene_419-199770-261760-cat_6	61990	l				gene_320-gene_419:6.30442711479702	gene_320-gene_419:6.30442711479702	gene_320-gene_419:6.30442711479702		6	NA	NA			Bacteria (superkingdom): 1.00	1706
VIRSorter_contig_1761_pilon_gene_67_gene_166-46688-107714-cat_6	61026	l				gene_67-gene_166:7.00649177645204	gene_67-gene_166:7.00649177645204	gene_67-gene_166:7.00649177645204	gene_67-gene_166:7.00649177645204	6	NA	NA			Bacteria (superkingdom): 1.00	1576
VIRSorter_contig_177_pilon_gene_66_gene_174-51789-143516-cat_6	91727	l				gene_98-gene_174:4.33262037276265	gene_66-gene_165:4.10114914027837	gene_66-gene_165:4.10114914027837	gene_66-gene_165:4.10114914027837	6	NA	NA			Gemella* (genus): 0.50	15786.8
VIRSorter_contig_1771_pilon_gene_34_gene_153-20410-117858-cat_6	97448	l				gene_55-gene_153:7.66920728962634	gene_34-gene_120:6.56128682673308	gene_38-gene_137:6.50853277959129	gene_38-gene_137:6.50853277959129	6	NA	NA			Lautropia (genus): 0.91	3296
VIRSorter_contig_1772_pilon_gene_180_gene_279-107310-162651-cat_6	55341	l				gene_180-gene_279:13.71526984567509	gene_192-gene_263:14.60468891454105	gene_180-gene_279:13.71526984567509	gene_180-gene_279:13.71526984567509	6	NA	NA			Terrabacteria group (no rank): 0.81	758.3
VIRSorter_contig_58_pilon_gene_133_gene_247-83318-147937-cat_5	64619	l	9	gene_162-gene_246:33.97651725354908		gene_160-gene_247:22.17601744140476	gene_133-gene_232:3.63105248245533	gene_133-gene_232:3.63105248245533	gene_133-gene_232:3.63105248245533	5	NA	NA			Bacteria (superkingdom): 0.95	22861.3
VIRSorter_contig_259_pilon_gene_119_gene_220-104798-185420-cat_5	80622	l	4	gene_119-gene_218:16.89990997456917;gene_121-gene_220:16.89990997456917;gene_120-gene_219:16.89990997456917;gene_150-gene_200:30.43774148930069		gene_121-gene_220:16.89990997456917	gene_121-gene_220:16.89990997456917	gene_121-gene_220:16.89990997456917	gene_121-gene_220:16.89990997456917	5	NA	NA	VIRSorter_contig_711_pilon-cat_1;3300008413_____Ga0115229_100261;3300008382_____Ga0114861_1000290;3300008140_____Ga0114165_1002357;7000000194_____SRS022077_Baylor_scaffold_9475;7000000354_____SRS015985_WUGC_scaffold_4334;3300006301_____Ga0099617_100602;7000000568_____SRS051930_LANL_scaffold_32983;3300008405_____Ga0115221_1002303;3300006294_____Ga0099625_101034;VIRSorter_contig_3_pilon_gene_151_ge…		Bacteria (superkingdom): 0.92	22846
VIRSorter_contig_1772_pilon_gene_69_gene_168-37759-98724-cat_6	60965	l				gene_69-gene_168:26.12631996527684	gene_69-gene_168:26.12631996527684	gene_69-gene_168:26.12631996527684	gene_69-gene_168:26.12631996527684	6	NA	NA			Terrabacteria group (no rank): 0.81	161
VIRSorter_contig_128_pilon_gene_731_gene_792-598887-638633-cat_5	39746	l	10	gene_732-gene_792:28.53579530740883		gene_731-gene_792:13.59212181294199				5	NA	NA	VIRSorter_contig_128_pilon_gene_731_gene_792-598887-638633-cat_5;7000000295_____SRS019219_WUGC_scaffold_54943;3300008362_____Ga0115107_101200;3300008730_____Ga0113886_1001220;7000000647_____SRS020220_Baylor_scaffold_27743;3300008730_____Ga0113886_1001067	Podoviridae,Siphoviridae,Siphoviridae,Siphoviridae,Siphoviridae	Streptococcus (genus): 0.72	22801
VIRSorter_contig_1786_pilon_gene_1071_gene_1170-756556-829008-cat_6	72452	l				gene_1071-gene_1170:11.09940604662201	gene_1071-gene_1170:11.09940604662201	gene_1071-gene_1170:11.09940604662201	gene_1076-gene_1168:13.24547499662555	6	NA	NA			Bacteria (superkingdom): 0.86	460.1
VIRSorter_contig_1786_pilon_gene_1186_gene_1285-838891-917449-cat_6	78558	l				gene_1186-gene_1285:20.16211908338913	gene_1186-gene_1285:20.16211908338913	gene_1186-gene_1285:20.16211908338913	gene_1186-gene_1285:20.16211908338913	6	NA	NA			Bacteria (superkingdom): 0.86	48
VIRSorter_contig_1786_pilon_gene_1320_gene_1419-940361-1015258-cat_6	74897	l				gene_1331-gene_1419:13.19320322632455	gene_1320-gene_1419:13.00240332976720	gene_1320-gene_1419:13.00240332976720	gene_1320-gene_1419:13.00240332976720	6	NA	NA			Bacteria (superkingdom): 0.86	193
VIRSorter_contig_36_pilon_gene_176_gene_331-142120-255616-cat_5	113496	l	8	gene_204-gene_303:23.90016032829575;gene_202-gene_301:23.90016032829575;gene_203-gene_302:23.90016032829575;gene_207-gene_306:23.90016032829575;gene_193-gene_292:22.90138525471598;gene_176-gene_275:25.95797717335122;gene_208-gene_307:23.90016032829575;gene_232-gene_331:28.09876347287822;gene_212-gene_311:23.90016032829575;gene_209-gene_308:23.90016032829575;gene_210-gene_309:23.90016032829575;gen…		gene_232-gene_331:28.09876347287822;gene_176-gene_222:8.17509436735721	gene_232-gene_331:28.09876347287822	gene_232-gene_331:28.09876347287822	gene_232-gene_331:28.09876347287822	5	NA	NA	VIRSorter_contig_36_pilon_gene_163_gene_262-134787-209076-cat_4;7000000205_____SRS011247_Baylor_scaffold_772;7000000266_____SRS017537_Baylor_scaffold_4193;3300006291_____Ga0099556_100126;3300008618_____Ga0111234_100566;7000000725_____SRS014472_WUGC_scaffold_3943;7000000210_____SRS024015_Baylor_scaffold_52452;VIRSorter_contig_36_pilon_gene_176_gene_331-142120-255616-cat_5;VIRSorter_contig_36_pilon…		Bacteria (superkingdom): 0.93	22568.4
VIRSorter_contig_1593_pilon_gene_150_gene_269-110890-208854-cat_5	97964	l		gene_150-gene_249:8.95542070228104;gene_151-gene_250:8.95542070228104;gene_195-gene_269:19.54238842612176		gene_151-gene_250:8.95542070228104	gene_151-gene_250:8.95542070228104	gene_151-gene_250:8.95542070228104	gene_151-gene_250:8.95542070228104	5	NA	NA			Bacteria (superkingdom): 0.99	22334.8
VIRSorter_contig_1786_pilon_gene_1636_gene_1735-1189573-1266081-cat_6	76508	l				gene_1636-gene_1735:18.76293210301404	gene_1636-gene_1735:18.76293210301404	gene_1636-gene_1735:18.76293210301404	gene_1636-gene_1735:18.76293210301404	6	NA	NA			Bacteria (superkingdom): 0.86	48
VIRSorter_contig_1786_pilon_gene_233_gene_432-159270-303943-cat_6	144673	l				gene_333-gene_432:16.17062498594456;gene_233-gene_332:7.50616656037256	gene_333-gene_432:16.17062498594456;gene_233-gene_332:7.50616656037256	gene_333-gene_432:16.17062498594456;gene_233-gene_332:7.50616656037256	gene_299-gene_397:18.30537865277740	6	NA	NA			Bacteria (superkingdom): 0.86	Not detected
VIRSorter_contig_1786_pilon_gene_470_gene_569-329199-395621-cat_6	66422	l				gene_470-gene_569:10.94766163994636	gene_470-gene_569:10.94766163994636	gene_470-gene_569:10.94766163994636		6	NA	NA			Bacteria (superkingdom): 0.86	178.2
VIRSorter_contig_1786_pilon_gene_579_gene_678-403488-479190-cat_6	75702	l				gene_579-gene_678:15.25708960286959	gene_579-gene_678:15.25708960286959	gene_579-gene_678:15.25708960286959		6	NA	NA			Bacteria (superkingdom): 0.86	Not detected
VIRSorter_contig_1786_pilon_gene_690_gene_757-489133-535350-cat_6	46217	l				gene_690-gene_744:5.01063346508311	gene_698-gene_757:4.05141808114241			6	NA	NA			Bacteria (superkingdom): 0.86	48
VIRSorter_contig_1786_pilon_gene_808_gene_907-559705-638885-cat_6	79180	l				gene_808-gene_907:20.99508495243444	gene_808-gene_907:20.99508495243444	gene_808-gene_907:20.99508495243444		6	NA	NA			Bacteria (superkingdom): 0.86	Not detected
VIRSorter_contig_1786_pilon_gene_83_gene_182-61944-119949-cat_6	58005	l				gene_83-gene_182:25.41345344936896	gene_83-gene_182:25.41345344936896	gene_83-gene_182:25.41345344936896	gene_83-gene_182:25.41345344936896	6	NA	NA			Bacteria (superkingdom): 0.86	114.1
VIRSorter_contig_1786_pilon_gene_931_gene_1030-657043-728685-cat_6	71642	l				gene_931-gene_1030:17.10128433044710	gene_931-gene_1030:17.10128433044710	gene_931-gene_1030:17.10128433044710		6	NA	NA			Bacteria (superkingdom): 0.86	122.2
VIRSorter_contig_249_pilon_gene_232_gene_367-157871-250096-cat_5	92225	l	3	gene_232-gene_295:6.14835552784550		gene_232-gene_299:10.02614535620170	gene_268-gene_367:2.30325420913481	gene_268-gene_367:2.30325420913481	gene_268-gene_367:2.30325420913481	5	NA	NA	VIRSorter_contig_249_pilon_gene_245_gene_345-164214-231530-cat_5;3300006524_____Ga0101033_100323;3300006566_____Ga0100365_1000661;7000000041_____SRS013705_Baylor_scaffold_33475;3300007783_____Ga0105777_100486;3300006320_____Ga0099576_1001027;3300008611_____Ga0111137_1001263;3300006320_____Ga0099576_1001111;3300007194_____Ga0103269_101435;7000000502_____C2254399;7000000605_____SRS019028_WUGC_scaff…		Veillonella (genus): 0.95	21937.7
VIRSorter_contig_1800_pilon_gene_1_gene_78-4063-62825-cat_6	58762	l				gene_16-gene_78:4.35325025248172	gene_1-gene_71:3.96349811505736			6	NA	NA			Fusobacterium (genus): 0.85	Not detected
VIRSorter_contig_1800_pilon_gene_203_gene_322-142654-253073-cat_6	110371	l				gene_273-gene_322:9.19487855666653;gene_203-gene_247:4.12830028552900	gene_223-gene_322:8.58004184955851	gene_223-gene_322:8.58004184955851		6	NA	NA			Fusobacterium (genus): 0.85	906.7
VIRSorter_contig_1800_pilon_gene_82_gene_183-63738-121358-cat_6	57620	l				gene_82-gene_173:11.68856656830516	gene_84-gene_183:11.01129158521057	gene_84-gene_183:11.01129158521057		6	NA	NA			Fusobacterium (genus): 0.85	615
VIRSorter_contig_1806_pilon_gene_202_gene_301-138930-211235-cat_6	72305	l				gene_213-gene_301:6.05895950766234	gene_202-gene_301:5.82860179901361	gene_202-gene_301:5.82860179901361	gene_202-gene_301:5.82860179901361	6	NA	NA			Candidatus Saccharimonas sp. (species): 0.71	2083.5		plasmid.Proteobacteria
VIRSorter_contig_3950_pilon_gene_1_gene_94-35-68304-cat_5	68269	l	1			gene_1-gene_94:9.65567569317372				5	NA	NA			Firmicutes (phylum): 0.71	21419.4
VIRSorter_contig_1806_pilon_gene_96_gene_262-66440-179611-cat_5	113171	l		gene_96-gene_184:2.98873203924057		gene_163-gene_262:6.48132381122253	gene_163-gene_262:6.48132381122253	gene_163-gene_262:6.48132381122253	gene_163-gene_262:6.48132381122253	5	NA	NA			Candidatus Saccharimonas sp. (species): 0.71	Not detected		plasmid.Proteobacteria
VIRSorter_contig_1818_pilon_gene_10_gene_109-7397-73061-cat_6	65664	l				gene_10-gene_109:6.25020536062196	gene_10-gene_109:6.25020536062196	gene_10-gene_109:6.25020536062196		6	NA	NA			Fusobacterium (genus): 0.69	65
VIRSorter_contig_1818_pilon_gene_153_gene_252-100633-177651-cat_6	77018	l				gene_172-gene_252:12.71043799984819	gene_153-gene_252:10.81001678013664	gene_153-gene_252:10.81001678013664	gene_176-gene_203:2.40200185755996	6	NA	NA			Fusobacterium (genus): 0.69	Not detected
VIRSorter_contig_1818_pilon_gene_153_gene_256-100633-182572-cat_6	81939	l				gene_172-gene_256:10.61395334657857	gene_172-gene_256:11.86586674869403	gene_153-gene_252:9.65929165860886	gene_176-gene_203:2.40200185755996	6	NA	NA			Fusobacterium (genus): 0.69	Not detected
VIRSorter_contig_1818_pilon_gene_302_gene_401-210340-293992-cat_6	83652	l				gene_302-gene_401:11.69608056349511	gene_302-gene_401:11.69608056349511	gene_302-gene_401:11.69608056349511		6	NA	NA			Fusobacterium (genus): 0.69	119
VIRSorter_contig_709_pilon_gene_3179_gene_3314-2680720-2773668-cat_5	92948	l	6	gene_3179-gene_3278:2.36588366798491;gene_3181-gene_3280:2.36588366798491;gene_3237-gene_3314:17.01861081094975		gene_3236-gene_3314:15.14702127212649	gene_3181-gene_3280:2.36588366798491	gene_3181-gene_3280:2.36588366798491	gene_3181-gene_3280:2.36588366798491	5	NA	NA			Lachnospiraceae (family): 0.90	21135.7
VIRSorter_contig_581_pilon_gene_131_gene_249-100202-180239-cat_5	80037	l		gene_159-gene_247:29.46640527781618		gene_165-gene_249:11.95859662100139	gene_131-gene_230:2.07403565676123	gene_131-gene_230:2.07403565676123	gene_131-gene_230:2.07403565676123	5	NA	NA			Bacteria (superkingdom): 0.99	21050.1
VIRSorter_contig_1834_pilon_gene_143_gene_234-171935-312575-cat_6	140640	l				gene_143-gene_234:3.68564054953454	gene_143-gene_234:4.60705672935308			6	NA	NA			Bacteroidales (order): 0.79	1080
VIRSorter_contig_1834_pilon_gene_8_gene_111-22244-136193-cat_6	113949	l				gene_14-gene_111:5.53507805277348	gene_14-gene_111:5.35944407141395	gene_8-gene_107:5.34058398984964	gene_8-gene_107:5.34058398984964	6	NA	NA			Bacteroidales (order): 0.79	2005.6
VIRSorter_contig_1851_pilon_gene_41_gene_184-38623-120111-cat_5	81488	l	6	gene_41-gene_140:7.84702235797049;gene_44-gene_143:7.84702235797049;gene_93-gene_183:34.67160331630923		gene_95-gene_184:23.46573631727136	gene_84-gene_183:22.80270228214779	gene_84-gene_183:22.80270228214779	gene_84-gene_183:22.80270228214779	5	NA	NA	VIRSorter_contig_1851_pilon_gene_41_gene_184-38623-120111-cat_5;7000000558_____C626690;7000000046_____SRS013252_Baylor_scaffold_28466;2124908010_____kg300_3310423;3300008630_____Ga0111367_101237;3300008275_____Ga0114253_1004285;7000000742_____C3025998;VIRSorter_contig_420_pilon_gene_1_gene_80-510-39448-cat_5		Streptococcus (genus): 0.51	20773.5
VIRSorter_contig_1357_pilon_gene_176_gene_291-137860-213443-cat_5	75583	l		gene_176-gene_275:23.08293940947316;gene_177-gene_276:23.08293940947316;gene_186-gene_285:23.08293940947316;gene_199-gene_291:26.17278849835706		gene_186-gene_285:23.08293940947316	gene_186-gene_285:23.08293940947316	gene_186-gene_285:23.08293940947316	gene_186-gene_285:23.08293940947316	5	NA	NA			Bacteria (superkingdom): 1.00	20755.7
VIRSorter_contig_1839_pilon_gene_10_gene_109-6564-60729-cat_4	54165	l	1			gene_10-gene_109:2.64184721674419	gene_10-gene_109:2.64184721674419	gene_10-gene_109:2.64184721674419	gene_10-gene_109:2.64184721674419	4	NA	NA	VIRSorter_contig_897_pilon-cat_2;3300008537_____Ga0111051_100734;7000000194_____SRS022077_Baylor_scaffold_32401;7000000393_____SRS019327_WUGC_scaffold_29301;7000000462_____SRS012279_Baylor_scaffold_36528;3300008279_____Ga0114263_1000685;7000000041_____SRS013705_Baylor_scaffold_103200;3300008589_____Ga0111083_101319;VIRSorter_contig_1839_pilon_gene_10_gene_109-6564-60729-cat_4;7000000367_____SRS04…		Veillonella (genus): 0.86	20197
VIRSorter_contig_3959_pilon-cat_2	119326	l	14	gene_27-gene_126:4.77172853326573;gene_57-gene_156:4.77172853326573;gene_56-gene_155:4.77172853326573;gene_25-gene_124:4.77172853326573;gene_42-gene_141:5.34569755531244;gene_32-gene_131:4.77172853326573;gene_30-gene_129:4.77172853326573;gene_31-gene_130:4.77172853326573;gene_15-gene_114:4.77172853326573;gene_21-gene_120:4.77172853326573;gene_29-gene_128:4.77172853326573;gene_28-gene_127:4.771728…		gene_3-gene_100:25.87834687353608;gene_102-gene_195:22.66692702366820	gene_64-gene_163:24.47623789763556	gene_64-gene_163:24.47623789763556	gene_64-gene_163:24.47623789763556	2	NA	NA	VIRSorter_contig_3959_pilon-cat_2;7000000389_____SRS017439_Baylor_scaffold_52999;7000000277_____C1127873;3300011982_____Ga0119773_1003152		Proteobacteria (phylum): 0.57	20024
VIRSorter_contig_709_pilon_gene_1436_gene_1529-1234615-1307481-cat_5	72866	l	3			gene_1436-gene_1529:4.01384046004015				5	NA	NA			Lachnospiraceae (family): 0.90	19729.9
VIRSorter_contig_1846_pilon-cat_3	72800	l				7.41142	gene_5-gene_78:7.16089839751876			3	NA	NA			Veillonella (genus): 0.70	1239.3
VIRSorter_contig_185_pilon_gene_98_gene_197-91689-170952-cat_6	79263	l				gene_98-gene_197:4.72713879165814	gene_98-gene_197:4.72713879165814	gene_98-gene_197:4.72713879165814	gene_123-gene_185:5.04617727974780	6	NA	NA			Bacilli (class): 0.87	31758.6
VIRSorter_contig_880_pilon_gene_522_gene_622-351509-413471-cat_5	61962	l	1	gene_522-gene_585:20.19050431598119		gene_522-gene_609:15.78526654759070	gene_523-gene_622:14.49819192477304	gene_523-gene_622:14.49819192477304	gene_523-gene_622:14.49819192477304	5	NA	NA			Candidatus Saccharimonas sp. (species): 0.66	19727.6
VIRSorter_contig_1072_pilon_gene_123_gene_177-100697-140367-cat_4	39670	l	4	gene_123-gene_177:23.64341022617268		gene_123-gene_177:9.06973743411696				4	NA	NA	VIRSorter_contig_1072_pilon_gene_123_gene_177-100697-140367-cat_4;7000000389_____C3833756;3300011986_____Ga0119795_1004970;7000000462_____SRS012279_Baylor_scaffold_46202;7000000745_____C5959132;7000000389_____C3832629		Bacteria (superkingdom): 0.98	19679		plasmid.Proteobacteria
VIRSorter_contig_1473_pilon_gene_275_gene_310-248917-274477-cat_5	25560	l		gene_275-gene_310:10.74648022575857						5	NA	NA			Bacteria (superkingdom): 0.98	19675.3		plasmid.Spirochaetes
VIRSorter_contig_1854_pilon_gene_541_gene_643-394618-457941-cat_6	63323	l				gene_541-gene_601:13.90882423102437	gene_544-gene_643:10.64215883840864	gene_544-gene_643:10.64215883840864	gene_544-gene_643:10.64215883840864	6	NA	NA			Candidatus Saccharibacteria (phylum): 0.95	6106.3
VIRSorter_contig_1858_pilon-cat_3	71776	l				10.9815	11.8808			3	NA	NA			Veillonella (genus): 0.72	970.4
VIRSorter_contig_1859_pilon_gene_1_gene_116-518-74414-cat_6	73896	l				gene_1-gene_97:20.20029617131081	gene_17-gene_116:17.16712233982644	gene_17-gene_116:17.16712233982644	gene_17-gene_116:17.16712233982644	6	NA	NA			Prevotella (genus): 0.96	1643.6
VIRSorter_contig_1859_pilon_gene_120_gene_213-76991-127324-cat_6	50333	l				gene_120-gene_213:9.63160283475559	gene_120-gene_213:9.14086357776380			6	NA	NA			Prevotella (genus): 0.96	1231
VIRSorter_contig_187_pilon_gene_36_gene_150-48911-142533-cat_6	93622	l				gene_56-gene_150:9.35068293227274	gene_56-gene_150:10.49657977646328	gene_36-gene_135:8.71521733704961	gene_36-gene_135:8.71521733704961	6	NA	NA			Actinobacteria (class): 0.89	2951.9
VIRSorter_contig_1870_pilon-cat_3	369134	l				gene_46-gene_142:9.50747391222545;gene_158-gene_253:6.30694812354624	gene_178-gene_277:4.64834687282790;gene_46-gene_142:9.10632546790935	gene_76-gene_175:6.52571590143403;gene_178-gene_277:4.64834687282790	gene_76-gene_175:6.52571590143403;gene_178-gene_277:4.64834687282790	3	NA	NA			Flavobacteriaceae (family): 0.65	936.3
VIRSorter_contig_1879_pilon_gene_258_gene_375-167872-272338-cat_6	104466	l				gene_284-gene_375:3.75018708123920	gene_284-gene_357:5.06164712700325	gene_258-gene_357:3.56112216115913	gene_258-gene_357:3.56112216115913	6	NA	NA			Capnocytophaga (genus): 0.59	2162.8
VIRSorter_contig_1879_pilon_gene_392_gene_491-286895-400454-cat_6	113559	l				gene_392-gene_491:7.49375903138215	gene_392-gene_491:7.49375903138215	gene_392-gene_491:7.49375903138215	gene_392-gene_491:7.49375903138215	6	NA	NA			Capnocytophaga (genus): 0.59	1461
VIRSorter_contig_583_pilon_gene_4_gene_31-3317-25014-cat_5	21697	l		gene_4-gene_31:9.56996904107298						5	NA	NA			Bacteria (superkingdom): 0.99	19599
VIRSorter_contig_1879_pilon_gene_98_gene_197-62932-131028-cat_6	68096	l				gene_98-gene_197:6.10169905775927	gene_98-gene_197:6.10169905775927	gene_98-gene_197:6.10169905775927	gene_98-gene_197:6.10169905775927	6	NA	NA			Capnocytophaga (genus): 0.59	326.1
VIRSorter_contig_1122_pilon_gene_1_gene_109-0-84431-cat_5	84431	l		gene_1-gene_81:21.02023326101836		gene_4-gene_74:9.14189098006680	gene_10-gene_109:4.05352727406530	gene_10-gene_109:4.05352727406530	gene_10-gene_109:4.05352727406530	5	NA	NA			Bacteria (superkingdom): 0.98	18958.3
VIRSorter_contig_1886_pilon_gene_29_gene_128-29385-125152-cat_6	95767	l				gene_29-gene_128:12.65269459459512	gene_29-gene_128:12.65269459459512	gene_29-gene_128:12.65269459459512		6	NA	NA			Fusobacterium (genus): 0.88	Not detected
VIRSorter_contig_1889_pilon_gene_17_gene_116-20573-113966-cat_6	93393	l				gene_17-gene_116:6.35206703254230	gene_18-gene_116:7.24027455582584	gene_17-gene_116:6.35206703254230	gene_17-gene_116:6.35206703254230	6	NA	NA			Veillonella (genus): 0.93	1659.9
VIRSorter_contig_189_pilon_gene_503_gene_607-306176-406620-cat_6	100444	l				gene_515-gene_607:10.65917512494315	gene_517-gene_607:9.49173949531487	gene_503-gene_602:8.22858015232947	gene_503-gene_602:8.22858015232947	6	NA	NA			Granulicatella (genus): 0.54	8157.4
VIRSorter_contig_1896_pilon_gene_42_gene_162-33676-124400-cat_6	90724	l				gene_42-gene_133:9.41344501274235	gene_42-gene_133:10.50679191820173	gene_63-gene_162:8.69882692086144	gene_63-gene_162:8.69882692086144	6	NA	NA			Selenomonadaceae (family): 0.88	799
VIRSorter_contig_867_pilon-cat_2	66361	l		gene_13-gene_91:26.17389022891299		gene_13-gene_92:10.34709017153700				2	NA	NA			Bacteria (superkingdom): 0.98	18674.7
VIRSorter_contig_3_pilon_gene_414_gene_435-337381-350390-cat_5	13009	l		gene_414-gene_432:7.70910489396430		gene_414-gene_435:2.16950160574522				5	NA	NA			Bacteria (superkingdom): 0.92	18465.7
VIRSorter_contig_190_pilon_gene_203_gene_239-139319-169929-cat_6	30610	l				gene_203-gene_239:6.67758746037087	gene_210-gene_239:3.82792447308091			6	NA	NA			Fusobacterium (genus): 0.82	258.1
VIRSorter_contig_190_pilon_gene_256_gene_355-179278-254482-cat_6	75204	l				gene_256-gene_355:9.88694982609395	gene_256-gene_355:9.88694982609395	gene_256-gene_355:9.88694982609395		6	NA	NA			Fusobacterium (genus): 0.82	224.1
VIRSorter_contig_190_pilon_gene_397_gene_514-282387-392360-cat_6	109973	l				gene_484-gene_514:3.32697169879446	gene_484-gene_514:4.14824885227152	gene_397-gene_496:2.38096424025824		6	NA	NA			Fusobacterium (genus): 0.82	1472
VIRSorter_contig_190_pilon_gene_5_gene_110-2862-74095-cat_6	71233	l				gene_65-gene_110:5.19139558701586	gene_15-gene_110:5.08475345214024	gene_5-gene_104:4.78240455364118	gene_11-gene_109:12.51578555032456	6	NA	NA			Fusobacterium (genus): 0.82	920.6
VIRSorter_contig_341_pilon_gene_326_gene_425-249450-319301-cat_4	69851	l	5	gene_333-gene_403:14.54599489362295		gene_326-gene_425:12.34550514661381	gene_326-gene_425:12.34550514661381	gene_326-gene_425:12.34550514661381	gene_326-gene_425:12.34550514661381	4	NA	NA	VIRSorter_contig_951_pilon-cat_2;3300006254_____Ga0099365_1000123;3300007204_____Ga0103275_100403;3300006745_____Ga0101799_100176;7000000483_____C832197;7000000125_____SRS015941_WUGC_scaffold_33368;3300008618_____Ga0111234_100101;3300008382_____Ga0114861_1000093;7000000310_____C899651;3300008514_____Ga0111023_100665;3300007994_____Ga0113878_100497;7000000545_____SRS043755_WUGC_scaffold_45964;7000…		Terrabacteria group (no rank): 0.54	18324.3
VIRSorter_contig_1914_pilon-cat_3	162932	l				11.4368	gene_16-gene_95:9.37505667929283			3	NA	NA			Bacteria candidate phyla (no rank): 0.51	Not detected
VIRSorter_contig_192_pilon_gene_13_gene_112-9167-92373-cat_6	83206	l				gene_13-gene_112:13.09513378757859	gene_13-gene_112:13.09513378757859	gene_13-gene_112:13.09513378757859	gene_13-gene_112:13.09513378757859	6	NA	NA			Fusobacterium (genus): 0.82	Not detected
VIRSorter_contig_192_pilon_gene_346_gene_445-241312-330949-cat_6	89637	l				gene_346-gene_445:8.29020778015653	gene_346-gene_445:8.29020778015653	gene_346-gene_445:8.29020778015653	gene_346-gene_445:8.29020778015653	6	NA	NA			Fusobacterium (genus): 0.82	300.6
VIRSorter_contig_192_pilon_gene_514_gene_613-376383-465705-cat_6	89322	l				gene_514-gene_613:13.09513378757859	gene_514-gene_613:13.09513378757859	gene_514-gene_613:13.09513378757859	gene_514-gene_613:13.09513378757859	6	NA	NA	VIRSorter_contig_192_pilon_gene_514_gene_613-376383-465705-cat_6;7000000042_____SRS023835_Baylor_scaffold_35063;7000000671_____C4711583		Fusobacterium (genus): 0.82	476
VIRSorter_contig_1924_pilon-cat_3	198428	l				gene_73-gene_164:10.25137129884155;gene_24-gene_60:4.45429598790190	gene_73-gene_164:10.49882298853046;gene_30-gene_60:3.53864748084303	gene_38-gene_137:8.22468805294684	gene_38-gene_137:8.22468805294684	3	NA	NA			Bacteroidales (order): 0.78	1999
VIRSorter_contig_1925_pilon-cat_3	35963	l				10.9459	gene_15-gene_37:3.42083965605709			3	NA	NA			Streptococcus (genus): 0.72	3817.8
VIRSorter_contig_2930_pilon_gene_123_gene_180-112063-144988-cat_5	32876	l	5	gene_123-gene_177:28.90589912304277		gene_123-gene_180:13.68776385800755				5	NA	NA	VIRSorter_contig_128_pilon_gene_11_gene_66-7539-39890-cat_5;3300014554_____Ga0134345_100461;3300007123_____Ga0102684_102569;3300006748_____Ga0101800_102501;7000000283_____SRS011086_Baylor_scaffold_14399;3300006748_____Ga0101800_102503;3300008636_____Ga0111420_102312;3300006477_____Ga0100232_102723;3300007966_____Ga0105959_104380;7000000511_____SRS018591_WUGC_scaffold_26502;7000000513_____C2496057…		Streptococcus (genus): 0.77	18080.2
VIRSorter_contig_2881_pilon_gene_1_gene_16-911-9373-cat_5	8462	l		gene_1-gene_16:2.17972074983215						5	NA	NA			Bacteria (superkingdom): 0.97	17633.3
VIRSorter_contig_709_pilon_gene_778_gene_806-647899-678140-cat_5	30241	l		gene_778-gene_806:7.78613978786084						5	NA	NA			Lachnospiraceae (family): 0.90	17612
VIRSorter_contig_1931_pilon-cat_3	147586	l				gene_1-gene_56:7.37383320195667	gene_1-gene_56:7.68493740968226			3	NA	NA			Bacteria candidate phyla (no rank): 0.89	284
VIRSorter_contig_1932_pilon_gene_140_gene_239-106944-191918-cat_6	84974	l				gene_140-gene_239:4.72948000747304	gene_140-gene_239:4.72948000747304	gene_140-gene_239:4.72948000747304	gene_140-gene_239:4.72948000747304	6	NA	NA			Veillonella (genus): 0.92	4556.8
VIRSorter_contig_495_pilon_gene_619_gene_700-496697-547684-cat_4	50987	l	7	gene_619-gene_700:40.72678632959724		gene_622-gene_693:17.26170293920325				4	NA	NA	VIRSorter_contig_495_pilon_gene_619_gene_700-496697-547684-cat_4;3300007854_____Ga0114157_100476;7000000447_____C3571256;7000000501_____C1097348;3300006291_____Ga0099556_100276;3300012660_____Ga0118289_100446;7000000149_____SRS013881_WUGC_scaffold_12411;7000000390_____C799524;3300007854_____Ga0114157_100919;3300008140_____Ga0114165_1006102;VIRSorter_contig_937_pilon_gene_142_gene_257-134852-20319…		Bacteria (superkingdom): 0.94	17013.1
VIRSorter_contig_1935_pilon-cat_3	118344	l				gene_85-gene_119:4.11837860810868	gene_22-gene_119:4.64327542370972	gene_16-gene_115:3.53456052844509	gene_16-gene_115:3.53456052844509	3	NA	NA			Bacteria (superkingdom): 0.91	189
VIRSorter_contig_1936_pilon_gene_1_gene_44-921-34145-cat_6	33224	l				gene_1-gene_26:4.00095394207448	gene_1-gene_44:2.64512025578376			6	NA	NA	VIRSorter_contig_1936_pilon_gene_1_gene_44-921-34145-cat_6;3300006743_____Ga0101795_100003;3300007259_____Ga0104759_100117;7000000327_____SRS024140_LANL_scaffold_4624		root (no rank): 1.00	468
VIRSorter_contig_4355_pilon_gene_1_gene_62-686-45281-cat_5	44595	l		gene_1-gene_45:13.74902608165623		gene_1-gene_62:11.89558085623596				5	NA	NA			Prevotellaceae (family): 0.96	16547.4
VIRSorter_contig_1261_pilon_gene_25_gene_41-19143-29605-cat_5	10462	l		gene_25-gene_41:4.04696466348183						5	NA	NA			Bacteria (superkingdom): 1.00	16325.8
VIRSorter_contig_730_pilon_gene_5_gene_36-3574-25687-cat_5	22113	l		gene_5-gene_36:9.79689385078526						5	NA	NA			Bacteria (superkingdom): 1.00	16298.5
VIRSorter_contig_194_pilon_gene_618_gene_686-483013-523340-cat_4	40327	l	6	gene_618-gene_686:30.14001092317104		gene_626-gene_686:12.10328453084205				4	NA	NA	VIRSorter_contig_194_pilon_gene_618_gene_686-483013-523340-cat_4;7000000408_____SRS056323_LANL_scaffold_10200;VIRSorter_contig_194_pilon_gene_574_gene_686-454855-523340-cat_5		Bacteria (superkingdom): 0.96	Not detected
VIRSorter_contig_1941_pilon-cat_3	141316	l				gene_2-gene_101:5.70382192172265	gene_2-gene_101:5.70382192172265	gene_2-gene_101:5.70382192172265	gene_2-gene_101:5.70382192172265	3	NA	NA			Bacteria (superkingdom): 0.99	866.1
VIRSorter_contig_709_pilon_gene_1849_gene_1927-1551160-1594178-cat_5	43018	l		gene_1849-gene_1927:14.65284845660807		gene_1849-gene_1927:16.75348357241186				5	NA	NA			Lachnospiraceae (family): 0.90	16127
VIRSorter_contig_3465_pilon_gene_1_gene_61-558-45174-cat_5	44616	l	5	gene_2-gene_61:4.23526176419014		gene_1-gene_46:10.47274380010605				5	NA	NA	VIRSorter_contig_3465_pilon_gene_1_gene_61-558-45174-cat_5;3300008611_____Ga0111137_1001796;7000000342_____C3053400		Lactobacillales (order): 0.94	16073.5
VIRSorter_contig_3482_pilon-cat_2	53760	l	2	gene_17-gene_84:10.62259757351727		gene_1-gene_79:20.70660305476675		2.57501		2	NA	NA	VIRSorter_contig_3482_pilon-cat_2;7000000737_____SRS050669_LANL_scaffold_69379;7000000622_____SRS077736_LANL_scaffold_37149;3300008331_____Ga0114894_100602;7000000042_____C3868514	Siphoviridae,Siphoviridae,Siphoviridae	Firmicutes (phylum): 0.73	16068
VIRSorter_contig_1981_pilon-cat_3	84160	l				6.60692	6.32866			3	NA	NA			Selenomonas (genus): 0.60	2374
VIRSorter_contig_1983_pilon_gene_227_gene_301-200306-269528-cat_6	69222	l				gene_227-gene_301:6.41325384681992	gene_227-gene_301:7.99489627730346			6	NA	NA			Actinomyces (genus): 0.91	18242.2
VIRSorter_contig_1990_pilon-cat_3	78037	l				gene_1-gene_51:5.98296990595571	gene_1-gene_51:5.31499122094287			3	NA	NA			Actinomyces massiliensis (species): 0.51	4775.1
VIRSorter_contig_2514_pilon-cat_2	25487	l		gene_1-gene_26:7.68587710093247		gene_5-gene_19:2.18666632247406				2	NA	NA			Streptococcus (genus): 0.74	15506.6
VIRSorter_contig_1452_pilon_gene_20_gene_53-12653-45220-cat_5	32517	l		gene_20-gene_53:8.72742952959785						5	NA	NA			Bacteria (superkingdom): 1.00	15478.8
VIRSorter_contig_20_pilon-cat_3	140176	l				gene_7-gene_59:5.58640215157520	gene_7-gene_59:6.76251546261324			3	NA	NA			Bacteria candidate phyla (no rank): 0.98	267
VIRSorter_contig_200_pilon_gene_13_gene_84-14836-91995-cat_6	77159	l				gene_18-gene_84:15.00958917040095	gene_13-gene_84:11.79940100947651			6	NA	NA			Fusobacterium (genus): 0.83	Not detected
VIRSorter_contig_200_pilon_gene_8_gene_84-6359-91995-cat_6	85636	l				gene_8-gene_84:12.53700907409362	gene_13-gene_84:13.46110952908460			6	NA	NA			Fusobacterium (genus): 0.83	Not detected
VIRSorter_contig_2003_pilon_gene_2_gene_116-4469-100200-cat_6	95731	l				gene_21-gene_116:7.35422654156918	gene_2-gene_101:6.23007267658079	gene_2-gene_101:6.23007267658079	gene_2-gene_101:6.23007267658079	6	NA	NA			Prevotellaceae (family): 0.72	4154.1
VIRSorter_contig_2003_pilon_gene_21_gene_141-22814-123339-cat_6	100525	l				gene_21-gene_116:7.35422654156918	gene_21-gene_116:6.40870873432715	gene_42-gene_141:6.23007267658079	gene_42-gene_141:6.23007267658079	6	NA	NA			Prevotellaceae (family): 0.72	17124.5
VIRSorter_contig_686_pilon_gene_204_gene_266-173823-210452-cat_4	36629	l	5	gene_204-gene_266:40.39440942933989		gene_204-gene_266:14.99172749007966				4	NA	NA			Terrabacteria group (no rank): 0.52	15282
VIRSorter_contig_711_pilon-cat_1	31863	l	5	29.5974		9.77648				1	NA	NA	VIRSorter_contig_711_pilon-cat_1;3300008413_____Ga0115229_100261;3300008382_____Ga0114861_1000290;3300008140_____Ga0114165_1002357;7000000194_____SRS022077_Baylor_scaffold_9475;7000000354_____SRS015985_WUGC_scaffold_4334;3300006301_____Ga0099617_100602;7000000568_____SRS051930_LANL_scaffold_32983;3300008405_____Ga0115221_1002303;3300006294_____Ga0099625_101034;VIRSorter_contig_3_pilon_gene_151_ge…		root (no rank): 1.00	15235.1
VIRSorter_contig_2026_pilon-cat_3	110821	l				gene_6-gene_105:9.30060646748936	gene_6-gene_105:9.30060646748936	gene_6-gene_105:9.30060646748936	gene_6-gene_105:9.30060646748936	3	NA	NA			Streptococcus (genus): 0.93	13042.6
VIRSorter_contig_1122_pilon_gene_171_gene_211-136322-162498-cat_5	26176	l		gene_171-gene_194:2.41544278736167		gene_171-gene_211:5.26242763113970				5	NA	NA			Bacteria (superkingdom): 0.98	15214.4
VIRSorter_contig_3665_pilon_gene_11_gene_62-9840-43266-cat_5	33426	l		gene_11-gene_20:2.06648545490385		gene_11-gene_62:6.65964337965180				5	NA	NA			Bacteria (superkingdom): 0.97	15159.3
VIRSorter_contig_2032_pilon_gene_10_gene_29-9032-50277-cat_6	41197	l				gene_10-gene_29:3.79749649679926	gene_10-gene_29:4.36123782846339			6	NA	NA			Oribacterium sinus (species): 0.79	5591
VIRSorter_contig_2065_pilon_gene_121_gene_189-95464-135730-cat_5	40266	l	8	gene_131-gene_188:19.27260800530294		gene_121-gene_189:13.51090693721917				5	NA	NA	VIRSorter_contig_2065_pilon_gene_121_gene_189-95464-135730-cat_5;3300006678_____Ga0100058_100681;7000000086_____C4158894;7000000025_____C3215147;3300006748_____Ga0101800_101362;7000000669_____SRS022713_LANL_scaffold_16051;3300008664_____Ga0111493_102192;3300007297_____Ga0104793_101576;7000000194_____C2584812;3300007994_____Ga0113878_102176		Peptostreptococcus (genus): 0.79	14736
VIRSorter_contig_2037_pilon_gene_129_gene_209-92860-132685-cat_4	39825	l	7	gene_129-gene_209:25.65342934538952		gene_129-gene_209:15.65307561868834				4	NA	NA			Bacteria (superkingdom): 0.77	Not detected
VIRSorter_contig_2047_pilon-cat_3	102356	l				gene_33-gene_130:10.21999920397636	gene_10-gene_109:9.90231142460020	gene_10-gene_109:9.90231142460020	gene_10-gene_109:9.90231142460020	3	NA	NA			Moraxella (genus): 0.63	6896.1
VIRSorter_contig_894_pilon_gene_1002_gene_1111-840203-922676-cat_5	82473	l	5	gene_1002-gene_1101:15.03493391153516;gene_1017-gene_1111:17.56242640322795		gene_1002-gene_1101:15.03493391153516	gene_1002-gene_1101:15.03493391153516	gene_1002-gene_1101:15.03493391153516	gene_1002-gene_1101:15.03493391153516	5	NA	NA			Lachnospiraceae (family): 0.90	14333.6
VIRSorter_contig_2135_pilon_gene_1_gene_77-0-52560-cat_5	52560	l	4	gene_11-gene_57:21.13076189483430		gene_1-gene_77:7.67795456753001				5	NA	NA	VIRSorter_contig_951_pilon-cat_2;3300006254_____Ga0099365_1000123;3300007204_____Ga0103275_100403;3300006745_____Ga0101799_100176;7000000483_____C832197;7000000125_____SRS015941_WUGC_scaffold_33368;3300008618_____Ga0111234_100101;3300008382_____Ga0114861_1000093;7000000310_____C899651;3300008514_____Ga0111023_100665;3300007994_____Ga0113878_100497;7000000545_____SRS043755_WUGC_scaffold_45964;7000…		Terrabacteria group (no rank): 0.62	14330.7
VIRSorter_contig_2052_pilon_gene_10_gene_56-7009-37551-cat_6	30542	l				gene_10-gene_56:4.02491345865476	gene_10-gene_56:3.41431403110864			6	NA	NA			Veillonella (genus): 0.93	726
VIRSorter_contig_753_pilon_gene_187_gene_197-131458-140480-cat_5	9022	l		gene_187-gene_197:2.27177141950002						5	NA	NA			Bacteria (superkingdom): 1.00	13903.8
VIRSorter_contig_917_pilon-cat_2	62312	l		26.7394		gene_4-gene_89:6.92103451813823				2	NA	NA			Bacteria (superkingdom): 0.87	13770.6
VIRSorter_contig_1403_pilon_gene_18_gene_152-9643-88930-cat_5	79287	l		gene_27-gene_74:6.69248063553824		gene_18-gene_86:16.74067832438711	gene_53-gene_152:4.00944336739419	gene_53-gene_152:4.00944336739419	gene_53-gene_152:4.00944336739419	5	NA	NA			Porphyromonas (genus): 0.58	13684.6
VIRSorter_contig_639_pilon_gene_171_gene_222-193255-233719-cat_5	40464	l		gene_172-gene_219:5.22734907328502		gene_171-gene_222:9.20670157936088				5	NA	NA	VIRSorter_contig_639_pilon_gene_171_gene_222-193255-233719-cat_5;3300008420_____Ga0115228_100234;7000000681_____SRS018439_Baylor_scaffold_61909;3300008406_____Ga0115224_1000486;7000000405_____SRS024277_LANL_scaffold_44027;3300008581_____Ga0111080_100177;3300009363_____Ga0115223_1000337;3300008664_____Ga0111493_100749;7000000676_____SRS018665_WUGC_scaffold_26158;7000000745_____SRS015434_WUGC_scaff…		Porphyromonadaceae (family): 0.99	13674
VIRSorter_contig_2066_pilon_gene_74_gene_173-44268-114350-cat_6	70082	l				gene_74-gene_173:19.06831232806992	gene_74-gene_173:19.06831232806992	gene_74-gene_173:19.06831232806992	gene_74-gene_173:19.06831232806992	6	NA	NA			Fusobacterium (genus): 0.80	Not detected
VIRSorter_contig_2073_pilon-cat_3	70278	l				gene_1-gene_82:6.69622552797234	gene_6-gene_85:6.32819014304512			3	NA	NA			Prevotella (genus): 0.88	18062.9
VIRSorter_contig_801_pilon_gene_213_gene_289-165362-238601-cat_5	73239	l	3	gene_214-gene_289:8.83901158900960		gene_213-gene_276:9.38042557060032				5	NA	NA	VIRSorter_contig_249_pilon_gene_245_gene_345-164214-231530-cat_5;3300006524_____Ga0101033_100323;3300006566_____Ga0100365_1000661;7000000041_____SRS013705_Baylor_scaffold_33475;3300007783_____Ga0105777_100486;3300006320_____Ga0099576_1001027;3300008611_____Ga0111137_1001263;3300006320_____Ga0099576_1001111;3300007194_____Ga0103269_101435;7000000502_____C2254399;7000000605_____SRS019028_WUGC_scaff…		Veillonella (genus): 0.98	13647.6
VIRSorter_contig_2077_pilon_gene_34_gene_90-15640-41410-cat_6	25770	l				gene_34-gene_90:7.16600608027718	gene_34-gene_86:2.45811803230513			6	NA	NA			Granulicatella (genus): 0.60	1298
VIRSorter_contig_1504_pilon_gene_1_gene_158-7404-121770-cat_5	114366	l				gene_1-gene_98:6.00862602773480	gene_1-gene_98:5.57940666695655	gene_59-gene_158:2.25265350473315	gene_59-gene_158:2.25265350473315	5	NA	NA			Proteobacteria (phylum): 0.90	13591.2
VIRSorter_contig_2088_pilon_gene_187_gene_259-118725-180880-cat_6	62155	l				gene_187-gene_259:5.13363950509071	gene_198-gene_259:3.75978835608025			6	NA	NA			Selenomonadaceae (family): 0.95	690
VIRSorter_contig_2088_pilon_gene_268_gene_374-184840-285446-cat_6	100606	l				gene_288-gene_374:10.30735010706237	gene_268-gene_367:7.76093075978516	gene_268-gene_367:7.76093075978516	gene_268-gene_367:7.76093075978516	6	NA	NA			Selenomonadaceae (family): 0.95	437.9
VIRSorter_contig_2088_pilon_gene_83_gene_144-58213-95770-cat_6	37557	l				gene_83-gene_144:4.03574714253397	gene_83-gene_144:4.50830414414110			6	NA	NA			Selenomonadaceae (family): 0.95	183.3
VIRSorter_contig_209_pilon_gene_54_gene_178-50253-140915-cat_6	90662	l				gene_54-gene_153:4.04072608890058	gene_102-gene_178:4.12466074354486	gene_54-gene_153:4.04072608890058	gene_54-gene_153:4.04072608890058	6	NA	NA			Capnocytophaga (genus): 0.65	445.4
VIRSorter_contig_2091_pilon_gene_10_gene_132-10890-135269-cat_6	124379	l				gene_10-gene_87:6.36694398390892	gene_10-gene_84:7.17494962359831	gene_33-gene_132:2.37627572859178	gene_33-gene_132:2.37627572859178	6	NA	NA			Porphyromonadaceae (family): 0.82	8515.6
VIRSorter_contig_2091_pilon_gene_138_gene_237-140365-269287-cat_6	128922	l				gene_138-gene_237:11.38546943662136	gene_138-gene_237:11.38546943662136	gene_138-gene_237:11.38546943662136	gene_138-gene_237:11.38546943662136	6	NA	NA			Porphyromonadaceae (family): 0.82	6243.9
VIRSorter_contig_2092_pilon_gene_2078_gene_2182-1415225-1498962-cat_6	83737	l				gene_2089-gene_2182:8.58982325025605	gene_2089-gene_2182:8.89637267513786	gene_2078-gene_2177:8.11504299302347	gene_2078-gene_2177:8.11504299302347	6	NA	NA			Prevotellaceae (family): 0.70	3004
VIRSorter_contig_184_pilon_gene_3337_gene_3436-3303685-3380034-cat_5	76349	l		gene_3337-gene_3436:3.46790026847424;gene_3408-gene_3433:10.53786074774432		gene_3382-gene_3436:9.55037161715983	gene_3337-gene_3436:3.46790026847424	gene_3337-gene_3436:3.46790026847424	gene_3337-gene_3436:3.46790026847424	5	NA	NA			Prevotella (genus): 0.92	13555.9
VIRSorter_contig_637_pilon-cat_2	48565	l	3	gene_3-gene_81:15.80499039563286		11.7141				2	NA	NA	VIRSorter_contig_951_pilon-cat_2;3300006254_____Ga0099365_1000123;3300007204_____Ga0103275_100403;3300006745_____Ga0101799_100176;7000000483_____C832197;7000000125_____SRS015941_WUGC_scaffold_33368;3300008618_____Ga0111234_100101;3300008382_____Ga0114861_1000093;7000000310_____C899651;3300008514_____Ga0111023_100665;3300007994_____Ga0113878_100497;7000000545_____SRS043755_WUGC_scaffold_45964;7000…		Streptococcus (genus): 0.68	13276.8
VIRSorter_contig_2094_pilon_gene_42_gene_126-27638-110006-cat_6	82368	l				gene_53-gene_126:2.68793117844258	gene_42-gene_126:4.01037882026146			6	NA	NA			Propionibacteriaceae (family): 0.51	2123.4
VIRSorter_contig_2095_pilon-cat_3	110252	l				gene_10-gene_109:20.17610286234701	gene_10-gene_109:20.17610286234701	gene_10-gene_109:20.17610286234701	gene_10-gene_109:20.17610286234701	3	NA	NA			Flavobacteriaceae (family): 0.55	134
VIRSorter_contig_210_pilon-cat_3	102761	l				gene_12-gene_111:7.53526595380964	gene_1-gene_42:8.56728675255430;gene_74-gene_111:2.84923231837942	gene_12-gene_111:7.53526595380964	gene_5-gene_103:14.24001185387595	3	NA	NA			Fusobacterium (genus): 0.94	Not detected
VIRSorter_contig_2101_pilon-cat_3	94050	l				5.23561	gene_1-gene_46:4.57677895918641			3	NA	NA			Clostridiales (order): 0.92	820
VIRSorter_contig_2112_pilon-cat_3	112542	l				gene_9-gene_88:8.60091697641021	gene_9-gene_88:9.44835730487263			3	NA	NA			Riemerella sp. (species): 0.54	111
VIRSorter_contig_1203_pilon_gene_5_gene_77-2154-52281-cat_5	50127	l		gene_5-gene_77:17.58781018654245		gene_5-gene_55:2.63580431287502				5	NA	NA			Streptococcus (genus): 0.81	13019.5
VIRSorter_contig_2115_pilon_gene_19_gene_118-15462-90967-cat_6	75505	l				gene_19-gene_118:13.28550721693852	gene_19-gene_118:13.28550721693852	gene_19-gene_118:13.28550721693852	gene_19-gene_118:13.28550721693852	6	NA	NA			Fusobacterium (genus): 0.84	185.1
VIRSorter_contig_510_pilon_gene_4_gene_24-9698-20854-cat_5	11156	l		gene_4-gene_17:2.10489361445035		gene_4-gene_24:2.62781109805149				5	NA	NA			Bacteria (superkingdom): 1.00	12882
VIRSorter_contig_2126_pilon-cat_3	38078	l				gene_5-gene_23:3.79254070288658	gene_5-gene_23:4.32809496796750			3	NA	NA			Bacteroidetes (phylum): 0.65	6857.6
VIRSorter_contig_3579_pilon_gene_80_gene_179-69550-143509-cat_4	73909	l	1			gene_101-gene_179:10.54366993046633	gene_80-gene_179:9.68621500387293	gene_80-gene_179:9.68621500387293	gene_80-gene_179:9.68621500387293	4	NA	NA	VIRSorter_contig_3579_pilon_gene_80_gene_179-69550-143509-cat_4;3300008480_____Ga0115173_1005808		Prevotellaceae (family): 0.82	12834.7
VIRSorter_contig_203_pilon_gene_2635_gene_2692-2286141-2326353-cat_4	40212	l	3	gene_2635-gene_2692:21.95151385882456		gene_2635-gene_2692:10.52686653404295				4	NA	NA			Streptococcus (genus): 0.70	12592.9
VIRSorter_contig_2136_pilon-cat_3	102872	l				7.93495	7.18726			3	NA	NA			Prevotella (genus): 0.95	1977.8
VIRSorter_contig_2140_pilon_gene_10_gene_109-5007-68631-cat_6	63624	l				gene_10-gene_109:20.88034732766912	gene_10-gene_109:20.88034732766912	gene_10-gene_109:20.88034732766912	gene_10-gene_109:20.88034732766912	6	NA	NA			Streptococcus (genus): 0.55	13885.6
VIRSorter_contig_250_pilon-cat_2	19788	l		gene_1-gene_28:11.61100265677553		gene_1-gene_29:2.86979795880850				2	NA	NA			Bacteria (superkingdom): 0.93	12356.6
VIRSorter_contig_1806_pilon_gene_89_gene_262-62945-179611-cat_5	116666	l		gene_89-gene_183:2.61372268559511		gene_163-gene_262:6.48132381122253	gene_163-gene_262:6.48132381122253	gene_163-gene_262:6.48132381122253	gene_163-gene_262:6.48132381122253	5	NA	NA			Candidatus Saccharimonas sp. (species): 0.71	12334.7		plasmid.Proteobacteria
VIRSorter_contig_2146_pilon-cat_3	80675	l				gene_8-gene_105:11.93316799073162	gene_15-gene_114:11.55861278695856	gene_15-gene_114:11.55861278695856	gene_15-gene_114:11.55861278695856	3	NA	NA			Firmicutes (phylum): 0.61	6325
VIRSorter_contig_2155_pilon-cat_3	109551	l				gene_1-gene_89:9.08651022431908	gene_1-gene_92:7.14234068447769			3	NA	NA			Riemerella sp. (species): 0.53	232
VIRSorter_contig_266_pilon-cat_2	11954	l		gene_1-gene_17:9.00285403231844		gene_1-gene_17:2.11762801724023				2	NA	NA			Streptococcus (genus): 0.53	12307.6
VIRSorter_contig_2161_pilon_gene_10_gene_77-7720-66568-cat_6	58848	l				gene_10-gene_77:9.69369911664869	gene_10-gene_57:10.27526137395511			6	NA	NA			Porphyromonadaceae (family): 0.93	4284.6
VIRSorter_contig_2169_pilon-cat_3	58284	l				5.81855	5.37487			3	NA	NA			Neisseriaceae (family): 0.56	4081.7
VIRSorter_contig_128_pilon_gene_11_gene_66-7539-39890-cat_5	32351	l	4	gene_11-gene_63:26.15561757058261		gene_11-gene_66:11.75620707548204				5	NA	NA	VIRSorter_contig_128_pilon_gene_11_gene_66-7539-39890-cat_5;3300014554_____Ga0134345_100461;3300007123_____Ga0102684_102569;3300006748_____Ga0101800_102501;7000000283_____SRS011086_Baylor_scaffold_14399;3300006748_____Ga0101800_102503;3300008636_____Ga0111420_102312;3300006477_____Ga0100232_102723;3300007966_____Ga0105959_104380;7000000511_____SRS018591_WUGC_scaffold_26502;7000000513_____C2496057…		Streptococcus (genus): 0.72	11641.6
VIRSorter_contig_806_pilon_gene_19_gene_49-16029-39467-cat_5	23438	l		gene_19-gene_49:13.46022018494466						5	NA	NA			Bacteria (superkingdom): 1.00	11515.7
VIRSorter_contig_2179_pilon-cat_3	88010	l				9.86358	8.59554		gene_1-gene_89:14.89504931197130	3	NA	NA			Leptotrichiaceae (family): 0.58	1167.9
VIRSorter_contig_2180_pilon-cat_3	161354	l				gene_1-gene_75:14.30039324365215;gene_86-gene_119:3.83719312587562	gene_1-gene_64:12.78529042270225;gene_86-gene_119:3.58559397226552	gene_20-gene_119:12.51257680595497	gene_20-gene_119:12.51257680595497	3	NA	NA			Lachnospiraceae bacterium oral taxon 500 (species): 0.63	892
VIRSorter_contig_2184_pilon-cat_3	129027	l				gene_33-gene_101:4.27892351430574	gene_44-gene_101:3.55332197133780	gene_2-gene_101:2.64806692448895	gene_2-gene_101:2.64806692448895	3	NA	NA			Bacteria candidate phyla (no rank): 0.92	720
VIRSorter_contig_977_pilon_gene_2806_gene_2905-2181633-2258599-cat_4	76966	l	5	gene_2834-gene_2903:4.91248434647645		gene_2834-gene_2905:4.62870126635133	gene_2806-gene_2905:3.45295610356681	gene_2806-gene_2905:3.45295610356681	gene_2806-gene_2905:3.45295610356681	4	NA	NA			Selenomonas (genus): 0.82	11499.4
VIRSorter_contig_1283_pilon_gene_1057_gene_1156-871173-927362-cat_4	56189	l	9	gene_1072-gene_1150:24.53160850592640		gene_1074-gene_1156:15.20360667455838	gene_1057-gene_1156:13.00291973230356	gene_1057-gene_1156:13.00291973230356	gene_1057-gene_1156:13.00291973230356	4	NA	NA	VIRSorter_contig_1283_pilon_gene_1057_gene_1156-871173-927362-cat_4;3300006566_____Ga0100365_1001915;7000000041_____SRS013705_Baylor_scaffold_78440;VIRSorter_contig_1283_pilon_gene_1038_gene_1155-853934-926686-cat_5		Catonella morbi (species): 0.65	11493.8
VIRSorter_contig_422_pilon_gene_60_gene_106-56994-85714-cat_5	28670	l		gene_85-gene_106:3.90347641609758		gene_60-gene_96:2.73594442522057				5	NA	NA			Bacteria (superkingdom): 0.94	11458.5
VIRSorter_contig_2014_pilon_gene_36_gene_67-26981-45305-cat_5	18324	l		gene_36-gene_46:2.09488282404834		gene_39-gene_67:5.64033788818200				5	NA	NA			Firmicutes (phylum): 0.57	11315.1
VIRSorter_contig_2196_pilon_gene_1_gene_97-4799-119621-cat_6	114822	l				gene_1-gene_97:6.56926701666432	gene_1-gene_97:7.67795381181123			6	NA	NA			Riemerella sp. (species): 0.58	80
VIRSorter_contig_2196_pilon_gene_124_gene_223-147919-257977-cat_6	110058	l				gene_124-gene_223:10.28318568008928	gene_124-gene_223:10.28318568008928	gene_124-gene_223:10.28318568008928	gene_124-gene_223:10.28318568008928	6	NA	NA			Riemerella sp. (species): 0.58	127
VIRSorter_contig_220_pilon-cat_3	47912	l				9.54664	gene_9-gene_43:8.84909464057546		gene_5-gene_38:5.51537031648764	3	NA	NA			Fusobacterium (genus): 1.00	3558
VIRSorter_contig_1235_pilon_gene_59_gene_82-51370-66128-cat_4	14758	l	1	gene_59-gene_82:3.73884344402811						4	NA	NA			Terrabacteria group (no rank): 0.52	10872.6
VIRSorter_contig_1608_pilon_gene_78_gene_98-60471-73236-cat_5	12765	l		gene_78-gene_98:2.20486413905191						5	NA	NA			Terrabacteria group (no rank): 0.55	10868.5
VIRSorter_contig_2211_pilon-cat_3	65487	l				gene_1-gene_72:7.44967785885303	gene_1-gene_68:7.05390170749079			3	NA	NA			Selenomonas (genus): 0.81	2589
VIRSorter_contig_2219_pilon-cat_3	4780	l				2.0095	2.24184		5.03993	3	NA	NA			Clostridiales Family XIII. Incertae Sedis (family): 1.00	446
VIRSorter_contig_1300_pilon_gene_49_gene_76-43364-60020-cat_5	16656	l		gene_54-gene_76:2.73700060650485		gene_49-gene_76:5.13607752395899				5	NA	NA			Bacteria (superkingdom): 0.98	10764.5
VIRSorter_contig_1655_pilon_gene_154_gene_178-119750-133032-cat_5	13282	l		gene_157-gene_173:6.76644656253116		gene_154-gene_178:3.59369333408732				5	NA	NA			Bacteria (superkingdom): 0.99	10640.8
VIRSorter_contig_2226_pilon-cat_3	40894	l				13.0579	7.98706			3	NA	NA	VIRSorter_contig_2226_pilon-cat_3;7000000446_____C1543261;7000000608_____SRS024375_LANL_scaffold_44134		Streptococcus (genus): 0.68	3850
VIRSorter_contig_2247_pilon_gene_36_gene_168-30824-115206-cat_6	84382	l				gene_77-gene_168:14.02075057116505	gene_77-gene_167:11.00128018334558	gene_36-gene_135:7.43133061943795	gene_36-gene_135:7.43133061943795	6	NA	NA			Candidatus Saccharimonas sp. (species): 0.65	8802
VIRSorter_contig_2140_pilon_gene_263_gene_362-188986-253102-cat_4	64116	l	1			gene_263-gene_362:14.74544831947228	gene_263-gene_362:14.74544831947228	gene_263-gene_362:14.74544831947228	gene_263-gene_362:14.74544831947228	4	NA	NA			Streptococcus (genus): 0.55	10628.1
VIRSorter_contig_839_pilon_gene_21_gene_48-15344-35104-cat_5	19760	l		gene_21-gene_48:4.67662357911868						5	NA	NA			Bacteria (superkingdom): 0.95	10604.5
VIRSorter_contig_2255_pilon-cat_3	67042	l				gene_5-gene_104:6.48093606277904	gene_5-gene_104:6.48093606277904	gene_5-gene_104:6.48093606277904	gene_5-gene_104:6.48093606277904	3	NA	NA			Capnocytophaga (genus): 0.58	921.6
VIRSorter_contig_226_pilon_gene_1725_gene_1770-1383155-1412695-cat_6	29540	l				gene_1725-gene_1770:3.39365372133891	gene_1725-gene_1762:4.31422304913865			6	NA	NA			Prevotella (genus): 0.87	1341
VIRSorter_contig_226_pilon_gene_804_gene_903-618872-703253-cat_6	84381	l				gene_804-gene_903:4.16562014154144	gene_804-gene_903:4.16562014154144	gene_804-gene_903:4.16562014154144	gene_804-gene_903:4.16562014154144	6	NA	NA			Prevotella (genus): 0.87	25473.4
VIRSorter_contig_2260_pilon_gene_17_gene_75-28208-89044-cat_6	60836	l				gene_17-gene_63:9.28287741095922	gene_17-gene_75:8.22832784938946			6	NA	NA			Firmicutes (phylum): 0.51	Not detected
VIRSorter_contig_2279_pilon_gene_26_gene_53-13574-30234-cat_6	16611	l				gene_26-gene_53:5.57196691354889	gene_30-gene_53:5.02451335323922			6	NA	NA			Firmicutes (phylum): 0.63	741
VIRSorter_contig_2281_pilon-cat_3	191602	l				gene_3-gene_102:14.85701373562883	gene_3-gene_102:14.85701373562883	gene_3-gene_102:14.85701373562883	gene_3-gene_102:14.85701373562883	3	NA	NA			Treponema (genus): 0.57	254		plasmid.Proteobacteria
VIRSorter_contig_2288_pilon_gene_13_gene_47-8842-58050-cat_6	49208	l				gene_13-gene_47:5.02051514909330	gene_13-gene_47:3.80351973474987			6	NA	NA			Bacteria candidate phyla (no rank): 0.90	44.5
VIRSorter_contig_2289_pilon-cat_3	88428	l				gene_6-gene_105:7.64060913435456	gene_6-gene_105:7.64060913435456	gene_6-gene_105:7.64060913435456	gene_6-gene_105:7.64060913435456	3	NA	NA			Actinomyces (genus): 0.92	3050
VIRSorter_contig_2290_pilon-cat_3	123646	l				gene_5-gene_104:4.06806848360498	gene_5-gene_104:4.06806848360498	gene_5-gene_104:4.06806848360498	gene_5-gene_104:4.06806848360498	3	NA	NA			Propionibacteriaceae (family): 0.68	2774
VIRSorter_contig_739_pilon_gene_158_gene_259-127115-191216-cat_5	64101	l	4	gene_158-gene_208:6.65610436071954		gene_158-gene_210:11.91974896163722	gene_160-gene_259:3.53482009689549	gene_160-gene_259:3.53482009689549	gene_160-gene_259:3.53482009689549	5	NA	NA	VIRSorter_contig_739_pilon_gene_158_gene_259-127115-191216-cat_5;7000000698_____C3793264		Solobacterium moorei (species): 0.79	10356
VIRSorter_contig_2306_pilon-cat_3	184817	l				gene_4-gene_100:11.81866667829152	gene_4-gene_100:12.15510123445951			3	NA	NA			Capnocytophaga (genus): 0.72	52331.6
VIRSorter_contig_231_pilon_gene_10_gene_109-7154-73185-cat_6	66031	l				gene_10-gene_109:9.55012890648884	gene_10-gene_109:9.55012890648884	gene_10-gene_109:9.55012890648884	gene_10-gene_109:9.55012890648884	6	NA	NA			Selenomonas (genus): 0.66	676
VIRSorter_contig_2317_pilon_gene_1_gene_88-537-59436-cat_6	58899	l				gene_1-gene_63:5.51549322374164	gene_1-gene_88:4.48771402515906			6	NA	NA			Corynebacterium durum (species): 0.91	3327.3
VIRSorter_contig_2322_pilon_gene_121_gene_235-104400-195628-cat_6	91228	l				gene_160-gene_235:5.05489456735345	gene_160-gene_235:5.79447720173350	gene_121-gene_220:4.33922376943311	gene_121-gene_212:4.70940210944875	6	NA	NA			Fusobacterium (genus): 0.83	1628.5
VIRSorter_contig_2322_pilon_gene_2_gene_101-3364-88033-cat_6	84669	l				gene_2-gene_101:18.72859554062364	gene_2-gene_101:18.72859554062364	gene_2-gene_101:18.72859554062364	gene_2-gene_101:18.72859554062364	6	NA	NA			Fusobacterium (genus): 0.83	1444.4
VIRSorter_contig_2322_pilon_gene_291_gene_390-231229-309284-cat_6	78055	l				gene_291-gene_390:4.98488084602014	gene_291-gene_390:4.98488084602014	gene_291-gene_390:4.98488084602014	gene_291-gene_390:4.98488084602014	6	NA	NA			Fusobacterium (genus): 0.83	184
VIRSorter_contig_2323_pilon_gene_42_gene_148-31331-152449-cat_6	121118	l				gene_49-gene_148:6.09629593777873	gene_42-gene_140:6.48964897743603	gene_49-gene_148:6.09629593777873	gene_49-gene_148:6.09629593777873	6	NA	NA			Clostridiales (order): 0.92	297.9
VIRSorter_contig_1991_pilon_gene_19_gene_53-12752-33391-cat_5	20639	l		gene_43-gene_53:3.41310435698137		gene_19-gene_49:4.86534826798999				5	NA	NA			Streptococcus (genus): 0.72	10271.2
VIRSorter_contig_2342_pilon_gene_56_gene_109-30668-63702-cat_6	33034	l				gene_56-gene_109:12.78603999443484	gene_59-gene_109:13.30562302144839			6	NA	NA			Bacteria (superkingdom): 0.96	338.2
VIRSorter_contig_2353_pilon-cat_3	28976	l				4.30017	gene_1-gene_18:2.85601942380204			3	NA	NA			Bacteria (superkingdom): 1.00	282.3
VIRSorter_contig_2367_pilon_gene_52_gene_151-38584-134793-cat_6	96209	l				gene_65-gene_151:8.23631817144262	gene_52-gene_151:6.88724903021595	gene_52-gene_151:6.88724903021595	gene_52-gene_151:6.88724903021595	6	NA	NA			Bacilli (class): 0.96	30876.2
VIRSorter_contig_2379_pilon-cat_3	47086	l				gene_1-gene_68:5.90568841426312	gene_1-gene_62:6.50767198993660		gene_9-gene_67:5.93148000784821	3	NA	NA			Fusobacterium (genus): 0.81	532.2
VIRSorter_contig_1583_pilon_gene_288_gene_383-240960-303445-cat_4	62485	l	7	gene_288-gene_383:24.55870039100307		gene_296-gene_377:20.53082045727817				4	NA	NA	VIRSorter_contig_1583_pilon_gene_288_gene_383-240960-303445-cat_4;7000000027_____C2576286		Lachnospiraceae (family): 0.65	10226.2
VIRSorter_contig_2390_pilon-cat_3	58394	l				6.42393	5.09539			3	NA	NA			Tannerella (genus): 0.85	1232
VIRSorter_contig_2401_pilon-cat_3	116468	l				gene_72-gene_140:6.31123457599242;gene_1-gene_52:12.01772121442159	gene_4-gene_103:10.65831739627161;gene_111-gene_140:2.29065816404455	gene_4-gene_103:10.65831739627161	gene_4-gene_103:10.65831739627161;gene_113-gene_140:4.08739621421238	3	NA	NA			Fusobacterium (genus): 0.93	Not detected
VIRSorter_contig_2414_pilon-cat_3	65703	l				gene_10-gene_109:23.17628294496038	gene_10-gene_109:23.17628294496038	gene_10-gene_109:23.17628294496038	gene_10-gene_109:23.17628294496038	3	NA	NA	VIRSorter_contig_2414_pilon-cat_3;3300007531_____Ga0105502_1000036;3300008715_____Ga0115609_1000030;7000000240_____SRS015762_WUGC_scaffold_51508;3300008748_____Ga0114085_100874;7000000240_____SRS015762_WUGC_scaffold_7576;7000000727_____C3768937;7000000462_____C2764737;7000000462_____C2764669;7000000519_____C3960000;3300007186_____Ga0103259_102201;7000000144_____SRS045715_LANL_scaffold_79825;70000…		Firmicutes (phylum): 0.51	713
VIRSorter_contig_2416_pilon-cat_3	127459	l				15.6125	gene_1-gene_85:15.76857323424366			3	NA	NA			Prevotella (genus): 0.94	1885
VIRSorter_contig_2419_pilon-cat_3	71222	l				gene_4-gene_87:6.48354515047804	6.04266		gene_2-gene_71:6.13835596249915	3	NA	NA			Fusobacterium (genus): 0.85	Not detected
VIRSorter_contig_2439_pilon_gene_29_gene_106-25423-110429-cat_6	85006	l				gene_29-gene_106:3.09531129433974	gene_29-gene_106:4.39170800284976			6	NA	NA			Propionibacteriaceae (family): 0.67	3506
VIRSorter_contig_184_pilon_gene_1142_gene_1208-1095073-1142978-cat_5	47905	l	5	gene_1145-gene_1208:6.47271815421607		gene_1142-gene_1208:11.60291011137846				5	NA	NA	VIRSorter_contig_184_pilon_gene_1142_gene_1208-1095073-1142978-cat_5;7000000681_____SRS018439_Baylor_scaffold_52529		Prevotella (genus): 0.92	10069.1
VIRSorter_contig_385_pilon_gene_171_gene_229-142307-175149-cat_4	32842	l	7	gene_171-gene_229:26.39152908626204		gene_171-gene_224:11.95034942294241				4	NA	NA	VIRSorter_contig_385_pilon_gene_171_gene_229-142307-175149-cat_4;7000000266_____SRS017537_Baylor_scaffold_4119;7000000313_____C5470244;3300006479_____Ga0100247_1003388		Terrabacteria group (no rank): 0.56	9985.5
VIRSorter_contig_46_pilon_gene_1181_gene_1191-1248968-1258121-cat_5	9153	l		gene_1181-gene_1191:2.84488233098208						5	NA	NA			Prevotellaceae (family): 0.89	9752.4
VIRSorter_contig_2468_pilon-cat_3	120873	l				gene_36-gene_133:5.88726057088484	gene_36-gene_133:7.63655692287681	gene_10-gene_109:4.98573470051632	gene_10-gene_109:4.98573470051632	3	NA	NA			Neisseria (genus): 0.65	6667.4		plasmid.Firmicutes
VIRSorter_contig_963_pilon_gene_132_gene_166-102741-124269-cat_5	21528	l		gene_132-gene_166:2.26710283689580		gene_141-gene_166:2.11798019998653				5	NA	NA			Streptococcus (genus): 0.67	9732.8
VIRSorter_contig_2472_pilon-cat_3	37825	l				gene_2-gene_24:3.56883121695107	gene_2-gene_24:4.16513263917977			3	NA	NA			Rothia (genus): 0.87	14783
VIRSorter_contig_2477_pilon_gene_5_gene_35-10203-46103-cat_6	35900	l				gene_5-gene_35:3.23827686428439	gene_5-gene_35:4.00721960922654			6	NA	NA			Actinomycetaceae (family): 0.96	1087
VIRSorter_contig_923_pilon_gene_88_gene_103-63417-73717-cat_5	10300	l		gene_88-gene_103:4.35331532342199						5	NA	NA			Terrabacteria group (no rank): 0.57	9585.7
VIRSorter_contig_1553_pilon_gene_1517_gene_1616-900725-953762-cat_4	53037	l	4	gene_1530-gene_1582:5.58614285459556		gene_1528-gene_1616:18.02351295854358	gene_1517-gene_1616:15.84877251742236	gene_1517-gene_1616:15.84877251742236	gene_1517-gene_1616:15.84877251742236	4	NA	NA	VIRSorter_contig_1553_pilon_gene_1517_gene_1616-900725-953762-cat_4;3300008159_____Ga0114019_1000918;3300008160_____Ga0114158_1001034;2124908012_____sp300_12679643;3300008140_____Ga0114165_1002834;2124908012_____sp300_12686642;7000000447_____SRS013949_WUGC_scaffold_19630;VIRSorter_contig_1553_pilon_gene_1476_gene_1616-878919-953762-cat_5	Siphoviridae,Siphoviridae	Gammaproteobacteria (class): 0.54	9575.3
VIRSorter_contig_205_pilon_gene_7_gene_119-5735-84891-cat_5	79156	l	4	gene_52-gene_119:3.46948514854741		gene_37-gene_112:16.03736485114252	gene_7-gene_106:6.19288832244081	gene_7-gene_106:6.19288832244081	gene_7-gene_106:6.19288832244081	5	NA	NA	VIRSorter_contig_205_pilon_gene_7_gene_119-5735-84891-cat_5;7000000512_____SRS018394_Baylor_scaffold_48017;3300008730_____Ga0113886_1002212		Leptotrichia (genus): 0.83	9523.2
VIRSorter_contig_894_pilon_gene_1016_gene_1115-853689-924064-cat_4	70375	l	5	gene_1046-gene_1101:15.72740421761663		gene_1043-gene_1101:10.74888882803261	gene_1016-gene_1115:2.31588970844059	gene_1016-gene_1115:2.31588970844059	gene_1016-gene_1115:2.31588970844059	4	NA	NA	VIRSorter_contig_894_pilon_gene_1016_gene_1115-853689-924064-cat_4;3300008747_____Ga0115677_100501;7000000400_____SRS019071_WUGC_scaffold_13925;7000000745_____C5960549;7000000386_____SRS018791_WUGC_scaffold_54405;3300008269_____Ga0114154_102209;2124908014_____pt300_5816797;7000000305_____SRS062761_LANL_scaffold_53073;3300007728_____Ga0105754_1001511;3300008504_____Ga0114860_102324;VIRSorter_conti…		Lachnospiraceae (family): 0.90	9456.5
VIRSorter_contig_249_pilon_gene_245_gene_345-164214-231530-cat_5	67316	l	3	gene_246-gene_345:23.61136478904879;gene_245-gene_344:23.61136478904879		gene_246-gene_345:23.61136478904879	gene_246-gene_345:23.61136478904879	gene_246-gene_345:23.61136478904879	gene_246-gene_345:23.61136478904879	5	NA	NA	VIRSorter_contig_249_pilon_gene_245_gene_345-164214-231530-cat_5;3300006524_____Ga0101033_100323;3300006566_____Ga0100365_1000661;7000000041_____SRS013705_Baylor_scaffold_33475;3300007783_____Ga0105777_100486;3300006320_____Ga0099576_1001027;3300008611_____Ga0111137_1001263;3300006320_____Ga0099576_1001111;3300007194_____Ga0103269_101435;7000000502_____C2254399;7000000605_____SRS019028_WUGC_scaff…		Veillonella (genus): 0.95	Not detected
VIRSorter_contig_469_pilon_gene_158_gene_224-135391-174896-cat_5	39505	l	3	gene_159-gene_223:2.65077290429041		gene_158-gene_224:8.21096790090415				5	NA	NA	VIRSorter_contig_469_pilon_gene_158_gene_224-135391-174896-cat_5;3300011986_____Ga0119795_1001948;3300007979_____Ga0114002_101811;3300014947_____Ga0169813_102691;7000000400_____SRS019071_WUGC_scaffold_40983		Neisseria (genus): 0.57	9253.5
VIRSorter_contig_2203_pilon_gene_8_gene_32-4387-22842-cat_5	18455	l		gene_8-gene_32:6.84721084709399						5	NA	NA			Terrabacteria group (no rank): 0.51	8977
VIRSorter_contig_4387_pilon_gene_28_gene_111-19323-103866-cat_5	84543	l	2			gene_50-gene_100:11.89035902041601	gene_28-gene_111:7.13888666083134			5	NA	NA			Bacillales (order): 0.59	8950
VIRSorter_contig_2493_pilon-cat_3	40670	l				4.04478	gene_1-gene_25:4.36582253016394			3	NA	NA			Porphyromonas sp. (species): 0.63	821
VIRSorter_contig_2499_pilon-cat_3	50432	l				4.04478	4.84567			3	NA	NA			Bacteria (superkingdom): 0.88	229
VIRSorter_contig_90_pilon_gene_1456_gene_1517-1284631-1324700-cat_5	40069	l	4	gene_1464-gene_1515:20.70493598108722		gene_1456-gene_1517:13.54520994107764				5	NA	NA			Lachnospiraceae bacterium (species): 0.58	8946
VIRSorter_contig_2509_pilon-cat_3	42138	l				gene_1-gene_47:6.15912586246945	gene_1-gene_42:3.97627723352582			3	NA	NA			Porphyromonadaceae (family): 0.59	3605
VIRSorter_contig_2510_pilon_gene_105_gene_210-66382-131003-cat_6	64621	l				gene_115-gene_210:7.86024555179189	gene_125-gene_210:7.94379924213167	gene_105-gene_204:6.66719488845034	gene_105-gene_204:6.66719488845034	6	NA	NA			Lactobacillales (order): 0.57	6027.4
VIRSorter_contig_2510_pilon_gene_116_gene_215-77203-135862-cat_6	58659	l				gene_125-gene_210:7.77372102078953	gene_125-gene_210:8.09955296198468	gene_116-gene_215:2.85898372587080	gene_125-gene_209:3.33469531029615	6	NA	NA			Lactobacillales (order): 0.57	19348
VIRSorter_contig_2513_pilon-cat_3	192870	l				gene_16-gene_115:6.91078779435624	gene_16-gene_115:6.91078779435624	gene_16-gene_115:6.91078779435624	gene_16-gene_115:6.91078779435624	3	NA	NA			Bacteroidales (order): 0.79	4026
VIRSorter_contig_667_pilon_gene_54_gene_64-34895-42019-cat_5	7124	l		gene_54-gene_64:2.13620026708234						5	NA	NA			Bacteria (superkingdom): 0.99	8655.2
VIRSorter_contig_2517_pilon_gene_67_gene_166-45034-107730-cat_6	62696	l				gene_129-gene_166:5.48796466955466	gene_67-gene_166:4.41686813925925	gene_67-gene_166:4.41686813925925		6	NA	NA			Lactobacillales (order): 0.68	31753.8
VIRSorter_contig_2521_pilon-cat_3	175572	l				13.8099	14.7634			3	NA	NA			Treponema (genus): 0.70	345
VIRSorter_contig_2523_pilon_gene_38_gene_126-43526-168209-cat_6	124683	l				gene_41-gene_126:9.79275477618025	gene_38-gene_124:6.37689528059908			6	NA	NA			Bacteria (superkingdom): 0.98	529.2
VIRSorter_contig_253_pilon_gene_1_gene_120-245-82851-cat_6	82606	l				gene_1-gene_99:7.11669347948783	gene_12-gene_99:7.69343027412941	gene_21-gene_120:4.78446413147210	gene_21-gene_120:4.78446413147210	6	NA	NA			Porphyromonadaceae (family): 0.95	39441.9
VIRSorter_contig_2531_pilon-cat_3	46953	l				5.79447	5.54294			3	NA	NA			Selenomonas (genus): 0.69	2161.3
VIRSorter_contig_2533_pilon_gene_1_gene_148-432-118130-cat_6	117698	l				gene_55-gene_148:5.06860864747310;gene_1-gene_37:2.91287117290547	gene_10-gene_109:4.50389134684922	gene_10-gene_109:4.50389134684922	gene_29-gene_125:6.11939697980434	6	NA	NA			Bacteria (superkingdom): 0.94	3370.7
VIRSorter_contig_2533_pilon_gene_156_gene_362-126224-279775-cat_6	153551	l				gene_183-gene_268:3.98063896579485;gene_277-gene_362:10.06050401977432	gene_263-gene_362:9.29036462785415;gene_156-gene_255:2.35186266997710	gene_263-gene_362:9.29036462785415;gene_156-gene_255:2.35186266997710	gene_263-gene_362:9.29036462785415;gene_169-gene_231:2.60798041178341	6	NA	NA			Bacteria (superkingdom): 0.94	6358.4
VIRSorter_contig_2533_pilon_gene_90_gene_191-82161-149846-cat_6	67685	l				gene_90-gene_176:4.83374026378920	gene_92-gene_191:3.92998274244861	gene_92-gene_191:3.92998274244861		6	NA	NA			Bacteria (superkingdom): 0.94	1933.7
VIRSorter_contig_3883_pilon-cat_2	42791	l	4	gene_6-gene_58:19.36193880346169		15.0035				2	NA	NA	VIRSorter_contig_3883_pilon-cat_2;7000000550_____SRS075404_LANL_scaffold_69795;7000000230_____C3477280		Lachnoanaerobaculum umeaense (species): 0.70	8615
VIRSorter_contig_2542_pilon_gene_12_gene_112-12558-82764-cat_6	70206	l				gene_23-gene_112:18.38281507009016	gene_20-gene_112:7.62241916377793	gene_12-gene_111:7.26539394013604	gene_12-gene_111:7.26539394013604	6	NA	NA	VIRSorter_contig_2542_pilon_gene_12_gene_112-12558-82764-cat_6;3300008734_____Ga0113998_103183;3300009381_____Ga0115415_1003474;7000000058_____SRS064774_LANL_scaffold_65975		Leptotrichia (genus): 0.98	1329.2
VIRSorter_contig_2564_pilon-cat_3	92628	l				gene_4-gene_103:6.36361237854641	gene_4-gene_103:6.36361237854641	gene_4-gene_103:6.36361237854641	gene_14-gene_112:7.19007345416173	3	NA	NA			Granulicatella (genus): 0.53	54265
VIRSorter_contig_2565_pilon-cat_3	92136	l				gene_45-gene_115:5.36762196914200	gene_78-gene_115:3.77251848987454	gene_16-gene_115:3.54813333563437	gene_16-gene_115:3.54813333563437	3	NA	NA			Selenomonas (genus): 0.65	1104.3
VIRSorter_contig_498_pilon_gene_38_gene_87-27042-63105-cat_5	36063	l	1	gene_38-gene_75:2.84602542745849		gene_41-gene_87:9.46660296746836				5	NA	NA	VIRSorter_contig_498_pilon_gene_38_gene_87-27042-63105-cat_5;7000000366_____SRS065278_LANL_scaffold_65726;7000000156_____SRS064423_LANL_scaffold_69631;7000000058_____SRS064774_LANL_scaffold_47714;3300008589_____Ga0111083_100635;3300007724_____Ga0105680_101752;7000000367_____C3278074;7000000163_____C2396527;VIRSorter_contig_498_pilon_gene_41_gene_87-28613-63105-cat_5		Mogibacterium (genus): 0.92	8585
VIRSorter_contig_2021_pilon_gene_72_gene_171-52724-128002-cat_4	75278	l	5			gene_90-gene_152:4.60819877809824	gene_72-gene_171:3.17428761667568	gene_72-gene_171:3.17428761667568	gene_72-gene_171:3.17428761667568	4	NA	NA	VIRSorter_contig_2021_pilon_gene_72_gene_171-52724-128002-cat_4;7000000708_____C2348874;7000000241_____SRS015064_WUGC_scaffold_26210;3300006348_____Ga0099694_100890;3300008078_____Ga0105955_101104;7000000471_____SRS064449_LANL_scaffold_12723;3300007825_____Ga0105914_100440;3300007284_____Ga0104752_100438;3300008161_____Ga0110913_1002064;3300006255_____Ga0099353_1001552;2124908012_____sp300_126581…		Neisseria (genus): 0.52	8250.1
VIRSorter_contig_2586_pilon-cat_3	16776	l				5.77094	gene_4-gene_26:2.93630422000293			3	NA	NA			Selenomonadaceae (family): 1.00	252
VIRSorter_contig_2588_pilon-cat_3	85128	l				11.5316	9.12908			3	NA	NA			Selenomonadaceae (family): 0.99	727.6
VIRSorter_contig_2053_pilon_gene_181_gene_196-152119-161387-cat_5	9268	l		gene_181-gene_196:2.07137560164749						5	NA	NA			Streptococcus (genus): 0.73	8096.5
VIRSorter_contig_259_pilon_gene_138_gene_238-120043-196251-cat_5	76208	l	4	gene_138-gene_237:36.63357989343064;gene_150-gene_238:41.31085226638768		gene_138-gene_237:36.63357989343064	gene_138-gene_237:36.63357989343064	gene_138-gene_237:36.63357989343064	gene_138-gene_237:36.63357989343064	5	NA	NA	VIRSorter_contig_711_pilon-cat_1;3300008413_____Ga0115229_100261;3300008382_____Ga0114861_1000290;3300008140_____Ga0114165_1002357;7000000194_____SRS022077_Baylor_scaffold_9475;7000000354_____SRS015985_WUGC_scaffold_4334;3300006301_____Ga0099617_100602;7000000568_____SRS051930_LANL_scaffold_32983;3300008405_____Ga0115221_1002303;3300006294_____Ga0099625_101034;VIRSorter_contig_3_pilon_gene_151_ge…		Bacteria (superkingdom): 0.92	Not detected
VIRSorter_contig_715_pilon-cat_2	108705	l		gene_28-gene_125:7.27285555599360		gene_72-gene_171:21.32001733761879;gene_1-gene_33:3.30146304857305	gene_72-gene_171:21.32001733761879	gene_72-gene_171:21.32001733761879	gene_72-gene_171:21.32001733761879	2	NA	NA	VIRSorter_contig_715_pilon-cat_2;3300007125_____Ga0102700_1000791;3300008621_____Ga0115613_1001652;7000000128_____C4579353		Peptostreptococcus anaerobius (species): 0.72	7775.5
VIRSorter_contig_2591_pilon_gene_60_gene_89-41056-91457-cat_6	50401	l				gene_60-gene_89:4.15740190234594	gene_60-gene_89:3.71174547598777			6	NA	NA			Veillonella (genus): 0.90	584
VIRSorter_contig_2596_pilon-cat_3	117397	l				gene_1-gene_76:7.68982325492092	gene_10-gene_76:6.08036950604792			3	NA	NA			Clostridiales (order): 0.91	608
VIRSorter_contig_2603_pilon-cat_3	64983	l				gene_1-gene_53:9.98965766257167	gene_1-gene_52:8.60531373498163		gene_22-gene_51:4.39630443242148	3	NA	NA			Fusobacterium (genus): 0.90	Not detected
VIRSorter_contig_2607_pilon_gene_156_gene_255-172443-260054-cat_6	87611	l				gene_156-gene_255:15.78972524392787	gene_156-gene_255:15.78972524392787	gene_156-gene_255:15.78972524392787	gene_156-gene_255:15.78972524392787	6	NA	NA			Bacteria candidate phyla (no rank): 0.90	766
VIRSorter_contig_2607_pilon_gene_268_gene_404-267396-421838-cat_6	154442	l				gene_268-gene_344:9.56444826686703;gene_363-gene_404:2.31139345873667	gene_268-gene_344:9.39405496911967;gene_369-gene_404:2.45473116859179	gene_280-gene_379:5.05178845060267	gene_280-gene_379:5.05178845060267	6	NA	NA			Bacteria candidate phyla (no rank): 0.90	1520.5
VIRSorter_contig_2607_pilon_gene_5_gene_142-21356-157403-cat_6	136047	l				gene_46-gene_142:13.89977325243338;gene_5-gene_26:2.22857793401512	gene_46-gene_142:14.12846835419764	gene_22-gene_121:8.18818263199811	gene_22-gene_121:8.18818263199811	6	NA	NA			Bacteria candidate phyla (no rank): 0.90	692.9
VIRSorter_contig_2609_pilon_gene_2_gene_97-10981-71940-cat_6	60959	l				gene_2-gene_97:7.13862674122983	gene_2-gene_97:5.56277293775281			6	NA	NA			Bacteria (superkingdom): 0.97	1728
VIRSorter_contig_2614_pilon-cat_3	62944	l				gene_8-gene_47:7.74721158465382	gene_10-gene_47:4.66108222366988		gene_1-gene_43:2.85946186243961	3	NA	NA			Fusobacterium (genus): 0.77	Not detected
VIRSorter_contig_2297_pilon_gene_88_gene_226-71211-154402-cat_5	83191	l	15	gene_123-gene_218:3.62906734107673		gene_88-gene_180:13.09127683610481;gene_197-gene_226:4.94177869402584	gene_127-gene_226:11.16067277828653	gene_127-gene_226:11.16067277828653	gene_127-gene_226:11.16067277828653	5	NA	NA	VIRSorter_contig_2297_pilon_gene_88_gene_226-71211-154402-cat_5;7000000510_____SRS053917_LANL_scaffold_76677;7000000426_____C2042398;3300008490_____Ga0115197_1006505;7000000044_____SRS013170_Baylor_scaffold_140396		Neisseria (genus): 0.67	7748.5
VIRSorter_contig_2631_pilon_gene_50_gene_149-32998-118623-cat_6	85625	l				gene_50-gene_135:5.00336008546527	gene_50-gene_149:4.89284801492010	gene_50-gene_149:4.89284801492010	gene_50-gene_149:4.89284801492010	6	NA	NA			Bacilli (class): 0.72	13914.7
VIRSorter_contig_2634_pilon_gene_1_gene_63-5527-53889-cat_6	48362	l				gene_1-gene_63:5.32080107794386	gene_1-gene_63:2.45852693657368			6	NA	NA			Candidatus Saccharimonas sp. (species): 0.56	7290.4
VIRSorter_contig_2643_pilon-cat_3	118332	l				gene_10-gene_107:6.54613220696001	gene_1-gene_100:6.33480802710080	gene_1-gene_100:6.33480802710080	gene_1-gene_99:14.16643448534633	3	NA	NA			Fusobacterium (genus): 0.88	436
VIRSorter_contig_2646_pilon_gene_1_gene_139-1210-131299-cat_6	130089	l				gene_45-gene_139:25.03042737141386;gene_1-gene_43:9.11916631342761	gene_10-gene_109:24.54627576424332	gene_10-gene_109:24.54627576424332	gene_10-gene_109:24.54627576424332	6	NA	NA			Terrabacteria group (no rank): 0.61	7009
VIRSorter_contig_2659_pilon-cat_3	60213	l				gene_8-gene_55:5.32087980025370	gene_8-gene_55:6.40944387283359			3	NA	NA			Bacteroidetes (phylum): 0.58	182
VIRSorter_contig_213_pilon_gene_1_gene_68-174-43060-cat_4	42886	l	5	gene_1-gene_68:9.41049921600175		gene_6-gene_68:12.78284870342233				4	NA	NA	VIRSorter_contig_213_pilon_gene_1_gene_68-174-43060-cat_4;3300008279_____Ga0114263_1000651;7000000222_____C2752857;7000000731_____C2967621		Peptostreptococcus (genus): 0.84	7689
VIRSorter_contig_2660_pilon-cat_3	124448	l				gene_2-gene_99:9.45593122499900	gene_14-gene_113:8.42098269809081	gene_14-gene_113:8.42098269809081	gene_14-gene_113:8.42098269809081	3	NA	NA			Bacteria (superkingdom): 0.97	250
VIRSorter_contig_374_pilon_gene_109_gene_122-81885-90676-cat_5	8791	l		gene_109-gene_122:4.15874902303996						5	NA	NA			Terrabacteria group (no rank): 0.53	7491.5
VIRSorter_contig_2665_pilon-cat_3	32825	l				11.2284	12.525			3	NA	NA	VIRSorter_contig_2665_pilon-cat_3;7000000519_____C3960024;7000000240_____SRS015762_WUGC_scaffold_36309;3300007186_____Ga0103259_102221;3300007566_____Ga0104970_1004987		Bacteria (superkingdom): 0.68	440
VIRSorter_contig_1283_pilon_gene_1038_gene_1155-853934-926686-cat_5	72752	l	9	gene_1038-gene_1137:15.83563983390728;gene_1072-gene_1155:25.14698109689449		gene_1038-gene_1137:15.83563983390728	gene_1038-gene_1137:15.83563983390728	gene_1038-gene_1137:15.83563983390728	gene_1038-gene_1137:15.83563983390728	5	NA	NA			Catonella morbi (species): 0.65	7467
VIRSorter_contig_2671_pilon_gene_21_gene_84-17817-74126-cat_6	56259	l				gene_27-gene_84:4.09464571054039	gene_21-gene_84:5.27562012056161			6	NA	NA			Porphyromonadaceae (family): 0.93	590.2
VIRSorter_contig_2676_pilon_gene_2_gene_101-361-82406-cat_6	82045	l				gene_2-gene_101:14.73911109955418	gene_2-gene_101:14.73911109955418	gene_2-gene_101:14.73911109955418		6	NA	NA			Fusobacterium (genus): 0.61	120
VIRSorter_contig_3217_pilon_gene_1_gene_198-62-155038-cat_5	154976	l	20	gene_11-gene_110:5.69499871589008;gene_51-gene_150:5.10398156086444;gene_1-gene_100:4.53001253881773;gene_12-gene_111:5.69499871589008;gene_14-gene_113:5.69499871589008;gene_13-gene_112:5.69499871589008;gene_71-gene_113:7.60656812267899		gene_10-gene_109:24.23452190318757	gene_10-gene_109:24.23452190318757;gene_114-gene_198:2.93580758127949	gene_10-gene_109:24.23452190318757	gene_10-gene_109:24.23452190318757	5	NA	NA	VIRSorter_contig_3217_pilon_gene_1_gene_198-62-155038-cat_5;3300008604_____Ga0111094_100084;3300006524_____Ga0101033_101356;3300008279_____Ga0114263_1000484;3300008279_____Ga0114263_1000527;7000000025_____SRS023617_Baylor_scaffold_74968;3300006678_____Ga0100058_101615;7000000639_____C1214463;3300006678_____Ga0100058_101747;7000000677_____SRS049389_WUGC_scaffold_39563;7000000677_____SRS049389_WUGC…		root (no rank): 1.00	7426
VIRSorter_contig_3121_pilon_gene_2_gene_101-273-57425-cat_5	57152	l		gene_79-gene_88:2.66857650147360		gene_2-gene_101:18.07937223432218	gene_2-gene_101:18.07937223432218	gene_2-gene_101:18.07937223432218	gene_2-gene_101:18.07937223432218	5	NA	NA			Lactobacillales (order): 0.54	7330		plasmid.Firmicutes
VIRSorter_contig_2701_pilon_gene_1_gene_31-2812-31124-cat_6	28312	l				gene_1-gene_31:4.68142004454107	gene_1-gene_31:3.98799617390167			6	NA	NA			Catonella morbi (species): 0.62	4222
VIRSorter_contig_2716_pilon-cat_3	74877	l				4.77265	5.39276			3	NA	NA			Catarrhini (parvorder): 0.50	Not detected
VIRSorter_contig_2718_pilon_gene_21_gene_120-19168-94342-cat_6	75174	l				gene_21-gene_120:4.82886158157477	gene_21-gene_120:4.82886158157477	gene_21-gene_120:4.82886158157477		6	NA	NA			Bacteria (superkingdom): 0.99	26887.2
VIRSorter_contig_1504_pilon_gene_785_gene_836-511299-541387-cat_5	30088	l				gene_785-gene_833:3.56122224018857				5	NA	NA			Proteobacteria (phylum): 0.90	7306.7
VIRSorter_contig_2726_pilon_gene_1_gene_98-1421-68001-cat_6	66580	l				gene_1-gene_98:7.94079409327061	gene_1-gene_97:4.37856857582707			6	NA	NA			Capnocytophaga (genus): 0.85	816.7
VIRSorter_contig_2731_pilon-cat_3	71860	l				10.4578	11.0163			3	NA	NA			Lautropia (genus): 0.99	2155
VIRSorter_contig_2806_pilon-cat_2	40846	l	7	gene_2-gene_58:20.79645482342453		14.7274				2	NA	NA	VIRSorter_contig_2806_pilon-cat_2;3300007746_____Ga0105776_1001149;3300008155_____Ga0114001_103719;3300008134_____Ga0111464_103975		Catonella sp. (species): 0.75	7231
VIRSorter_contig_2385_pilon-cat_2	69371	l	3	gene_1-gene_36:13.25834861714148		15.8333	gene_47-gene_79:2.71346347750938			2	NA	NA	VIRSorter_contig_2385_pilon-cat_2;3300014140_____Ga0134344_1000060;3300008275_____Ga0114253_1000621;3300014137_____Ga0134350_1000153;7000000600_____SRS016002_WUGC_scaffold_31185;3300008742_____Ga0115672_100981;3300007531_____Ga0105502_1002071;3300007314_____Ga0104968_101855;7000000554_____SRS058336_LANL_scaffold_64493;7000000737_____SRS050669_LANL_scaffold_64636;3300007208_____Ga0103291_103002;70…		Veillonella (genus): 0.77	7131.8
VIRSorter_contig_3121_pilon_gene_110_gene_177-63211-129914-cat_5	66703	l	1			gene_110-gene_177:8.09625321005043	gene_110-gene_160:3.08449029421890			5	NA	NA			Lactobacillales (order): 0.54	7002.1		plasmid.Firmicutes
VIRSorter_contig_520_pilon_gene_4_gene_17-8191-17745-cat_5	9554	l		gene_4-gene_17:2.01432377947331						5	NA	NA			Bacteria (superkingdom): 0.99	6985.3		plasmid.unclassified
VIRSorter_contig_1752_pilon-circular-cat_2	41060	c	4	gene_31-gene_62:10.81825304766035		14.2895				2	NA	NA	VIRSorter_contig_1752_pilon-circular-cat_2;7000000727_____C3768467		Veillonella (genus): 0.98	6723.7
VIRSorter_contig_2755_pilon-cat_3	62101	l				gene_1-gene_31:5.39336665292274	gene_1-gene_31:6.21464380639980			3	NA	NA			Capnocytophaga (genus): 0.91	70.2
VIRSorter_contig_2756_pilon_gene_83_gene_223-49842-139506-cat_6	89664	l				gene_83-gene_134:4.29752737904164	gene_83-gene_134:5.44560513524444	gene_124-gene_223:2.91790332777079	gene_124-gene_223:2.91790332777079	6	NA	NA			Veillonella (genus): 0.93	3154.6		plasmid.unclassified
VIRSorter_contig_2853_pilon_gene_3_gene_19-1091-13124-cat_5	12033	l		gene_3-gene_13:4.38507563338112		gene_5-gene_19:2.45624793527966				5	NA	NA			Bacteria (superkingdom): 1.00	6643.1
VIRSorter_contig_2774_pilon_gene_1_gene_106-1413-152892-cat_6	151479	l				gene_1-gene_91:10.12748561858332	gene_7-gene_106:9.09436279120358	gene_7-gene_106:9.09436279120358	gene_7-gene_106:9.09436279120358	6	NA	NA	VIRSorter_contig_2774_pilon_gene_1_gene_106-1413-152892-cat_6;3300008506_____Ga0115176_1001374;3300008518_____Ga0115191_101392;7000000061_____C3107853;7000000392_____C1768177;7000000651_____C3958312;7000000392_____C1768085;3300008142_____Ga0114286_1007203;7000000561_____SRS057355_LANL_scaffold_44408;3300006253_____Ga0099372_1004019		Flavobacteriaceae (family): 0.56	182.3
VIRSorter_contig_1952_pilon_gene_35_gene_53-24028-34189-cat_5	10161	l		gene_35-gene_53:2.71316432455304						5	NA	NA			Bacteria (superkingdom): 0.99	6602.4
VIRSorter_contig_279_pilon_gene_16_gene_116-8692-102657-cat_6	93965	l				gene_16-gene_102:9.74246221877452	gene_16-gene_102:9.83713756466811	gene_17-gene_116:8.71308715027324	gene_17-gene_116:8.71308715027324	6	NA	NA			Tannerella (genus): 0.94	2179		plasmid.Firmicutes
VIRSorter_contig_2799_pilon-cat_3	96109	l				6.14255	6.61448			3	NA	NA			Bacteria candidate phyla (no rank): 0.81	244.5
VIRSorter_contig_3121_pilon_gene_130_gene_269-95930-207200-cat_5	111270	l	1			gene_130-gene_218:11.69126811149262;gene_223-gene_269:4.48045576483149	gene_142-gene_241:10.82770307123201	gene_142-gene_241:10.82770307123201	gene_142-gene_241:10.82770307123201	5	NA	NA			Lactobacillales (order): 0.54	6468.8		plasmid.Firmicutes
VIRSorter_contig_78_pilon_gene_160_gene_183-124977-138424-cat_5	13447	l	1	gene_160-gene_182:12.52863258520519		gene_160-gene_183:2.66116188548353				5	NA	NA			Bacteria (superkingdom): 0.99	6396.7
VIRSorter_contig_1008_pilon_gene_193_gene_250-139100-179967-cat_5	40867	l	2			gene_193-gene_250:9.96007297568869				5	NA	NA			Candidatus Saccharibacteria (phylum): 0.94	6146
VIRSorter_contig_2810_pilon_gene_1_gene_20-1377-10963-cat_6	9586	l				gene_1-gene_20:3.98617688316296	gene_1-gene_20:4.54991821482709			6	NA	NA			Proteobacteria (phylum): 1.00	2022
VIRSorter_contig_2814_pilon-cat_3	29502	l				gene_6-gene_46:5.60813239401678	gene_6-gene_46:6.60546311489750		gene_1-gene_10:3.58063780742212	3	NA	NA			Fusobacterium periodonticum (species): 0.61	1691.7
VIRSorter_contig_2845_pilon_gene_25_gene_111-15919-87758-cat_6	71839	l				gene_25-gene_111:6.84029456642787	gene_25-gene_111:6.37090491690989			6	NA	NA			Lautropia (genus): 0.94	1554.6
VIRSorter_contig_2849_pilon-cat_3	88203	l				3.81236	4.58522			3	NA	NA			Prevotella micans (species): 0.69	5430.2
VIRSorter_contig_2851_pilon_gene_16_gene_115-31687-126323-cat_6	94636	l				gene_16-gene_115:19.86191142062506	gene_16-gene_115:19.86191142062506	gene_16-gene_115:19.86191142062506	gene_16-gene_115:19.86191142062506	6	NA	NA	VIRSorter_contig_2851_pilon_gene_16_gene_115-31687-126323-cat_6;7000000132_____SRS012285_Baylor_scaffold_45038;7000000745_____C5959975		Flavobacteriaceae (family): 0.51	Not detected
VIRSorter_contig_1972_pilon_gene_39_gene_117-34585-78283-cat_5	43698	l	6	gene_39-gene_89:4.35011290325649		gene_43-gene_117:18.75689671553616				5	NA	NA	VIRSorter_contig_462_pilon_gene_1079_gene_1203-790336-858366-cat_5;3300008334_____Ga0115372_1001543;3300008643_____Ga0111423_100684;3300008302_____Ga0114874_101110;VIRSorter_contig_462_pilon_gene_1100_gene_1245-803329-880352-cat_5;VIRSorter_contig_1972_pilon_gene_39_gene_117-34585-78283-cat_5;3300008500_____Ga0115080_100515;3300007497_____Ga0104979_100375;7000000404_____C4395515;3300008302_____Ga…		Bacilli (class): 0.98	6103
VIRSorter_contig_3634_pilon-cat_2	70370	l	2	gene_10-gene_40:3.46065576214912		20.3111				2	NA	NA	VIRSorter_contig_3634_pilon-cat_2;3300008503_____Ga0111013_100055;7000000374_____SRS016342_Baylor_scaffold_73963;3300014096_____Ga0134352_100044;2124908011_____s300_5930061;3300008518_____Ga0115191_100330;7000000595_____C2006021;2124908014_____pt300_5748855;7000000504_____SRS017076_Baylor_scaffold_29341;7000000550_____SRS075404_LANL_scaffold_68310;7000000696_____SRS024637_LANL_scaffold_8397;70000…		Prevotella timonensis (species): 0.90	5966
VIRSorter_contig_1854_pilon_gene_502_gene_601-365653-426841-cat_5	61188	l		gene_538-gene_595:5.08539252231223		gene_541-gene_601:13.90882423102437	gene_502-gene_601:9.79554830668446	gene_502-gene_601:9.79554830668446	gene_502-gene_601:9.79554830668446	5	NA	NA			Candidatus Saccharibacteria (phylum): 0.95	5898.3
VIRSorter_contig_2857_pilon_gene_2_gene_100-2062-56669-cat_6	54607	l				gene_2-gene_100:4.49238666964109	gene_2-gene_100:2.30622452185095			6	NA	NA			Porphyromonas sp. (species): 0.54	1263.5
VIRSorter_contig_2860_pilon_gene_1_gene_30-407-41679-cat_6	41272	l				gene_1-gene_30:5.22489710038112	gene_1-gene_29:4.19726643759510			6	NA	NA			Fusobacterium (genus): 0.80	21
VIRSorter_contig_2860_pilon_gene_40_gene_139-47935-137765-cat_6	89830	l				gene_40-gene_139:24.62982181569339	gene_40-gene_139:24.62982181569339	gene_40-gene_139:24.62982181569339	gene_40-gene_139:24.62982181569339	6	NA	NA	VIRSorter_contig_2860_pilon_gene_40_gene_139-47935-137765-cat_6;7000000523_____SRS019126_WUGC_scaffold_41991;2124908014_____pt300_5745642		Fusobacterium (genus): 0.80	Not detected
VIRSorter_contig_2867_pilon_gene_4_gene_62-13255-49044-cat_6	35789	l				gene_4-gene_62:3.98740620733118	gene_4-gene_62:4.40059476247155			6	NA	NA			Corynebacterium durum (species): 0.75	7910
VIRSorter_contig_287_pilon_gene_26_gene_125-39353-170216-cat_6	130863	l				gene_26-gene_118:12.28564060991249	gene_26-gene_125:12.23206847743559	gene_26-gene_125:12.23206847743559	gene_26-gene_125:12.23206847743559	6	NA	NA			Lachnospiraceae bacterium oral taxon 500 (species): 0.55	267.1
VIRSorter_contig_287_pilon_gene_62_gene_161-88238-211671-cat_6	123433	l				gene_62-gene_161:12.37763926040891	gene_62-gene_161:12.37763926040891	gene_62-gene_161:12.37763926040891	gene_62-gene_161:12.37763926040891	6	NA	NA			Lachnospiraceae bacterium oral taxon 500 (species): 0.55	198.2
VIRSorter_contig_2873_pilon-cat_3	49796	l				gene_1-gene_40:9.41595735389605	gene_1-gene_34:8.53840288026512			3	NA	NA			Capnocytophaga (genus): 0.98	417
VIRSorter_contig_2875_pilon_gene_5_gene_65-6821-56933-cat_6	50112	l				gene_5-gene_65:5.57338273304014	gene_12-gene_65:4.97180137391496			6	NA	NA			Neisseriaceae (family): 0.64	2336.4
VIRSorter_contig_2876_pilon-cat_3	49093	l				7.92155	5.41342		gene_4-gene_35:4.27608177385080	3	NA	NA			Fusobacterium (genus): 0.91	Not detected
VIRSorter_contig_2878_pilon-cat_3	86002	l				gene_9-gene_62:4.19478677587563	gene_6-gene_41:2.12510908176696			3	NA	NA			Actinomycetaceae (family): 0.88	44374.4
VIRSorter_contig_408_pilon_gene_175_gene_196-142389-155922-cat_5	13533	l		gene_175-gene_196:2.20527398030418		gene_175-gene_196:2.38883061238497				5	NA	NA			Bacteria (superkingdom): 1.00	5684.1
VIRSorter_contig_2886_pilon_gene_1_gene_24-9846-36293-cat_6	26447	l				gene_1-gene_24:3.44013488536855	gene_1-gene_24:4.11662448336550			6	NA	NA			Actinomyces massiliensis (species): 0.57	769
VIRSorter_contig_2886_pilon_gene_31_gene_130-41276-146422-cat_6	105146	l				gene_47-gene_130:10.09201867223002	gene_31-gene_130:9.06369397143713	gene_31-gene_130:9.06369397143713	gene_31-gene_130:9.06369397143713	6	NA	NA			Actinomyces massiliensis (species): 0.57	7084.4
VIRSorter_contig_2889_pilon-cat_3	99525	l				gene_11-gene_108:4.29143396021314	gene_5-gene_104:4.14088283067712	gene_5-gene_104:4.14088283067712	gene_1-gene_88:6.07662303606391	3	NA	NA			Fusobacterium (genus): 0.82	Not detected
VIRSorter_contig_2893_pilon-cat_3	43351	l				gene_1-gene_49:4.62267823302034	gene_23-gene_49:4.40819257387697			3	NA	NA			Leptotrichia (genus): 0.84	2836.4
VIRSorter_contig_2896_pilon-cat_3	116038	l				gene_1-gene_57:2.73866535842402;gene_77-gene_129:5.79273217587481	gene_13-gene_112:4.50892927909173	gene_13-gene_112:4.50892927909173	gene_1-gene_88:9.64232764164344	3	NA	NA			Clostridium (genus): 0.56	278
VIRSorter_contig_29_pilon-cat_3	8818	l				3.85453	4.3619			3	NA	NA			Lachnospiraceae (family): 1.00	1927
VIRSorter_contig_2905_pilon_gene_1_gene_199-1862-160704-cat_6	158842	l				gene_100-gene_199:8.68660773586047;gene_10-gene_47:5.71363982702407	gene_100-gene_199:8.68660773586047;gene_10-gene_46:6.40909478735857	gene_1-gene_100:3.97933542873465;gene_100-gene_199:8.68660773586047	gene_19-gene_104:7.98116086787152	6	NA	NA			Fusobacterium (genus): 0.70	864		plasmid.Proteobacteria
VIRSorter_contig_925_pilon_gene_5_gene_177-13346-157453-cat_5	144107	l	6	gene_131-gene_175:10.98088468976813		gene_97-gene_177:18.38903929080130;gene_5-gene_80:8.37706137197407	gene_78-gene_177:11.81227256252989;gene_25-gene_47:2.97860266050800	gene_78-gene_177:11.81227256252989	gene_78-gene_177:11.81227256252989	5	NA	NA			Bacteria (superkingdom): 0.94	5660
VIRSorter_contig_2916_pilon-cat_3	21235	l				4.07337	4.60892			3	NA	NA			Bacteria (superkingdom): 1.00	5847.9
VIRSorter_contig_2919_pilon_gene_153_gene_277-147698-268636-cat_6	120938	l				gene_180-gene_277:5.44204569482863	gene_153-gene_252:5.24755163190479	gene_153-gene_252:5.24755163190479	gene_153-gene_252:5.24755163190479	6	NA	NA			Candidatus Saccharibacteria (phylum): 0.67	2075.2
VIRSorter_contig_2919_pilon_gene_28_gene_136-17982-134363-cat_6	116381	l				gene_28-gene_127:13.26831027754127	gene_40-gene_136:13.35690795449619	gene_28-gene_127:13.26831027754127	gene_28-gene_127:13.26831027754127	6	NA	NA			Candidatus Saccharibacteria (phylum): 0.67	2871
VIRSorter_contig_219_pilon_gene_32_gene_46-28543-37171-cat_5	8628	l		gene_32-gene_46:2.36144556402247						5	NA	NA			Terrabacteria group (no rank): 0.55	5590.5
VIRSorter_contig_2037_pilon_gene_100_gene_209-75912-132685-cat_5	56773	l	7	gene_100-gene_199:16.86530789493752;gene_133-gene_209:24.48729277389929		gene_100-gene_199:16.86530789493752	gene_100-gene_199:16.86530789493752	gene_100-gene_199:16.86530789493752	gene_100-gene_199:16.86530789493752	5	NA	NA			Bacteria (superkingdom): 0.77	5581.3
VIRSorter_contig_292_pilon_gene_1388_gene_1496-819882-888252-cat_6	68370	l				gene_1388-gene_1484:6.98271073737282	gene_1397-gene_1496:6.94760001293055	gene_1397-gene_1496:6.94760001293055	gene_1397-gene_1496:6.94760001293055	6	NA	NA			Capnocytophaga (genus): 0.88	1032.9
VIRSorter_contig_4734_pilon-cat_2	38407	l		gene_35-gene_44:4.68375929818184		gene_5-gene_44:2.00711808704034				2	NA	NA			Lachnospiraceae (family): 0.75	5574.1
VIRSorter_contig_292_pilon_gene_1850_gene_1949-1110183-1173315-cat_6	63132	l				gene_1850-gene_1949:11.93550944031794	gene_1850-gene_1949:11.93550944031794	gene_1850-gene_1949:11.93550944031794	gene_1850-gene_1949:11.93550944031794	6	NA	NA	VIRSorter_contig_292_pilon_gene_1850_gene_1949-1110183-1173315-cat_6;3300006479_____Ga0100247_1003440;3300008139_____Ga0114845_1002873;7000000605_____SRS019028_WUGC_scaffold_62802;3300008746_____Ga0114084_1003526;7000000041_____SRS013705_Baylor_scaffold_93902;3300007713_____Ga0105659_1002022;3300014037_____Ga0119816_1004217;7000000126_____SRS043772_WUGC_scaffold_43661;7000000274_____SRS052876_LAN…		Capnocytophaga (genus): 0.88	507.6
VIRSorter_contig_292_pilon_gene_2095_gene_2136-1256628-1306003-cat_6	49375	l				gene_2095-gene_2136:4.59847558208988	gene_2095-gene_2133:4.73782042406841			6	NA	NA			Capnocytophaga (genus): 0.88	463
VIRSorter_contig_292_pilon_gene_237_gene_336-130493-191269-cat_6	60776	l				gene_258-gene_325:4.68080153562263	gene_258-gene_325:5.27606667261358	gene_237-gene_336:3.01496314270753	gene_237-gene_336:3.01496314270753	6	NA	NA			Capnocytophaga (genus): 0.88	607.8
VIRSorter_contig_292_pilon_gene_341_gene_440-193009-249734-cat_6	56725	l				gene_341-gene_440:11.93550944031794	gene_341-gene_440:11.93550944031794	gene_341-gene_440:11.93550944031794	gene_341-gene_440:11.93550944031794	6	NA	NA			Capnocytophaga (genus): 0.88	917
VIRSorter_contig_1210_pilon-cat_2	60047	l		gene_17-gene_67:6.82523549456845		18.4343				2	NA	NA			Alloprevotella sp. (species): 0.91	5477.5
VIRSorter_contig_2936_pilon_gene_90_gene_193-90620-195061-cat_6	104441	l				gene_102-gene_193:5.59405009672757	gene_90-gene_189:5.41976523589726	gene_90-gene_189:5.41976523589726	gene_90-gene_189:5.41976523589726	6	NA	NA			Leptotrichia (genus): 0.93	50.5
VIRSorter_contig_2936_pilon_gene_94_gene_200-95713-198865-cat_6	103152	l				gene_102-gene_200:6.47676707756893	gene_94-gene_193:6.04520749321760	gene_94-gene_193:6.04520749321760	gene_94-gene_193:6.04520749321760	6	NA	NA			Leptotrichia (genus): 0.93	3245.1
VIRSorter_contig_2938_pilon-cat_3	106416	l				8.28893	gene_1-gene_64:9.54701410342512			3	NA	NA			Flavobacteriaceae (family): 0.79	251.9
VIRSorter_contig_2952_pilon_gene_345_gene_482-217624-308195-cat_6	90571	l				gene_417-gene_482:12.04834958970778	gene_404-gene_482:12.75846049806401	gene_345-gene_444:2.02114882983364	gene_345-gene_444:2.02114882983364	6	NA	NA			Porphyromonas (genus): 0.56	4059.4
VIRSorter_contig_2952_pilon_gene_543_gene_591-350054-406287-cat_6	56233	l				gene_543-gene_591:7.10299162651436	gene_543-gene_591:5.97697550018016			6	NA	NA			Porphyromonas (genus): 0.56	892.6
VIRSorter_contig_2955_pilon-cat_3	39508	l				12.9354	14.4011			3	NA	NA	VIRSorter_contig_2955_pilon-cat_3;7000000240_____SRS015762_WUGC_scaffold_50368;3300007566_____Ga0104970_1005063		Bacillus (genus): 0.72	471
VIRSorter_contig_1515_pilon_gene_27_gene_49-22700-35690-cat_5	12990	l		gene_27-gene_49:3.02927597312069		gene_27-gene_49:3.89842394269154				5	NA	NA			Bacteria (superkingdom): 0.90	5448.9
VIRSorter_contig_2956_pilon_gene_38_gene_137-26433-110225-cat_6	83792	l				gene_38-gene_137:11.09503410555424	gene_38-gene_137:11.09503410555424	gene_38-gene_137:11.09503410555424	gene_38-gene_137:11.09503410555424	6	NA	NA			Firmicutes (phylum): 0.56	3396.4
VIRSorter_contig_622_pilon_gene_2290_gene_2593-1479546-1666871-cat_5	187325	l	17	gene_2341-gene_2440:7.68223438219591;gene_2362-gene_2461:6.34733527535209;gene_2340-gene_2439:7.68223438219591;gene_2361-gene_2460:6.34733527535209;gene_2343-gene_2442:7.68223438219591;gene_2484-gene_2583:11.31784661405649;gene_2424-gene_2523:10.55642604142489;gene_2346-gene_2445:7.68223438219591;gene_2347-gene_2446:7.68223438219591;gene_2345-gene_2444:7.68223438219591;gene_2441-gene_2540:9.08515…		gene_2497-gene_2591:15.66002529493990;gene_2401-gene_2493:10.76543186014948;gene_2290-gene_2372:12.28460496280679	gene_2489-gene_2588:14.72016285335290;gene_2350-gene_2449:7.68223438219591	gene_2489-gene_2588:14.72016285335290;gene_2350-gene_2449:7.68223438219591	gene_2489-gene_2588:14.72016285335290;gene_2350-gene_2449:7.68223438219591	5	NA	NA	VIRSorter_contig_622_pilon_gene_2290_gene_2593-1479546-1666871-cat_5;3300008506_____Ga0115176_1001151;3300014037_____Ga0119816_1002077;3300008680_____Ga0111555_1003222;3300006317_____Ga0099674_104687		Selenomonadaceae (family): 0.96	5434.9
VIRSorter_contig_2973_pilon_gene_16_gene_64-12484-44522-cat_6	32038	l				gene_16-gene_64:5.20752316337810	gene_16-gene_64:3.72554550917995			6	NA	NA			Lactobacillales (order): 0.53	718.7
VIRSorter_contig_2973_pilon_gene_16_gene_74-12484-48440-cat_6	35956	l				gene_16-gene_74:4.37773584090317	gene_16-gene_64:3.68158277518962		gene_17-gene_74:2.29666679933800	6	NA	NA			Lactobacillales (order): 0.53	6350.3
VIRSorter_contig_205_pilon_gene_1557_gene_1709-1441484-1549569-cat_5	108085	l	4			gene_1633-gene_1709:13.32870517631182;gene_1557-gene_1623:2.87392600550767	gene_1610-gene_1709:10.96319622463360	gene_1610-gene_1709:10.96319622463360	gene_1610-gene_1709:10.96319622463360	5	NA	NA	VIRSorter_contig_205_pilon_gene_1557_gene_1709-1441484-1549569-cat_5;7000000513_____SRS047824_WUGC_scaffold_39715;3300007966_____Ga0105959_101595;3300008734_____Ga0113998_102322;3300007358_____Ga0104765_101938;7000000731_____SRS014271_WUGC_scaffold_23971;3300007186_____Ga0103259_102137;7000000351_____SRS047219_WUGC_scaffold_61386;3300006524_____Ga0101033_104622;3300008143_____Ga0114287_104322;330…		Leptotrichia (genus): 0.83	5382.1
VIRSorter_contig_3816_pilon_gene_28_gene_68-25314-51766-cat_5	26452	l	1	gene_32-gene_66:3.41592152567547		gene_28-gene_68:7.66457122017361				5	NA	NA	VIRSorter_contig_3816_pilon_gene_28_gene_68-25314-51766-cat_5;3300008742_____Ga0115672_102667		Lachnospiraceae (family): 0.72	5350.3
VIRSorter_contig_2996_pilon_gene_65_gene_164-57866-135785-cat_6	77919	l				gene_65-gene_164:24.54627576424332	gene_65-gene_164:24.54627576424332	gene_65-gene_164:24.54627576424332	gene_65-gene_164:24.54627576424332	6	NA	NA			Bacilli (class): 0.53	2255.1
VIRSorter_contig_2997_pilon_gene_8_gene_131-7784-70850-cat_6	63066	l				gene_8-gene_84:4.33733510201838	gene_32-gene_131:2.74425251388638	gene_32-gene_131:2.74425251388638	gene_32-gene_131:2.74425251388638	6	NA	NA			Terrabacteria group (no rank): 0.51	1463.6
VIRSorter_contig_2999_pilon_gene_9_gene_63-8979-55568-cat_6	46589	l				gene_9-gene_63:5.99252522786412	gene_9-gene_53:6.31004776792919			6	NA	NA			Prevotella (genus): 0.99	3598.5
VIRSorter_contig_217_pilon_gene_243_gene_342-157482-221775-cat_4	64293	l	2	gene_284-gene_325:10.05372396397516		gene_243-gene_342:18.23170305457029	gene_243-gene_342:18.23170305457029	gene_243-gene_342:18.23170305457029	gene_243-gene_342:18.23170305457029	4	NA	NA	VIRSorter_contig_217_pilon_gene_243_gene_342-157482-221775-cat_4;3300006742_____Ga0101805_100513;3300008270_____Ga0114159_100349;3300008270_____Ga0114159_100438;7000000090_____SRS018149_Baylor_scaffold_24643		Candidatus Saccharimonas sp. (species): 0.58	5337.4
VIRSorter_contig_803_pilon_gene_1_gene_48-498-53202-cat_5	52704	l	3	gene_1-gene_33:9.90963441774426		gene_1-gene_48:9.49877336398605				5	NA	NA	VIRSorter_contig_803_pilon_gene_1_gene_48-498-53202-cat_5;7000000393_____SRS019327_WUGC_scaffold_59013;7000000027_____SRS056622_LANL_scaffold_52536		Oribacterium (genus): 0.87	5118.6
VIRSorter_contig_300_pilon_gene_42_gene_148-38579-121597-cat_5	83018	l		gene_76-gene_92:2.28527936059075		gene_68-gene_148:18.91998565782967	gene_42-gene_141:12.34321892955826	gene_42-gene_141:12.34321892955826	gene_42-gene_141:12.34321892955826	5	NA	NA	VIRSorter_contig_300_pilon_gene_42_gene_148-38579-121597-cat_5;3300008714_____Ga0115608_100212;7000000726_____C1129261;2124908010_____kg300_3269983;2124908010_____kg300_3269982;2124908010_____kg300_3311644		Porphyromonadaceae (family): 0.96	5061
VIRSorter_contig_885_pilon_gene_164_gene_179-125990-140010-cat_5	14020	l		gene_164-gene_179:6.03382309081537						5	NA	NA			Bacteria (superkingdom): 0.99	5002.8
VIRSorter_contig_3012_pilon-cat_3	81359	l				gene_1-gene_65:8.57846875845852	gene_1-gene_51:9.21859564442228			3	NA	NA			Prevotella (genus): 0.80	465.6
VIRSorter_contig_3013_pilon-cat_3	84294	l				gene_3-gene_102:3.66623264771236	gene_3-gene_102:3.66623264771236	gene_3-gene_102:3.66623264771236	gene_1-gene_99:11.86746484368834	3	NA	NA			Fusobacterium (genus): 0.91	Not detected
VIRSorter_contig_3032_pilon-cat_3	63192	l				5.51113	6.6592			3	NA	NA			Pseudopropionibacterium propionicum (species): 0.87	1463
VIRSorter_contig_3034_pilon-cat_3	135861	l				gene_6-gene_105:6.51372857617534	gene_1-gene_77:7.65948930162292	gene_6-gene_105:6.51372857617534	gene_6-gene_105:6.51372857617534	3	NA	NA			Capnocytophaga (genus): 0.80	1121
VIRSorter_contig_3038_pilon_gene_112_gene_169-72145-105480-cat_6	33335	l				gene_112-gene_169:10.47456298026274	gene_112-gene_169:4.68802019930876			6	NA	NA			Selenomonas (genus): 0.73	1484
VIRSorter_contig_3040_pilon-cat_3	72332	l				14.0829	12.3324			3	NA	NA	VIRSorter_contig_3040_pilon-cat_3;3300008700_____Ga0113865_100310;7000000482_____SRS016541_Baylor_scaffold_36330;7000000611_____C2694281;7000000564_____C3019311;7000000563_____C2629085;7000000039_____SRS013164_Baylor_scaffold_58905;3300008152_____Ga0114285_1003770;3300008481_____Ga0115177_1003595;7000000652_____SRS020226_Baylor_scaffold_68575;7000000090_____SRS018149_Baylor_scaffold_11768;3300008…		Flavobacteriaceae (family): 0.91	127
VIRSorter_contig_2075_pilon_gene_7_gene_22-4408-12460-cat_5	8052	l		gene_7-gene_22:3.15287313363705						5	NA	NA			Bacteria (superkingdom): 1.00	4935.1
VIRSorter_contig_249_pilon_gene_651_gene_754-461069-526571-cat_5	65502	l	6	gene_651-gene_726:3.90306897759723		gene_655-gene_754:22.07154759444037	gene_655-gene_754:22.07154759444037	gene_655-gene_754:22.07154759444037	gene_655-gene_754:22.07154759444037	5	NA	NA			Veillonella (genus): 0.95	4885.7
VIRSorter_contig_3058_pilon_gene_9_gene_52-4630-47873-cat_6	43243	l				gene_9-gene_52:8.69501297137160	gene_9-gene_52:9.88227133053586			6	NA	NA			Selenomonas (genus): 0.78	223
VIRSorter_contig_3061_pilon-cat_3	48638	l				6.24993	4.59677		gene_2-gene_66:7.28948958188003	3	NA	NA			Fusobacterium (genus): 0.82	61.3
VIRSorter_contig_3066_pilon_gene_25_gene_124-20377-92456-cat_6	72079	l				gene_25-gene_124:4.00404487076912	gene_25-gene_124:4.00404487076912	gene_25-gene_124:4.00404487076912	gene_25-gene_124:4.00404487076912	6	NA	NA			Veillonella (genus): 0.81	1512.5		plasmid.Firmicutes
VIRSorter_contig_3077_pilon_gene_30_gene_129-28457-91948-cat_6	63491	l				gene_30-gene_129:6.05398141752510	gene_30-gene_129:6.05398141752510	gene_30-gene_129:6.05398141752510	gene_30-gene_129:6.05398141752510	6	NA	NA			Bacilli (class): 0.97	2508.9
VIRSorter_contig_3077_pilon_gene_7_gene_106-4604-75666-cat_6	71062	l				gene_7-gene_106:5.36410617475009	gene_7-gene_106:5.36410617475009	gene_7-gene_106:5.36410617475009	gene_7-gene_106:5.36410617475009	6	NA	NA			Bacilli (class): 0.97	2639.8
VIRSorter_contig_3086_pilon_gene_4_gene_118-2947-92249-cat_6	89302	l				gene_4-gene_57:3.23909667293125	gene_4-gene_57:4.33802696940979	gene_19-gene_118:3.13699840393801	gene_19-gene_118:3.13699840393801	6	NA	NA			Lautropia (genus): 0.94	3383.4
VIRSorter_contig_3090_pilon-cat_3	63780	l				gene_12-gene_59:2.83752510879878	2.46402		gene_10-gene_29:6.56110736665260	3	NA	NA			FCB group (no rank): 0.50	Not detected
VIRSorter_contig_3091_pilon_gene_111_gene_218-59675-118701-cat_6	59026	l				gene_119-gene_218:4.01829658857099	gene_111-gene_182:4.53827241580036	gene_119-gene_218:4.01829658857099		6	NA	NA			Veillonella (genus): 0.93	783.4
VIRSorter_contig_3091_pilon_gene_114_gene_218-61318-118701-cat_6	57383	l				gene_114-gene_182:4.39615660788328	gene_119-gene_218:3.57008053307960	gene_119-gene_218:3.57008053307960		6	NA	NA			Veillonella (genus): 0.93	167.6
VIRSorter_contig_3091_pilon_gene_8_gene_109-7470-59194-cat_6	51724	l				gene_8-gene_90:5.48178348489739	gene_10-gene_109:2.84515619172857	gene_10-gene_109:2.84515619172857	gene_9-gene_108:2.84515619172857	6	NA	NA			Veillonella (genus): 0.93	949.6
VIRSorter_contig_3095_pilon-cat_3	58011	l				5.98076	gene_1-gene_20:3.93449426194114		gene_1-gene_38:8.53119175208683	3	NA	NA			Fusobacterium (genus): 0.83	Not detected
VIRSorter_contig_1489_pilon_gene_1_gene_12-27-7230-cat_5	7203	l		gene_1-gene_12:3.84692054202031						5	NA	NA			Terrabacteria group (no rank): 0.53	4783.3
VIRSorter_contig_31_pilon_gene_180_gene_289-150899-232370-cat_5	81471	l	7	gene_189-gene_288:21.63020087195133;gene_190-gene_289:21.63020087195133;gene_180-gene_249:28.41654151009183		gene_190-gene_289:21.63020087195133	gene_190-gene_289:21.63020087195133	gene_190-gene_289:21.63020087195133	gene_190-gene_289:21.63020087195133	5	NA	NA	VIRSorter_contig_274_pilon_gene_81_gene_186-68600-136513-cat_5;VIRSorter_contig_31_pilon_gene_183_gene_303-153276-242063-cat_5;VIRSorter_contig_31_pilon_gene_180_gene_289-150899-232370-cat_5;VIRSorter_contig_31_pilon_gene_160_gene_271-137742-214325-cat_5		Bacteria (superkingdom): 0.91	Not detected
VIRSorter_contig_360_pilon-cat_2	109784	l	6	gene_25-gene_124:22.58091546245491;gene_22-gene_121:22.58091546245491;gene_15-gene_114:21.62109119749234;gene_24-gene_123:22.58091546245491;gene_23-gene_122:22.58091546245491		gene_10-gene_109:24.72782991900050	gene_10-gene_109:24.72782991900050	gene_10-gene_109:24.72782991900050	gene_10-gene_109:24.72782991900050	2	NA	NA	VIRSorter_contig_360_pilon-cat_2;3300007314_____Ga0104968_101030;3300008715_____Ga0115609_1002122;3300014137_____Ga0134350_1000627;7000000727_____C3768016;3300007125_____Ga0102700_1006561;7000000556_____SRS057205_LANL_scaffold_33545		Bacteroidales (order): 0.56	4738
VIRSorter_contig_2856_pilon-cat_2	77098	l	6			gene_2-gene_83:6.07354547559244				2	NA	NA	VIRSorter_contig_2856_pilon-cat_2;7000000364_____C4092246;7000000342_____C3054062;7000000530_____C362377		Pasteurellaceae (family): 0.57	4716.7
VIRSorter_contig_3647_pilon-cat_2	46104	l	1			18.5766	gene_35-gene_64:5.08889409195889			2	NA	NA		Siphoviridae,Siphoviridae,Siphoviridae	root (no rank): 1.00	4692
VIRSorter_contig_3121_pilon_gene_192_gene_405-149059-324558-cat_6	175499	l				gene_306-gene_405:18.07937223432218;gene_192-gene_289:13.08615099829645	gene_207-gene_306:11.71376685459049;gene_306-gene_405:18.07937223432218	gene_207-gene_306:11.71376685459049;gene_306-gene_405:18.07937223432218	gene_207-gene_306:11.71376685459049;gene_306-gene_405:18.07937223432218	6	NA	NA			Lactobacillales (order): 0.54	645.8		plasmid.Firmicutes
VIRSorter_contig_3121_pilon_gene_192_gene_463-149059-362193-cat_6	213086	l				gene_192-gene_289:13.08615099829645;gene_291-gene_386:16.94494970184208;gene_391-gene_463:9.43751718302209	gene_207-gene_306:11.71376685459049;gene_306-gene_405:16.86502919924500;gene_416-gene_452:3.66791942007171	gene_207-gene_306:11.71376685459049;gene_306-gene_405:16.86502919924500	gene_207-gene_306:11.71376685459049;gene_306-gene_405:16.86502919924500	6	NA	NA	VIRSorter_contig_3121_pilon_gene_192_gene_463-149059-362193-cat_6;7000000063_____SRS015057_WUGC_scaffold_61432;7000000394_____SRS019607_WUGC_scaffold_41564;7000000583_____SRS019974_Baylor_scaffold_47271;VIRSorter_contig_3121_pilon_gene_192_gene_405-149059-324558-cat_6		Lactobacillales (order): 0.54	22799.8		plasmid.Firmicutes
VIRSorter_contig_902_pilon_gene_135_gene_145-99556-104612-cat_5	5056	l		gene_135-gene_145:2.11709338036580						5	NA	NA			Bacteria (superkingdom): 0.99	4640.8
VIRSorter_contig_3121_pilon_gene_416_gene_463-333264-362193-cat_6	28881	l				gene_416-gene_463:7.02647936277180	gene_416-gene_452:3.67894360886724			6	NA	NA			Lactobacillales (order): 0.54	2790.5		plasmid.Firmicutes
VIRSorter_contig_3131_pilon_gene_47_gene_194-49290-169340-cat_5	120050	l	5	gene_95-gene_194:14.17388071203764;gene_47-gene_146:5.75349536307785;gene_107-gene_144:16.61368247402904		gene_95-gene_194:14.17388071203764	gene_95-gene_194:14.17388071203764	gene_95-gene_194:14.17388071203764	gene_95-gene_194:14.17388071203764	5	NA	NA	VIRSorter_contig_3131_pilon_gene_47_gene_194-49290-169340-cat_5;3300006319_____Ga0099581_100216;7000000326_____SRS013879_WUGC_scaffold_50233;7000000086_____SRS049147_LANL_scaffold_64794;3300006748_____Ga0101800_100489;3300014824_____Ga0134492_1007454;VIRSorter_contig_3131_pilon_gene_47_gene_206-49290-179123-cat_5		Peptostreptococcus (genus): 0.92	Not detected
VIRSorter_contig_134_pilon_gene_603_gene_646-450776-514690-cat_5	63914	l	2			gene_603-gene_646:6.93839177682854				5	NA	NA			Firmicutes (phylum): 0.71	4583
VIRSorter_contig_3133_pilon-cat_3	49307	l				4.67979	gene_2-gene_59:5.60224924721349			3	NA	NA			Porphyromonadaceae (family): 0.94	38942.9
VIRSorter_contig_314_pilon-cat_3	73224	l				gene_1-gene_100:9.04205459631987	gene_1-gene_100:9.04205459631987	gene_1-gene_100:9.04205459631987	gene_1-gene_100:9.04205459631987	3	NA	NA			Selenomonas (genus): 0.67	514
VIRSorter_contig_3146_pilon-cat_3	101652	l				gene_6-gene_88:6.48530973617879	gene_6-gene_88:5.92722461044695	gene_34-gene_133:3.85624325120131	gene_34-gene_133:3.85624325120131	3	NA	NA			Capnocytophaga (genus): 0.79	2933.6
VIRSorter_contig_3148_pilon-cat_3	55803	l				gene_5-gene_55:10.75706016491917	gene_5-gene_59:7.36463640813488			3	NA	NA			Actinomyces (genus): 0.96	6755.2
VIRSorter_contig_315_pilon-cat_3	100220	l				4.99749	4.89241			3	NA	NA			Riemerella sp. (species): 0.65	95
VIRSorter_contig_3165_pilon_gene_1133_gene_1232-957056-1043248-cat_6	86192	l				gene_1133-gene_1232:7.19163001915048	gene_1133-gene_1232:7.19163001915048	gene_1133-gene_1232:7.19163001915048	gene_1133-gene_1232:7.19163001915048	6	NA	NA			Campylobacter (genus): 0.92	147
VIRSorter_contig_3165_pilon_gene_1139_gene_1237-960552-1046202-cat_6	85650	l				gene_1159-gene_1237:5.23125759606060	gene_1139-gene_1237:4.16107039261570			6	NA	NA			Campylobacter (genus): 0.92	505.1
VIRSorter_contig_3165_pilon_gene_131_gene_573-119695-502968-cat_6	383273	l				gene_474-gene_573:3.81437396855368;gene_233-gene_332:3.92220101692147;gene_131-gene_229:8.46728049277074;gene_348-gene_439:6.06431514337855	gene_131-gene_229:7.40863836341431;gene_303-gene_400:5.15610911567456;gene_423-gene_518:4.69514809483006	gene_474-gene_573:3.81437396855368;gene_358-gene_457:4.52140577599835;gene_154-gene_253:5.79957004552760	gene_474-gene_573:3.81437396855368;gene_358-gene_457:4.52140577599835;gene_154-gene_253:5.79957004552760	6	NA	NA			Campylobacter (genus): 0.92	2570.4
VIRSorter_contig_3165_pilon_gene_764_gene_863-667290-746473-cat_6	79183	l				gene_764-gene_863:14.17885347221352	gene_764-gene_863:14.17885347221352	gene_764-gene_863:14.17885347221352	gene_764-gene_863:14.17885347221352	6	NA	NA			Campylobacter (genus): 0.92	392
VIRSorter_contig_3165_pilon_gene_994_gene_1093-841696-924471-cat_6	82775	l				gene_1031-gene_1069:5.28828170234805	gene_1033-gene_1069:5.68875250755138	gene_994-gene_1093:2.27302316613336		6	NA	NA			Campylobacter (genus): 0.92	810.3
VIRSorter_contig_3170_pilon-cat_3	14552	l				4.30017	gene_1-gene_14:2.85887605069625			3	NA	NA			Selenomonadaceae (family): 1.00	272
VIRSorter_contig_3171_pilon-cat_3	86340	l				7.18287	7.95577		gene_2-gene_74:2.43415946930901	3	NA	NA			Lactobacillales (order): 0.60	35454.8
VIRSorter_contig_3179_pilon-cat_3	128698	l				gene_2-gene_93:10.52191197235764	gene_2-gene_61:10.34996634099534			3	NA	NA			Actinomyces (genus): 0.99	37037.6
VIRSorter_contig_318_pilon_gene_143_gene_242-97372-186351-cat_6	88979	l				gene_143-gene_242:8.92863364987563	gene_143-gene_242:8.92863364987563	gene_143-gene_242:8.92863364987563	gene_143-gene_242:8.92863364987563	6	NA	NA			Capnocytophaga (genus): 0.83	1273
VIRSorter_contig_318_pilon_gene_344_gene_399-259298-342212-cat_6	82914	l				gene_344-gene_399:4.14174216334156	gene_344-gene_399:5.34925561828643			6	NA	NA			Capnocytophaga (genus): 0.83	798.2
VIRSorter_contig_249_pilon_gene_654_gene_754-462605-526571-cat_5	63966	l	4	gene_654-gene_751:9.16808078491836		gene_655-gene_754:22.07154759444037	gene_655-gene_754:22.07154759444037	gene_655-gene_754:22.07154759444037	gene_655-gene_754:22.07154759444037	5	NA	NA			Veillonella (genus): 0.95	4512.1
VIRSorter_contig_3184_pilon-cat_3	55767	l				gene_1-gene_43:10.31043362677650	gene_13-gene_43:4.69212623330252		gene_1-gene_27:2.54085569214364	3	NA	NA			Firmicutes (phylum): 0.59	Not detected
VIRSorter_contig_3190_pilon-cat_3	157811	l				gene_1-gene_94:8.30405339149088;gene_102-gene_146:3.57915951144804	gene_1-gene_89:8.11941713308238;gene_102-gene_146:2.10812227033472	gene_28-gene_127:7.51378957524681	gene_29-gene_127:10.70787639430986	3	NA	NA			Bacteroidetes (phylum): 0.50	141
VIRSorter_contig_3201_pilon-cat_3	108695	l				gene_40-gene_127:7.81886907184504	gene_40-gene_127:8.04229501841291	gene_2-gene_101:5.60392705516513	gene_2-gene_101:5.60392705516513	3	NA	NA			Selenomonadaceae (family): 0.96	759
VIRSorter_contig_3206_pilon-cat_3	42393	l				gene_1-gene_36:6.82916844285397	gene_1-gene_36:6.47308937436849			3	NA	NA			Selenomonas (genus): 0.57	483
VIRSorter_contig_4185_pilon-cat_2	192064	l	2			gene_112-gene_211:6.57858496406070;gene_15-gene_93:11.37437440844484	gene_16-gene_115:10.29178585185120;gene_154-gene_253:4.58473643724726	gene_16-gene_115:10.29178585185120;gene_154-gene_253:4.58473643724726	gene_16-gene_115:10.29178585185120;gene_130-gene_227:7.58240403688513	2	NA	NA	VIRSorter_contig_4185_pilon-cat_2;7000000508_____C3715086;7000000462_____SRS012279_Baylor_scaffold_16667;3300008664_____Ga0111493_101337;3300007297_____Ga0104793_101115;7000000194_____SRS022077_Baylor_scaffold_15019;3300008621_____Ga0115613_1002139		Bacteria (superkingdom): 1.00	4504.7
VIRSorter_contig_580_pilon_gene_54_gene_76-62552-75106-cat_5	12554	l		gene_61-gene_76:3.19977200325653		gene_54-gene_76:3.02172691660559				5	NA	NA			Streptococcus (genus): 0.53	4382.8
VIRSorter_contig_3218_pilon-cat_3	30653	l				4.27965	2.47779		gene_12-gene_31:2.60033193452329	3	NA	NA			Fusobacterium (genus): 0.97	43.1
VIRSorter_contig_322_pilon_gene_1_gene_409-0-288020-cat_6	288020	l				gene_73-gene_172:11.16154129414629;gene_175-gene_274:13.92727673596796;gene_290-gene_342:8.30260805775775;gene_1-gene_47:4.31186176069868	gene_256-gene_355:13.06532487028978;gene_9-gene_108:9.79147787559821;gene_120-gene_214:14.55693536406139	gene_73-gene_172:11.16154129414629;gene_175-gene_274:13.92727673596796;gene_310-gene_409:8.22785933144715	gene_87-gene_186:12.96283908928008;gene_186-gene_284:14.14235173667563;gene_301-gene_396:15.72146813545879;gene_1-gene_74:6.52892749085996	6	NA	NA			Terrabacteria group (no rank): 0.58	Not detected
VIRSorter_contig_322_pilon_gene_1_gene_47-0-31390-cat_6	31390	l				gene_1-gene_47:4.31186176069868	gene_1-gene_45:3.84469925435797			6	NA	NA			Terrabacteria group (no rank): 0.58	Not detected
VIRSorter_contig_322_pilon_gene_175_gene_274-120346-193682-cat_6	73336	l				gene_175-gene_274:13.92727673596796	gene_175-gene_274:13.92727673596796	gene_175-gene_274:13.92727673596796		6	NA	NA			Terrabacteria group (no rank): 0.58	Not detected
VIRSorter_contig_322_pilon_gene_290_gene_409-204852-288020-cat_6	83168	l				gene_290-gene_342:8.30260805775775	gene_310-gene_409:8.22785933144715	gene_310-gene_409:8.22785933144715	gene_301-gene_396:15.72146813545879	6	NA	NA			Terrabacteria group (no rank): 0.58	Not detected
VIRSorter_contig_322_pilon_gene_412_gene_511-288385-352646-cat_6	64261	l				gene_412-gene_511:22.45718759887892	gene_412-gene_511:22.45718759887892	gene_412-gene_511:22.45718759887892	gene_412-gene_511:22.45718759887892	6	NA	NA			Terrabacteria group (no rank): 0.58	193.1
VIRSorter_contig_322_pilon_gene_514_gene_655-353196-468527-cat_6	115331	l				gene_558-gene_655:9.32049548411700;gene_514-gene_555:2.07514419094680	gene_543-gene_642:8.22785933144715	gene_543-gene_642:8.22785933144715	gene_522-gene_620:12.42031359982882	6	NA	NA			Terrabacteria group (no rank): 0.58	131
VIRSorter_contig_322_pilon_gene_73_gene_172-50524-118833-cat_6	68309	l				gene_73-gene_172:11.93641915687287	gene_73-gene_172:11.93641915687287	gene_73-gene_172:11.93641915687287		6	NA	NA			Terrabacteria group (no rank): 0.58	Not detected
VIRSorter_contig_3223_pilon-cat_3	8718	l				4.77265	5.39276			3	NA	NA			Leptotrichia (genus): 0.58	316
VIRSorter_contig_3234_pilon-cat_3	28745	l				gene_2-gene_50:10.34966979689203	gene_2-gene_37:5.01629221261698			3	NA	NA			Streptococcus sp. (species): 0.62	2763
VIRSorter_contig_3235_pilon-cat_3	19616	l				4.33008	gene_3-gene_26:4.37596690098458			3	NA	NA			Tannerella sp. oral taxon HOT-286 (species): 0.90	519.4
VIRSorter_contig_1897_pilon_gene_58_gene_256-51812-198815-cat_5	147003	l	2			gene_61-gene_160:7.86814072943303;gene_173-gene_256:11.58151803480271	gene_58-gene_157:7.86814072943303;gene_157-gene_256:11.04148637056732	gene_58-gene_157:7.86814072943303;gene_157-gene_256:11.04148637056732	gene_58-gene_157:7.86814072943303;gene_157-gene_256:11.04148637056732	5	NA	NA	VIRSorter_contig_1897_pilon_gene_58_gene_256-51812-198815-cat_5;3300008142_____Ga0114286_1003269		Neisseriaceae (family): 0.65	4352.9
VIRSorter_contig_3437_pilon-cat_1	20266	l	3	12.9822		4.12853				1	NA	NA	VIRSorter_contig_3600_pilon-cat_1;7000000180_____SRS017013_Baylor_scaffold_23860;3300008483_____Ga0105906_1000620;7000000290_____C3496787;7000000530_____C362525;7000000210_____SRS024015_Baylor_scaffold_36767;7000000508_____C3714790;7000000442_____SRS051791_LANL_scaffold_10560;3300006245_____Ga0099369_100137;7000000673_____C1760394;7000000576_____SRS022621_Baylor_scaffold_60364;3300008611_____Ga01…		root (no rank): 1.00	4335.5		plasmid.unclassified
VIRSorter_contig_324_pilon_gene_1405_gene_1517-1093203-1180938-cat_6	87735	l				gene_1419-gene_1517:6.60172598364284	gene_1405-gene_1504:6.12221296953063	gene_1405-gene_1504:6.12221296953063	gene_1405-gene_1504:6.12221296953063	6	NA	NA			Treponema (genus): 0.93	612
VIRSorter_contig_324_pilon_gene_1523_gene_1625-1183782-1272035-cat_6	88253	l				gene_1538-gene_1625:5.50263583308739	gene_1539-gene_1622:4.88746273449105	gene_1523-gene_1622:4.03158006991231	gene_1523-gene_1622:4.03158006991231	6	NA	NA			Treponema (genus): 0.93	242.2
VIRSorter_contig_324_pilon_gene_1538_gene_1756-1195529-1429697-cat_6	234168	l				gene_1657-gene_1756:14.90082399740373;gene_1538-gene_1625:6.24922264109109	gene_1657-gene_1756:14.90082399740373;gene_1558-gene_1657:4.16288720407854	gene_1657-gene_1756:14.90082399740373;gene_1558-gene_1657:4.16288720407854	gene_1657-gene_1756:14.90082399740373;gene_1558-gene_1657:4.16288720407854	6	NA	NA			Treponema (genus): 0.93	1814.8
VIRSorter_contig_324_pilon_gene_2328_gene_2431-1862046-1955279-cat_6	93233	l				gene_2328-gene_2405:7.97614493043728	gene_2332-gene_2405:8.52495632324179	gene_2332-gene_2431:7.94578022109631	gene_2332-gene_2431:7.94578022109631	6	NA	NA			Treponema (genus): 0.93	470.1
VIRSorter_contig_324_pilon_gene_2332_gene_2431-1865598-1955279-cat_6	89681	l				gene_2332-gene_2431:8.03348345407450	gene_2332-gene_2405:8.60067244040779	gene_2332-gene_2431:8.03348345407450	gene_2332-gene_2431:8.03348345407450	6	NA	NA			Treponema (genus): 0.93	195.6
VIRSorter_contig_324_pilon_gene_2532_gene_2636-2048678-2138041-cat_6	89363	l				gene_2538-gene_2636:8.91352708242127	gene_2532-gene_2631:8.35015572600659	gene_2532-gene_2631:8.35015572600659	gene_2532-gene_2631:8.35015572600659	6	NA	NA			Treponema (genus): 0.93	520
VIRSorter_contig_3248_pilon_gene_24_gene_123-20681-91972-cat_6	71291	l				gene_24-gene_123:8.62796540187569	gene_24-gene_123:8.62796540187569	gene_24-gene_123:8.62796540187569	gene_24-gene_123:8.62796540187569	6	NA	NA			Candidatus Saccharimonas sp. (species): 0.61	2249.2
VIRSorter_contig_3255_pilon_gene_383_gene_485-227802-291457-cat_6	63655	l				gene_383-gene_478:15.61336372561345	gene_386-gene_485:14.79041105273276	gene_386-gene_485:14.79041105273276	gene_386-gene_485:14.79041105273276	6	NA	NA			Veillonella (genus): 0.87	1395.2
VIRSorter_contig_3267_pilon-cat_3	54393	l				5.00194	4.619		gene_12-gene_57:8.99488164797139	3	NA	NA			Fusobacterium (genus): 0.96	Not detected
VIRSorter_contig_3239_pilon-cat_2	41072	l	5	gene_2-gene_69:26.78525968809551		13.0826				2	NA	NA	VIRSorter_contig_615_pilon-cat_2;7000000551_____SRS021473_Baylor_scaffold_10298;7000000644_____SRS063272_LANL_scaffold_4546;7000000537_____C1180867;3300008485_____Ga0110912_101712;7000000039_____SRS013164_Baylor_scaffold_55328;3300006744_____Ga0101797_1002808;VIRSorter_contig_3239_pilon-cat_2;7000000096_____SRS058186_LANL_scaffold_3892;3300007774_____Ga0105576_100166;7000000324_____SRS062878_LANL…		Streptococcus (genus): 0.56	4316.5
VIRSorter_contig_193_pilon_gene_1_gene_26-734-14792-cat_5	14058	l	1	gene_4-gene_24:7.25601914536384		gene_1-gene_26:3.15460433208192				5	NA	NA			Bacteria (superkingdom): 1.00	4316.1
VIRSorter_contig_3272_pilon-cat_3	77642	l				gene_15-gene_90:6.79169394939843	gene_23-gene_90:7.03231991451081		gene_2-gene_88:5.02304234595139	3	NA	NA			Bacteria (superkingdom): 0.99	Not detected
VIRSorter_contig_4247_pilon-cat_2	13690	l		gene_1-gene_54:27.53237041046529		14.0829			gene_2-gene_32:2.39132330488356	2	NA	NA				4257.3
VIRSorter_contig_3287_pilon_gene_30_gene_129-11595-70954-cat_6	59359	l				gene_48-gene_77:3.81653939863128	gene_48-gene_77:4.60967984773338	gene_30-gene_129:2.00212278156262	gene_48-gene_122:4.27875320896957	6	NA	NA			Lactobacillales (order): 0.52	10428.5
VIRSorter_contig_330_pilon_gene_8_gene_61-5528-46388-cat_6	40860	l				gene_8-gene_61:6.65359748624228	gene_8-gene_49:7.67742467616806			6	NA	NA			Prevotella (genus): 0.55	5242.8
VIRSorter_contig_3308_pilon_gene_41_gene_74-27227-50346-cat_6	23119	l				gene_41-gene_74:7.07208954908565	gene_41-gene_74:8.03044981291468			6	NA	NA			Lactobacillales (order): 0.77	1779.2		plasmid.unclassified
VIRSorter_contig_3309_pilon-cat_3	71057	l				7.17636	6.39737			3	NA	NA			Prevotella (genus): 0.79	530.4
VIRSorter_contig_3320_pilon_gene_9_gene_108-10000-80726-cat_6	70726	l				gene_9-gene_108:6.17908795195386	gene_9-gene_108:6.17908795195386	gene_9-gene_108:6.17908795195386		6	NA	NA			Bacteria (superkingdom): 0.98	657
VIRSorter_contig_3327_pilon_gene_5_gene_66-3762-53353-cat_6	49591	l				gene_35-gene_66:6.21855755825487	gene_5-gene_65:3.05352237949991			6	NA	NA			Bacilli (class): 0.88	5910.6
VIRSorter_contig_3329_pilon-cat_3	74690	l				gene_1-gene_91:16.49088155734537	gene_47-gene_91:2.49630244171760			3	NA	NA	VIRSorter_contig_3329_pilon-cat_3;3300006301_____Ga0099617_100318		Streptococcus (genus): 0.97	22669.2
VIRSorter_contig_3334_pilon_gene_18_gene_45-15260-56502-cat_6	41242	l				gene_18-gene_45:5.74412787897614	gene_18-gene_45:2.78240233101222			6	NA	NA			Porphyromonas sp. (species): 0.71	876.9
VIRSorter_contig_4783_pilon_gene_62_gene_130-38500-88538-cat_5	50038	l	2			gene_62-gene_130:2.06332928605184				5	NA	NA			Veillonella (genus): 0.84	4213.8
VIRSorter_contig_3344_pilon_gene_173_gene_282-165341-258165-cat_6	92824	l				gene_193-gene_282:7.48695276560342	gene_193-gene_282:5.61220035749172	gene_173-gene_272:4.32363082874716	gene_173-gene_272:4.32363082874716	6	NA	NA			Porphyromonas endodontalis (species): 0.75	668		plasmid.Proteobacteria
VIRSorter_contig_2057_pilon-cat_2	56443	l	5			gene_4-gene_85:6.76181315527886	gene_4-gene_25:2.46245844610919			2	NA	NA			Firmicutes (phylum): 0.70	4189.4
VIRSorter_contig_3344_pilon_gene_6_gene_105-16345-107782-cat_6	91437	l				gene_6-gene_105:4.03535003891093	gene_6-gene_105:4.03535003891093	gene_6-gene_105:4.03535003891093	gene_6-gene_105:4.03535003891093	6	NA	NA			Porphyromonas endodontalis (species): 0.75	537.2		plasmid.Proteobacteria
VIRSorter_contig_3349_pilon_gene_195_gene_305-111064-165001-cat_6	53937	l				gene_212-gene_305:11.18334196995578	gene_233-gene_305:11.74706068647897	gene_195-gene_294:7.75286313803713	gene_195-gene_294:7.75286313803713	6	NA	NA			Granulicatella (genus): 0.52	13324.6
VIRSorter_contig_3349_pilon_gene_205_gene_305-115326-165001-cat_6	49675	l				gene_212-gene_305:11.18334196995578	gene_260-gene_304:10.56551953480490	gene_205-gene_304:8.95323514488097	gene_205-gene_304:8.95323514488097	6	NA	NA			Granulicatella (genus): 0.52	6262
VIRSorter_contig_3349_pilon_gene_54_gene_190-29359-109511-cat_6	80152	l				gene_54-gene_145:8.12764459549125	gene_54-gene_145:9.20524754509779	gene_91-gene_190:4.37560708744033		6	NA	NA			Granulicatella (genus): 0.52	3755.9
VIRSorter_contig_3351_pilon_gene_1_gene_109-1908-99128-cat_6	97220	l				gene_1-gene_96:19.75504246901954	gene_10-gene_109:17.01435450935339	gene_10-gene_109:17.01435450935339	gene_10-gene_109:17.01435450935339	6	NA	NA			Firmicutes (phylum): 0.56	164
VIRSorter_contig_3351_pilon_gene_131_gene_236-124708-201185-cat_6	76477	l				gene_141-gene_236:19.75504246901954	gene_131-gene_230:18.22869754443056	gene_131-gene_230:18.22869754443056	gene_131-gene_230:18.22869754443056	6	NA	NA			Firmicutes (phylum): 0.56	Not detected
VIRSorter_contig_3351_pilon_gene_135_gene_236-126855-201185-cat_6	74330	l				gene_141-gene_236:19.75504246901954	gene_135-gene_234:19.52661822109091	gene_135-gene_234:19.52661822109091	gene_135-gene_234:19.52661822109091	6	NA	NA			Firmicutes (phylum): 0.56	421
VIRSorter_contig_3351_pilon_gene_245_gene_344-206322-272117-cat_6	65745	l				gene_245-gene_344:24.16305901239199	gene_246-gene_344:24.84032370002684	gene_245-gene_344:24.16305901239199	gene_245-gene_344:24.16305901239199	6	NA	NA			Firmicutes (phylum): 0.56	297
VIRSorter_contig_3361_pilon-cat_3	80772	l				8.7416	gene_3-gene_94:5.25848324548360			3	NA	NA			Neisseria (genus): 0.52	2412.3
VIRSorter_contig_3374_pilon-cat_3	68235	l				gene_12-gene_111:4.60319919593358	gene_12-gene_111:4.60319919593358	gene_12-gene_111:4.60319919593358	gene_12-gene_111:4.60319919593358	3	NA	NA			Granulicatella (genus): 0.57	7434.6
VIRSorter_contig_3375_pilon-cat_3	66868	l				gene_1-gene_59:3.90912645732731	4.36544			3	NA	NA			Neisseriaceae (family): 0.68	17971.4
VIRSorter_contig_3918_pilon-cat_2	43563	l	3	gene_2-gene_68:21.20173047581866		17.5591				2	NA	NA	VIRSorter_contig_3918_pilon-cat_2;3300007093_____Ga0104055_1000076;7000000167_____SRS051378_LANL_scaffold_24106;3300008135_____Ga0111463_1000795;7000000126_____SRS043772_WUGC_scaffold_23996;7000000534_____SRS019128_WUGC_scaffold_56208;3300007368_____Ga0104977_1001512;3300007993_____Ga0113877_100652;7000000110_____SRS011098_Baylor_scaffold_49394;3300009393_____Ga0111010_1001819;7000000007_____SRS0…	Siphoviridae,Siphoviridae,Siphoviridae	Siphovirus contig89 (species): 0.69	4123
VIRSorter_contig_2470_pilon_gene_36_gene_67-28551-50453-cat_5	21902	l		gene_36-gene_67:11.92743173589869						5	NA	NA			Bacteria (superkingdom): 1.00	4101
VIRSorter_contig_3391_pilon-cat_3	199063	l				gene_132-gene_231:15.98940101459303;gene_1-gene_97:21.68062032777214;gene_241-gene_271:2.46670514737399	gene_172-gene_271:12.90959789180735;gene_45-gene_144:15.98940101459303	gene_172-gene_271:12.90959789180735;gene_45-gene_144:15.98940101459303	gene_172-gene_271:12.90959789180735;gene_45-gene_144:15.98940101459303	3	NA	NA			Streptococcus sp. (species): 0.64	118561
VIRSorter_contig_3393_pilon-cat_3	103147	l				gene_13-gene_104:9.74789876389328	gene_13-gene_104:7.75843927156971			3	NA	NA			Actinomyces (genus): 0.92	31588.6
VIRSorter_contig_3395_pilon_gene_52_gene_167-52297-151099-cat_6	98802	l				gene_52-gene_142:9.06081559633004	gene_68-gene_167:8.86829755718606	gene_68-gene_167:8.86829755718606	gene_68-gene_167:8.86829755718606	6	NA	NA			Clostridiales (order): 0.89	661
VIRSorter_contig_4558_pilon-cat_2	39707	l	7	gene_8-gene_65:31.91278916185255		13.335				2	NA	NA	VIRSorter_contig_4558_pilon-cat_2;7000000002_____SRS022532_LANL_scaffold_9167;3300014109_____Ga0134347_1001652;7000000155_____SRS020862_Baylor_scaffold_29053		root (no rank): 1.00	4077.5
VIRSorter_contig_2689_pilon_gene_25_gene_54-18776-39846-cat_5	21070	l		gene_25-gene_54:10.63115292744606		gene_25-gene_54:3.16071833509981				5	NA	NA			Bacteria (superkingdom): 1.00	3985.8
VIRSorter_contig_2481_pilon-cat_2	51394	l	9	gene_19-gene_78:8.02992448858528		gene_3-gene_89:18.04030200753489		gene_3-gene_82:2.17536990296951		2	NA	NA			Lactobacillales (order): 0.58	3897.7
VIRSorter_contig_1605_pilon_gene_141_gene_168-98536-115503-cat_5	16967	l		gene_141-gene_167:2.57847231393576		gene_141-gene_168:3.07973834625700				5	NA	NA			Veillonella (genus): 0.91	3861.4
VIRSorter_contig_3418_pilon_gene_1_gene_28-1273-30666-cat_6	29393	l				gene_1-gene_28:4.13999683960106	gene_1-gene_21:4.06194222904367			6	NA	NA			Rothia (genus): 0.98	11032
VIRSorter_contig_3421_pilon_gene_203_gene_304-138673-245300-cat_6	106577	l				gene_203-gene_279:14.29305910560401	gene_205-gene_304:13.83054743707099	gene_205-gene_304:13.83054743707099	gene_205-gene_304:13.83054743707099	6	NA	NA			Candidatus Saccharibacteria (phylum): 0.70	1751.4
VIRSorter_contig_3424_pilon-cat_3	201936	l				gene_38-gene_131:11.81006884485124	gene_25-gene_124:10.70632512234270	gene_25-gene_124:10.70632512234270	gene_25-gene_124:10.70632512234270	3	NA	NA			Riemerella sp. (species): 0.52	370
VIRSorter_contig_3429_pilon-cat_3	80128	l				15.8487	13.8434		gene_34-gene_48:2.21426419251025	3	NA	NA			Streptococcus sp. (species): 0.84	1460
VIRSorter_contig_2857_pilon_gene_127_gene_253-72629-150689-cat_5	78060	l	6	gene_185-gene_253:7.14430656642441		gene_174-gene_253:15.26031784332323	gene_127-gene_226:3.04862080867824	gene_127-gene_226:3.04862080867824	gene_127-gene_226:3.04862080867824	5	NA	NA	VIRSorter_contig_2857_pilon_gene_127_gene_253-72629-150689-cat_5;7000000234_____C1553829		Porphyromonas sp. (species): 0.54	3757.4
VIRSorter_contig_3440_pilon-cat_3	18661	l				2.20888	2.60874		gene_4-gene_15:4.01963824463188	3	NA	NA			Fusobacterium hwasookii (species): 1.00	28
VIRSorter_contig_1248_pilon_gene_124_gene_236-105699-169153-cat_5	63454	l	10	gene_152-gene_191:7.48189852889396		gene_152-gene_236:17.71830221681650	gene_124-gene_223:9.84385298625902	gene_124-gene_223:9.84385298625902	gene_124-gene_223:9.84385298625902	5	NA	NA			Gemella* (genus): 0.57	3754.6
VIRSorter_contig_3402_pilon_gene_1_gene_47-4095-38442-cat_5	34347	l	2	gene_3-gene_47:13.18939046410477		gene_1-gene_47:11.22569247634319				5	NA	NA	VIRSorter_contig_3402_pilon_gene_1_gene_47-4095-38442-cat_5;3300008089_____Ga0104978_1002405;3300007123_____Ga0102684_102065		Bacteria (superkingdom): 0.70	3753.9
VIRSorter_contig_3449_pilon_gene_5_gene_126-7496-101215-cat_6	93719	l				gene_5-gene_104:4.77176823879539	gene_28-gene_126:5.14599341013095	gene_5-gene_104:4.77176823879539	gene_5-gene_104:4.77176823879539	6	NA	NA			Neisseriaceae (family): 0.75	5644.5
VIRSorter_contig_977_pilon_gene_1838_gene_1937-1447688-1514107-cat_4	66419	l	5			gene_1869-gene_1937:10.84229773425815	gene_1838-gene_1937:7.46448101127805	gene_1838-gene_1937:7.46448101127805	gene_1838-gene_1937:7.46448101127805	4	NA	NA			Selenomonas (genus): 0.82	3714.7
VIRSorter_contig_3472_pilon-cat_3	100704	l				18.3802	18.2337			3	NA	NA			Cardiobacterium (genus): 0.85	506
VIRSorter_contig_3479_pilon_gene_1_gene_96-1404-83284-cat_6	81880	l				gene_1-gene_93:6.80663585020240	gene_1-gene_96:2.64110651665168			6	NA	NA			Capnocytophaga (genus): 0.81	771
VIRSorter_contig_1552_pilon_gene_12_gene_28-8658-19065-cat_5	10407	l		gene_12-gene_28:3.72062880255308						5	NA	NA			Terrabacteria group (no rank): 0.53	3683
VIRSorter_contig_348_pilon_gene_498_gene_597-328454-394770-cat_6	66316	l				gene_498-gene_597:7.85315479684831	gene_498-gene_597:7.85315479684831	gene_498-gene_597:7.85315479684831	gene_498-gene_597:7.85315479684831	6	NA	NA			Capnocytophaga (genus): 0.64	1966.4
VIRSorter_contig_1220_pilon_gene_1_gene_49-594-32567-cat_5	31973	l		gene_4-gene_49:10.78080042807419		gene_1-gene_49:8.22148600547058				5	NA	NA	VIRSorter_contig_1220_pilon_gene_1_gene_49-594-32567-cat_5;7000000446_____SRS013948_WUGC_scaffold_19005;7000000366_____SRS065278_LANL_scaffold_58278;3300006748_____Ga0101800_100833;7000000250_____C2526742;3300006251_____Ga0099392_100415;7000000237_____C1279166;3300008639_____Ga0115685_1001419;3300014766_____Ga0134337_100535;7000000130_____SRS062540_LANL_scaffold_84841;2124908013_____t300_5606406;…		Prevotella (genus): 0.84	3642
VIRSorter_contig_3491_pilon_gene_12_gene_111-19728-152271-cat_4	132543	l	1			gene_12-gene_111:10.29396277110547	gene_12-gene_111:10.29396277110547	gene_12-gene_111:10.29396277110547	gene_12-gene_111:10.29396277110547	4	NA	NA			Fusobacterium (genus): 0.76	Not detected
VIRSorter_contig_3491_pilon_gene_12_gene_58-19728-86007-cat_5	66279	l	1			gene_12-gene_52:4.19719325030581	gene_13-gene_58:2.10414680116446			5	NA	NA			Fusobacterium (genus): 0.76	Not detected
VIRSorter_contig_3491_pilon_gene_126_gene_227-165329-245562-cat_6	80233	l				gene_126-gene_215:7.10336677153184	gene_128-gene_227:6.57516768807249	gene_128-gene_227:6.57516768807249		6	NA	NA			Fusobacterium (genus): 0.76	159.2
VIRSorter_contig_3491_pilon_gene_165_gene_253-195849-278412-cat_6	82563	l				gene_165-gene_253:4.81801985716299	gene_165-gene_253:5.10290933371471		gene_178-gene_237:7.24724929977342	6	NA	NA			Fusobacterium (genus): 0.76	29.5
VIRSorter_contig_3491_pilon_gene_62_gene_161-87507-192548-cat_6	105041	l				gene_62-gene_161:10.29396277110547	gene_62-gene_161:10.29396277110547	gene_62-gene_161:10.29396277110547	gene_62-gene_161:10.29396277110547	6	NA	NA			Fusobacterium (genus): 0.76	Not detected
VIRSorter_contig_3493_pilon-cat_3	57663	l				3.83932	gene_5-gene_41:4.21774170672099			3	NA	NA			Actinomyces massiliensis (species): 0.60	4741
VIRSorter_contig_3499_pilon_gene_95_gene_202-95201-223532-cat_6	128331	l				gene_95-gene_139:3.45029048121131;gene_161-gene_202:7.07900260463553	gene_100-gene_199:6.70375904908724	gene_100-gene_199:6.70375904908724	gene_100-gene_199:6.70375904908724	6	NA	NA			Campylobacter (genus): 0.92	491.4
VIRSorter_contig_35_pilon-cat_3	156090	l				gene_14-gene_109:7.84696333978369;gene_116-gene_188:2.14594209697544	gene_99-gene_198:3.43255172005269;gene_17-gene_91:6.08497983552851	gene_29-gene_128:6.00119066423323	gene_36-gene_131:6.53540584422642	3	NA	NA			Lactobacillales (order): 0.59	25061.6
VIRSorter_contig_3518_pilon_gene_3_gene_36-2262-27966-cat_6	25704	l				gene_3-gene_36:3.38493321857101	gene_3-gene_36:4.18582226757623			6	NA	NA			Fusobacterium (genus): 0.89	Not detected
VIRSorter_contig_3528_pilon-cat_3	213877	l				gene_121-gene_219:5.78784634976171;gene_16-gene_114:11.85198831025908	gene_100-gene_199:9.24896880073500;gene_1-gene_98:12.84113909607210	gene_27-gene_126:11.63633282281961	gene_27-gene_126:11.63633282281961	3	NA	NA			Prevotella (genus): 0.66	2363
VIRSorter_contig_3533_pilon_gene_21_gene_91-18209-65262-cat_6	47053	l				gene_27-gene_91:14.52796243567223	gene_21-gene_90:5.26151014165387		gene_52-gene_86:2.80787269591733	6	NA	NA	VIRSorter_contig_3533_pilon_gene_21_gene_91-18209-65262-cat_6;7000000524_____C1678199;7000000400_____C5228871;3300006292_____Ga0099622_101544;7000000612_____SRS023841_Baylor_scaffold_26143;3300008276_____Ga0114259_1001007;7000000009_____SRS018300_Baylor_scaffold_42468;7000000677_____SRS049389_WUGC_scaffold_43600;3300008140_____Ga0114165_1004797		Leptotrichia (genus): 0.84	765
VIRSorter_contig_3542_pilon-cat_3	43661	l				gene_1-gene_26:5.72263441860097	gene_1-gene_26:6.45549814976434			3	NA	NA			Bilateria (no rank): 0.58	Not detected
VIRSorter_contig_2801_pilon_gene_46_gene_224-36024-155341-cat_5	119317	l	4			gene_46-gene_132:3.71772624773385;gene_139-gene_224:20.04663812461361	gene_121-gene_220:15.97395780593825	gene_121-gene_220:15.97395780593825	gene_121-gene_220:15.97395780593825	5	NA	NA			Lactobacillales (order): 0.50	3579.2		plasmid.unclassified
VIRSorter_contig_3549_pilon_gene_47_gene_146-31052-94614-cat_6	63562	l				gene_47-gene_146:24.16909097716190	gene_47-gene_146:24.16909097716190	gene_47-gene_146:24.16909097716190	gene_47-gene_146:24.16909097716190	6	NA	NA			Terrabacteria group (no rank): 0.82	524
VIRSorter_contig_3555_pilon_gene_29_gene_137-20761-123845-cat_6	103084	l				gene_69-gene_137:8.08395755778420	gene_69-gene_137:8.69567777089562	gene_29-gene_128:2.44499217574768	gene_29-gene_128:2.44499217574768	6	NA	NA			Lautropia (genus): 0.97	3798
VIRSorter_contig_3561_pilon-cat_3	122055	l				gene_1-gene_97:6.05799887509963	gene_88-gene_187:4.10407983825865;gene_6-gene_51:4.75502894131261	gene_6-gene_105:4.73348865004321	gene_6-gene_105:4.73348865004321;gene_162-gene_187:3.40996928640416	3	NA	NA			Lactobacillales (order): 0.64	38639.1
VIRSorter_contig_3567_pilon_gene_34_gene_60-27164-66689-cat_6	39525	l				gene_34-gene_60:3.68240725312829	gene_34-gene_60:4.39115923457819			6	NA	NA			Bacteria (superkingdom): 0.99	Not detected
VIRSorter_contig_357_pilon_gene_1774_gene_1878-1374699-1442306-cat_6	67607	l				gene_1816-gene_1878:7.12261692080900	gene_1774-gene_1873:2.61082550076966	gene_1774-gene_1873:2.61082550076966	gene_1774-gene_1873:2.61082550076966	6	NA	NA			Tannerella (genus): 0.92	1401
VIRSorter_contig_372_pilon_gene_1054_gene_1133-906544-957870-cat_5	51326	l	3			gene_1054-gene_1133:9.48660392072891				5	NA	NA	VIRSorter_contig_372_pilon_gene_1054_gene_1133-906544-957870-cat_5;7000000074_____SRS065099_LANL_scaffold_91863;7000000009_____SRS018300_Baylor_scaffold_33829;3300014026_____Ga0119807_1002133;7000000118_____SRS024289_LANL_scaffold_71712;7000000118_____SRS024289_LANL_scaffold_68534;3300007121_____Ga0102671_101837		Leptotrichia (genus): 0.92	3492
VIRSorter_contig_3573_pilon-cat_3	142326	l				gene_8-gene_107:13.89233927098864	gene_8-gene_107:13.89233927098864	gene_8-gene_107:13.89233927098864	gene_8-gene_107:13.89233927098864	3	NA	NA			Treponema (genus): 0.52	2286.5
VIRSorter_contig_3576_pilon_gene_40_gene_144-29864-113092-cat_6	83228	l				gene_85-gene_144:5.73257793935539	gene_58-gene_144:3.25304600725003	gene_40-gene_139:2.54495884406626		6	NA	NA			Granulicatella (genus): 0.61	5546.2		plasmid.Firmicutes
VIRSorter_contig_1257_pilon_gene_36_gene_61-29545-48032-cat_5	18487	l		gene_36-gene_61:9.36527174036728		gene_36-gene_61:2.14217846682335				5	NA	NA			Bacteria (superkingdom): 1.00	3486.3
VIRSorter_contig_887_pilon-cat_2	20761	l		gene_8-gene_18:6.33931522970848		gene_1-gene_18:2.32755351596156				2	NA	NA			Bacteria (superkingdom): 1.00	3477.2
VIRSorter_contig_3587_pilon-cat_3	71527	l				12.3643	9.26597		gene_1-gene_48:2.76530921892876	3	NA	NA			Streptococcus sp. (species): 0.75	Not detected
VIRSorter_contig_3590_pilon-cat_3	109861	l				gene_1-gene_81:6.50704325217960	gene_1-gene_81:7.34003686433218			3	NA	NA			Flavobacteriia (class): 0.50	296.8
VIRSorter_contig_3597_pilon_gene_1_gene_71-2036-94214-cat_6	92178	l				gene_1-gene_71:7.45242038393124	gene_1-gene_71:9.02782297575510			6	NA	NA			Bacteria (superkingdom): 1.00	455.9
VIRSorter_contig_3597_pilon_gene_80_gene_179-99637-234142-cat_6	134505	l				gene_80-gene_179:11.70152842265046	gene_80-gene_160:12.93191947210156	gene_80-gene_179:11.70152842265046	gene_80-gene_179:11.70152842265046	6	NA	NA			Bacteria (superkingdom): 1.00	833.8
VIRSorter_contig_2463_pilon-cat_2	101962	l	2	gene_8-gene_35:2.37978205131374		gene_1-gene_60:12.67566132585719	gene_26-gene_125:4.49332420576115	gene_26-gene_125:4.49332420576115		2	NA	NA			Firmicutes (phylum): 0.52	3464.5
VIRSorter_contig_3612_pilon-cat_2	36627	l	9	gene_1-gene_35:4.35868489822869		9.47882				2	NA	NA	VIRSorter_contig_3612_pilon-cat_2;7000000240_____SRS015762_WUGC_scaffold_19900;7000000125_____SRS015941_WUGC_scaffold_71245;3300007297_____Ga0104793_101684;7000000556_____SRS057205_LANL_scaffold_22975;7000000462_____SRS012279_Baylor_scaffold_28588;3300007123_____Ga0102684_101727;7000000194_____SRS022077_Baylor_scaffold_1920;3300008615_____Ga0111231_1000542;3300008660_____Ga0111492_101037;33000071…	Myoviridae,Myoviridae,Myoviridae,Myoviridae,Myoviridae,Myoviridae,Myoviridae,Myoviridae,Myoviridae,Myoviridae,Myoviridae,Myoviridae,Myoviridae,Myoviridae,Myoviridae,Myoviridae,Myoviridae,Myoviridae,Myoviridae,Myoviridae,Myoviridae,Myoviridae,Myoviridae,Myoviridae,Myoviridae,Myoviridae,Myoviridae,Myoviridae,Myoviridae	Neisseria (genus): 0.99	3373
VIRSorter_contig_2093_pilon_gene_291_gene_351-214810-251266-cat_5	36456	l	3	gene_293-gene_351:9.07455898480766		gene_291-gene_351:10.88733954333899				5	NA	NA	VIRSorter_contig_2093_pilon_gene_291_gene_351-214810-251266-cat_5;7000000025_____SRS023617_Baylor_scaffold_67209;7000000727_____SRS014470_WUGC_scaffold_49000;7000000394_____SRS019607_WUGC_scaffold_57062;7000000556_____SRS057205_LANL_scaffold_59332;7000000550_____SRS075404_LANL_scaffold_69803;7000000063_____C3472383;3300008273_____Ga0114250_101948;7000000388_____SRS020856_Baylor_scaffold_45323;330…		Clostridiales Family XIII. Incertae Sedis (family): 0.84	3251
VIRSorter_contig_3807_pilon_gene_1_gene_52-334-39267-cat_5	38933	l		gene_9-gene_49:6.62452286891792		gene_1-gene_52:4.30786821237986				5	NA	NA			Streptococcus (genus): 0.63	3219.8
VIRSorter_contig_1906_pilon-cat_2	69586	l	1			gene_25-gene_124:21.54310515935069	gene_25-gene_124:21.54310515935069	gene_25-gene_124:21.54310515935069	gene_25-gene_124:21.54310515935069	2	NA	NA	VIRSorter_contig_1906_pilon-cat_2;3300008594_____Ga0111090_100355;7000000700_____SRS011310_Baylor_scaffold_3719;7000000234_____C1554223;3300011982_____Ga0119773_1000605;3300006836_____Ga0101916_1000058;7000000416_____C2261351;7000000744_____SRS015436_WUGC_scaffold_19946	Siphoviridae	Firmicutes (phylum): 0.52	3195
VIRSorter_contig_3604_pilon-cat_3	66300	l				gene_8-gene_82:4.49046865334397	gene_10-gene_82:4.06842649154452		gene_1-gene_66:6.06827408360310	3	NA	NA			Fusobacterium (genus): 0.84	169.1
VIRSorter_contig_3183_pilon-cat_2	39120	l	2	gene_8-gene_62:35.59642793024451		gene_7-gene_62:12.21400504588610				2	NA	NA	VIRSorter_contig_3183_pilon-cat_2;7000000099_____SRS055426_LANL_scaffold_11907		Firmicutes (phylum): 0.51	3186.8
VIRSorter_contig_3609_pilon_gene_22_gene_87-18326-53679-cat_5	35353	l	3			gene_22-gene_87:14.77630517365433	gene_39-gene_87:7.17651919256675			5	NA	NA			Candidatus Saccharimonas sp. (species): 0.60	Not detected
VIRSorter_contig_1434_pilon_gene_64_gene_112-62538-92554-cat_5	30016	l	4			gene_64-gene_112:6.94853789011081	gene_64-gene_111:2.42715992657693			5	NA	NA	VIRSorter_contig_1434_pilon_gene_64_gene_112-62538-92554-cat_5;7000000351_____SRS047219_WUGC_scaffold_58972;7000000618_____SRS062544_LANL_scaffold_66390		Prevotellaceae (family): 0.79	3130
VIRSorter_contig_3617_pilon-cat_3	91024	l				gene_9-gene_108:4.66686827580295	gene_9-gene_108:4.66686827580295	gene_9-gene_108:4.66686827580295	gene_11-gene_105:7.14543807337281	3	NA	NA			Fusobacterium (genus): 0.92	Not detected
VIRSorter_contig_3618_pilon-cat_3	82475	l				gene_4-gene_103:9.77625666492039	gene_4-gene_103:9.77625666492039	gene_4-gene_103:9.77625666492039	gene_4-gene_103:9.77625666492039	3	NA	NA			Fusobacterium (genus): 0.81	142.6
VIRSorter_contig_1504_pilon_gene_443_gene_543-295599-359028-cat_5	63429	l				gene_443-gene_499:4.71766461275945	gene_444-gene_543:4.50103611459815	gene_444-gene_543:4.50103611459815	gene_444-gene_543:4.50103611459815	5	NA	NA			Proteobacteria (phylum): 0.90	3102.6
VIRSorter_contig_3633_pilon-cat_3	124552	l				12.8392	13.1467			3	NA	NA			Flavobacteriaceae (family): 0.64	134.6
VIRSorter_contig_2909_pilon_gene_51_gene_100-30909-60790-cat_4	29881	l	4	gene_51-gene_100:5.18460048164382						4	NA	NA	VIRSorter_contig_2909_pilon_gene_51_gene_100-30909-60790-cat_4;3300008406_____Ga0115224_1000494;7000000561_____SRS057355_LANL_scaffold_39398;7000000604_____SRS019894_WUGC_scaffold_4539;3300007711_____Ga0105642_1000544;3300008639_____Ga0115685_1002584;7000000677_____SRS049389_WUGC_scaffold_13269;7000000061_____SRS014888_WUGC_scaffold_15520;7000000508_____C3714390;7000000583_____SRS019974_Baylor_sc…	Myoviridae	Pasteurellaceae (family): 0.83	3102
VIRSorter_contig_1474_pilon-cat_2	6766	l		8.20157		2.89368				2	NA	NA			root (no rank): 1.00	3085.1
VIRSorter_contig_1240_pilon-cat_2	34204	l	6	gene_1-gene_48:20.36173675973472		12.0375				2	NA	NA			Lachnospiraceae (family): 0.96	3081.8
VIRSorter_contig_3656_pilon_gene_4_gene_30-2107-14542-cat_6	12435	l				gene_4-gene_30:5.53898239603597	gene_4-gene_27:5.29751462530295			6	NA	NA			Selenomonas (genus): 0.95	114.3
VIRSorter_contig_3660_pilon-cat_3	88946	l				gene_12-gene_60:8.76296372393700	gene_12-gene_60:7.63694759760280		gene_26-gene_53:2.06385306311843	3	NA	NA			Lactobacillales (order): 0.61	Not detected
VIRSorter_contig_3661_pilon-cat_3	85453	l				10.5249	10.9658			3	NA	NA			Porphyromonadaceae (family): 0.75	2367.6
VIRSorter_contig_1183_pilon_gene_182_gene_197-169234-185018-cat_5	15784	l		gene_182-gene_197:5.81265345702450						5	NA	NA			Prevotellaceae (family): 0.98	3080.4
VIRSorter_contig_3680_pilon-cat_3	35189	l				5.51611	3.58462		gene_9-gene_19:2.50663129877452	3	NA	NA			Bacteria (superkingdom): 0.69	Not detected
VIRSorter_contig_3681_pilon-cat_3	109306	l				gene_53-gene_116:6.04415051429559	gene_1-gene_100:3.55508219558970	gene_1-gene_100:3.55508219558970	gene_1-gene_100:3.55508219558970	3	NA	NA			Streptococcus (genus): 0.96	28517.5
VIRSorter_contig_3682_pilon-cat_3	83495	l				gene_1-gene_48:4.42516211932891	gene_17-gene_48:4.79371949067634			3	NA	NA			Actinomyces (genus): 0.99	29098.3
VIRSorter_contig_3685_pilon-cat_3	51140	l				gene_1-gene_35:7.96053977392689	gene_1-gene_31:7.61039567969966		gene_2-gene_42:5.81325480347443	3	NA	NA			Bacilli (class): 0.90	2015.7
VIRSorter_contig_3689_pilon-cat_3	76814	l				gene_5-gene_61:11.06404154556347	11.2458		gene_1-gene_59:9.48195451882637	3	NA	NA			Fusobacteriales (order): 0.54	Not detected
VIRSorter_contig_391_pilon-cat_2	67707	l	2	gene_15-gene_112:5.49933759089862		gene_13-gene_112:26.87610957178184	gene_13-gene_112:26.87610957178184	gene_13-gene_112:26.87610957178184	gene_13-gene_112:26.87610957178184	2	NA	NA	VIRSorter_contig_391_pilon-cat_2;7000000400_____SRS019071_WUGC_scaffold_15926;3300006291_____Ga0099556_100150;7000000400_____SRS019071_WUGC_scaffold_669		Veillonella (genus): 0.81	2982
VIRSorter_contig_3707_pilon_gene_158_gene_252-130434-198358-cat_6	67924	l				gene_158-gene_252:3.55939673976072	gene_158-gene_252:4.52025070760655			6	NA	NA			Porphyromonadaceae (family): 0.66	7477.7
VIRSorter_contig_3707_pilon_gene_8_gene_132-8018-112596-cat_6	104578	l				gene_8-gene_93:6.05093420915391	gene_8-gene_93:6.97655441114637	gene_33-gene_132:2.86768282145124	gene_33-gene_132:2.86768282145124	6	NA	NA			Porphyromonadaceae (family): 0.66	2699.1
VIRSorter_contig_1465_pilon_gene_8_gene_17-9243-20346-cat_5	11103	l		gene_8-gene_17:2.92685512079002						5	NA	NA			Alloprevotella (genus): 0.64	2968.4
VIRSorter_contig_1494_pilon_gene_1_gene_11-231-7434-cat_5	7203	l		gene_1-gene_11:4.07770545968612						5	NA	NA			Bacteria (superkingdom): 1.00	2935.1
VIRSorter_contig_372_pilon_gene_494_gene_530-444214-476517-cat_6	32303	l				gene_494-gene_530:3.07490805351156	gene_494-gene_530:4.01242578681763			6	NA	NA			Leptotrichia (genus): 0.92	191
VIRSorter_contig_3721_pilon_gene_98_gene_162-80673-129911-cat_6	49238	l				gene_98-gene_159:3.73144930038106	gene_98-gene_162:4.23526167861637			6	NA	NA			Rothia (genus): 0.98	10767.7
VIRSorter_contig_3725_pilon-cat_3	12902	l				gene_1-gene_17:3.54854590902786	gene_1-gene_17:4.02772604094237			3	NA	NA			Selenomonas sp. oral taxon 136 (species): 0.54	389
VIRSorter_contig_373_pilon_gene_30_gene_62-22436-54198-cat_6	31762	l				gene_30-gene_62:6.87925820245829	gene_36-gene_60:5.13604855042518			6	NA	NA			Selenomonadaceae (family): 0.98	253
VIRSorter_contig_3735_pilon-cat_3	37354	l				gene_1-gene_21:4.29216267273962	gene_1-gene_21:4.88409107098695			3	NA	NA			Lactobacillales (order): 0.87	7180
VIRSorter_contig_3738_pilon-cat_3	114954	l				8.38148	gene_1-gene_98:7.88643439609341			3	NA	NA			Porphyromonadaceae (family): 0.64	1960.1
VIRSorter_contig_3739_pilon-cat_3	135007	l				gene_22-gene_72:5.22052675507330	gene_22-gene_66:3.76665892989776	gene_46-gene_145:2.88558166668285	gene_46-gene_145:2.88558166668285	3	NA	NA			Neisseria (genus): 0.53	11913.7
VIRSorter_contig_3217_pilon_gene_201_gene_300-156253-228706-cat_4	72403	l	9			gene_201-gene_300:26.24860245824140	gene_201-gene_300:26.24860245824140	gene_201-gene_300:26.24860245824140	gene_201-gene_300:26.24860245824140	4	NA	NA	VIRSorter_contig_3217_pilon_gene_201_gene_300-156253-228706-cat_4;3300007358_____Ga0104765_101780;3300006524_____Ga0101033_101876;7000000073_____SRS021496_Baylor_scaffold_86361;7000000058_____SRS064774_LANL_scaffold_67187;3300006524_____Ga0101033_102063;7000000185_____C3008640;3300007358_____Ga0104765_101499;3300008604_____Ga0111094_100313;7000000025_____SRS023617_Baylor_scaffold_75046;3300006678…		root (no rank): 1.00	2934
VIRSorter_contig_3745_pilon_gene_152_gene_251-104571-187266-cat_6	82695	l				gene_152-gene_251:20.88714393714720	gene_152-gene_251:20.88714393714720	gene_152-gene_251:20.88714393714720	gene_152-gene_251:20.88714393714720	6	NA	NA			Bacilli (class): 0.58	9354.2
VIRSorter_contig_3745_pilon_gene_207_gene_306-150671-221794-cat_6	71123	l				gene_207-gene_306:20.88714393714720	gene_207-gene_306:20.88714393714720	gene_207-gene_306:20.88714393714720	gene_207-gene_306:20.88714393714720	6	NA	NA			Bacilli (class): 0.58	5476.3
VIRSorter_contig_3745_pilon_gene_255_gene_354-188490-255238-cat_6	66748	l				gene_255-gene_354:18.19003628011177	gene_255-gene_354:18.19003628011177	gene_255-gene_354:18.19003628011177	gene_255-gene_354:18.19003628011177	6	NA	NA			Bacilli (class): 0.58	2240.2
VIRSorter_contig_3745_pilon_gene_31_gene_130-19977-83614-cat_6	63637	l				gene_31-gene_130:20.88714393714720	gene_31-gene_130:20.88714393714720	gene_31-gene_130:20.88714393714720	gene_31-gene_130:20.88714393714720	6	NA	NA			Bacilli (class): 0.58	11698.6
VIRSorter_contig_3745_pilon_gene_310_gene_371-224008-268343-cat_6	44285	l				gene_330-gene_371:5.41589704504664	gene_310-gene_371:5.31002242512818			6	NA	NA			Bacilli (class): 0.58	3917.9
VIRSorter_contig_376_pilon-cat_3	85481	l				gene_17-gene_110:3.48483335801157	gene_17-gene_55:3.18253673608967		gene_23-gene_54:5.17715081421621	3	NA	NA			Leptotrichia (genus): 0.93	2909.5
VIRSorter_contig_3766_pilon_gene_139_gene_238-120237-203547-cat_6	83310	l				gene_139-gene_238:11.08067370336052	gene_139-gene_238:11.08067370336052	gene_139-gene_238:11.08067370336052	gene_181-gene_238:15.83382981290981	6	NA	NA			Leptotrichiaceae (family): 0.66	220.4
VIRSorter_contig_3766_pilon_gene_18_gene_117-20684-103505-cat_6	82821	l				gene_18-gene_117:25.03865646986697	gene_18-gene_117:25.03865646986697	gene_18-gene_117:25.03865646986697	gene_18-gene_117:25.03865646986697	6	NA	NA			Leptotrichiaceae (family): 0.66	143
VIRSorter_contig_3767_pilon-cat_3	86382	l				gene_1-gene_77:10.60128338174911	gene_1-gene_77:10.43089008400175		gene_1-gene_72:9.84657235501006	3	NA	NA			Bacteria (superkingdom): 0.98	890.2
VIRSorter_contig_87_pilon_gene_91_gene_112-70338-85851-cat_5	15513	l		gene_91-gene_112:10.70178867385046		gene_94-gene_112:2.06229692013717				5	NA	NA			Streptococcus (genus): 0.50	2916.2
VIRSorter_contig_3778_pilon_gene_37_gene_66-33277-65873-cat_6	32596	l				gene_37-gene_66:3.27387277804911	gene_37-gene_66:4.01474149801471			6	NA	NA			Actinomyces (genus): 1.00	497
VIRSorter_contig_3779_pilon_gene_47_gene_177-86422-234116-cat_6	147694	l				gene_94-gene_177:10.88979221086307	gene_113-gene_177:9.15868607913242	gene_47-gene_146:3.78337147906069	gene_47-gene_146:3.78337147906069	6	NA	NA			Bacteria (superkingdom): 0.96	917
VIRSorter_contig_3779_pilon_gene_55_gene_177-94771-234116-cat_6	139345	l				gene_94-gene_177:10.88979221086307	gene_113-gene_177:9.33317689013425	gene_55-gene_154:4.90674662443666	gene_55-gene_154:4.90674662443666	6	NA	NA			Bacteria (superkingdom): 0.96	215
VIRSorter_contig_3399_pilon_gene_11_gene_27-9744-20884-cat_5	11140	l		gene_11-gene_27:6.97137778484454						5	NA	NA			Streptococcus (genus): 0.51	2880.7
VIRSorter_contig_3782_pilon-cat_3	121434	l				gene_1-gene_98:4.28346503054186	gene_1-gene_96:4.84456596840419	gene_10-gene_109:4.06009955393371	gene_10-gene_109:4.06009955393371	3	NA	NA			Lachnospiraceae bacterium oral taxon 500 (species): 0.62	831
VIRSorter_contig_379_pilon_gene_25_gene_124-19627-86163-cat_6	66536	l				gene_25-gene_124:8.70827771509227	gene_25-gene_124:8.70827771509227	gene_25-gene_124:8.70827771509227		6	NA	NA			Bacilli (class): 0.85	25795.2
VIRSorter_contig_3793_pilon_gene_180_gene_279-134260-212972-cat_6	78712	l				gene_180-gene_279:13.25793121741102	gene_180-gene_279:13.25793121741102	gene_180-gene_279:13.25793121741102		6	NA	NA			Fusobacterium (genus): 0.66	221.4
VIRSorter_contig_3793_pilon_gene_296_gene_411-225474-323940-cat_6	98466	l				gene_296-gene_392:10.97131840276686	gene_314-gene_411:12.47091207526710	gene_312-gene_411:10.85171541422044	gene_311-gene_401:14.33791480507176	6	NA	NA			Fusobacterium (genus): 0.66	420
VIRSorter_contig_3793_pilon_gene_58_gene_157-43900-118015-cat_6	74115	l				gene_58-gene_157:12.41328849262437	gene_58-gene_157:12.41328849262437	gene_58-gene_157:12.41328849262437		6	NA	NA			Fusobacterium (genus): 0.66	140
VIRSorter_contig_3797_pilon_gene_20_gene_55-16925-49102-cat_6	32177	l				gene_20-gene_55:3.97177347802362	gene_20-gene_55:4.82875184000188			6	NA	NA			Bacilli (class): 0.85	582.7
VIRSorter_contig_225_pilon_gene_842_gene_864-668827-684713-cat_5	15886	l		gene_842-gene_864:8.55553795030646						5	NA	NA			Terrabacteria group (no rank): 0.57	2824.3
VIRSorter_contig_381_pilon_gene_1_gene_53-5010-43228-cat_6	38218	l				gene_1-gene_53:6.91825603701087	gene_1-gene_53:7.13606628780926			6	NA	NA			Capnocytophaga (genus): 0.83	251
VIRSorter_contig_1278_pilon_gene_32_gene_83-30582-66883-cat_5	36301	l		gene_32-gene_74:13.51235353130647		gene_32-gene_83:8.82953782342576				5	NA	NA			Prevotellaceae (family): 0.99	2771.3
VIRSorter_contig_1262_pilon_gene_41_gene_65-39214-54010-cat_5	14796	l	3			gene_41-gene_65:4.18337041762718				5	NA	NA			Clostridiales (order): 0.69	2729
VIRSorter_contig_3442_pilon-cat_2	27830	l	5	gene_1-gene_41:4.41130147966831		12.6496				2	NA	NA	VIRSorter_contig_3442_pilon-cat_2;3300007186_____Ga0103259_100563;7000000146_____SRS014692_WUGC_scaffold_11475;7000000318_____C1343205;3300008148_____Ga0114323_1001455;3300011982_____Ga0119773_1001749;7000000318_____SRS014689_WUGC_scaffold_30289;7000000146_____SRS014692_WUGC_scaffold_15896;3300014109_____Ga0134347_1001907;3300008148_____Ga0114323_1003170;7000000596_____C1987778;7000000727_____C37…		Bacteria (superkingdom): 0.77	2714
VIRSorter_contig_3854_pilon_gene_48_gene_166-75734-206842-cat_6	131108	l				gene_48-gene_144:8.99284824464127	gene_67-gene_166:8.19789487635891	gene_67-gene_166:8.19789487635891	gene_67-gene_166:8.19789487635891	6	NA	NA			Riemerella sp. (species): 0.57	347
VIRSorter_contig_3864_pilon_gene_25_gene_128-16930-85026-cat_6	68096	l				gene_53-gene_128:6.19255343044075	gene_25-gene_124:5.43448849271797	gene_25-gene_124:5.43448849271797	gene_25-gene_116:5.77383043210851	6	NA	NA			Granulicatella (genus): 0.62	2747.8
VIRSorter_contig_3867_pilon-cat_3	85523	l				gene_1-gene_95:5.31271629568507	gene_15-gene_114:4.58389404073819	gene_15-gene_114:4.58389404073819	gene_15-gene_114:4.58389404073819	3	NA	NA			Candidatus Saccharimonas sp. (species): 0.69	3193.9
VIRSorter_contig_3383_pilon_gene_21_gene_108-20302-73342-cat_5	53040	l	7			gene_21-gene_108:8.13598007818967				5	NA	NA	VIRSorter_contig_3383_pilon_gene_21_gene_108-20302-73342-cat_5;3300007654_____Ga0105017_100635;7000000411_____SRS042984_LANL_scaffold_40006;3300007654_____Ga0105017_102471;3300008454_____Ga0115310_101837;3300006348_____Ga0099694_100997;3300008144_____Ga0114284_1002186;3300007825_____Ga0105914_100532;7000000234_____C1554031;7000000535_____C2031840;3300008643_____Ga0111423_100700;7000000471_____SRS…		Neisseriaceae (family): 0.79	2703.6
VIRSorter_contig_3875_pilon_gene_38_gene_137-27091-101861-cat_6	74770	l				gene_38-gene_137:20.06993812661379	gene_38-gene_137:20.06993812661379	gene_38-gene_137:20.06993812661379	gene_38-gene_137:20.06993812661379	6	NA	NA			Veillonella (genus): 0.55	933.7
VIRSorter_contig_127_pilon_gene_3_gene_12-6895-15877-cat_5	8982	l		gene_3-gene_12:4.52741209732191						5	NA	NA			Bacteria (superkingdom): 1.00	2650.4
VIRSorter_contig_635_pilon_gene_582_gene_791-400669-543572-cat_5	142903	l	6			gene_601-gene_696:3.75938587678571;gene_713-gene_791:12.97498048845815	gene_582-gene_681:2.65265980809274;gene_692-gene_791:8.78312501688099	gene_582-gene_681:2.65265980809274;gene_692-gene_791:8.78312501688099	gene_582-gene_681:2.65265980809274;gene_692-gene_791:8.78312501688099	5	NA	NA	VIRSorter_contig_635_pilon_gene_582_gene_791-400669-543572-cat_5;7000000462_____C2765007;7000000550_____C3690916;7000000550_____C3690166;7000000292_____C2069254		Bacteria (superkingdom): 1.00	2621
VIRSorter_contig_389_pilon_gene_129_gene_228-85526-163484-cat_6	77958	l				gene_129-gene_228:5.07203102173904	gene_129-gene_228:5.07203102173904	gene_129-gene_228:5.07203102173904	gene_129-gene_228:5.07203102173904	6	NA	NA			Bacilli (class): 0.90	9677.4
VIRSorter_contig_4492_pilon_gene_2_gene_12-2676-10425-cat_5	7749	l		gene_2-gene_12:4.86540202797600						5	NA	NA			Terrabacteria group (no rank): 0.82	2598
VIRSorter_contig_3900_pilon_gene_57_gene_123-54444-123169-cat_6	68725	l				gene_60-gene_123:3.71169646621615	gene_57-gene_123:4.12002272792854			6	NA	NA			Prevotella (genus): 0.92	4759.4
VIRSorter_contig_3901_pilon_gene_1_gene_93-515-92187-cat_6	91672	l				gene_1-gene_42:5.17032210832682	gene_1-gene_93:4.34060943046531			6	NA	NA			Firmicutes (phylum): 0.55	900
VIRSorter_contig_3901_pilon_gene_207_gene_306-183817-263473-cat_6	79656	l				gene_207-gene_306:25.89290336640720	gene_207-gene_306:25.89290336640720	gene_207-gene_306:25.89290336640720	gene_207-gene_306:25.89290336640720	6	NA	NA			Firmicutes (phylum): 0.55	1360.8
VIRSorter_contig_3901_pilon_gene_308_gene_415-263605-339892-cat_6	76287	l				gene_308-gene_403:19.47080626798092	gene_316-gene_415:19.24238202005229	gene_316-gene_415:19.24238202005229	gene_316-gene_415:19.24238202005229	6	NA	NA			Firmicutes (phylum): 0.55	1370
VIRSorter_contig_3901_pilon_gene_417_gene_518-340324-415366-cat_6	75042	l				gene_423-gene_518:15.61414133456230	gene_417-gene_516:15.58715908934056	gene_417-gene_516:15.58715908934056	gene_417-gene_516:15.58715908934056	6	NA	NA			Firmicutes (phylum): 0.55	1461
VIRSorter_contig_3901_pilon_gene_523_gene_612-422076-483420-cat_6	61344	l				gene_523-gene_612:9.04382879466891	gene_525-gene_611:6.18014061268640			6	NA	NA			Firmicutes (phylum): 0.55	908
VIRSorter_contig_3901_pilon_gene_95_gene_194-93283-174093-cat_6	80810	l				gene_95-gene_194:20.64156900042737	gene_95-gene_194:20.64156900042737	gene_95-gene_194:20.64156900042737	gene_95-gene_194:20.64156900042737	6	NA	NA			Firmicutes (phylum): 0.55	1393
VIRSorter_contig_1184_pilon_gene_182_gene_198-171851-187372-cat_5	15521	l		gene_182-gene_198:4.94473701902564						5	NA	NA			Prevotellaceae (family): 0.94	2589.7
VIRSorter_contig_3915_pilon_gene_91_gene_158-81312-143361-cat_6	62049	l				gene_101-gene_158:8.07264838353673	gene_91-gene_158:5.78287972853877			6	NA	NA			Veillonella (genus): 0.91	17428
VIRSorter_contig_3916_pilon-cat_3	163291	l				gene_87-gene_179:5.24917804977521;gene_5-gene_80:7.05349721047951	gene_6-gene_105:6.77711075147414;gene_113-gene_173:2.82479782658628	gene_6-gene_105:6.77711075147414	gene_6-gene_105:6.77711075147414	3	NA	NA			Candidatus Saccharimonas sp. (species): 0.68	4300.5
VIRSorter_contig_2187_pilon_gene_1321_gene_1393-896449-950065-cat_5	53616	l	1	gene_1322-gene_1393:9.77013928605587		gene_1321-gene_1385:14.69324583075243				5	NA	NA			Firmicutes (phylum): 0.66	2579.6
VIRSorter_contig_357_pilon_gene_962_gene_1097-761702-855879-cat_5	94177	l	1			gene_1004-gene_1097:16.99866645479849	gene_962-gene_1061:4.95884766254285	gene_962-gene_1061:4.95884766254285	gene_962-gene_1061:4.95884766254285	5	NA	NA	VIRSorter_contig_357_pilon_gene_962_gene_1097-761702-855879-cat_5;3300008639_____Ga0115685_1002321;3300008734_____Ga0113998_102404;3300007531_____Ga0105502_1002812;3300008734_____Ga0113998_102507;3300008420_____Ga0115228_101645;7000000462_____C2764025;7000000745_____SRS015434_WUGC_scaffold_46803;7000000681_____SRS018439_Baylor_scaffold_2222;3300014554_____Ga0134345_101634;7000000240_____C3671923;…		Tannerella (genus): 0.92	2561.6
VIRSorter_contig_3924_pilon-cat_3	33535	l				4.53361	5.12554		gene_2-gene_21:5.34336180361183	3	NA	NA			Streptobacillus hongkongensis (species): 0.84	28
VIRSorter_contig_3927_pilon-cat_3	101323	l				gene_1-gene_92:8.13185523616558	gene_3-gene_102:7.81481957091079	gene_3-gene_102:7.81481957091079	gene_3-gene_102:7.81481957091079	3	NA	NA			Leptotrichia (genus): 0.97	1146.8
VIRSorter_contig_3930_pilon-cat_3	130511	l				gene_6-gene_101:17.87543177247383	gene_2-gene_101:16.88445014459044	gene_2-gene_101:16.88445014459044	gene_2-gene_101:16.88445014459044	3	NA	NA	VIRSorter_contig_3930_pilon-cat_3;7000000240_____C3674059;7000000550_____SRS075404_LANL_scaffold_68243		Leptotrichia (genus): 0.60	1404
VIRSorter_contig_3931_pilon-cat_3	79410	l				gene_1-gene_82:4.65770003840030	gene_1-gene_82:4.82593423824126			3	NA	NA			Prevotella (genus): 0.94	4532.1
VIRSorter_contig_3936_pilon_gene_206_gene_305-196761-284918-cat_6	88157	l				gene_206-gene_305:24.08512753550007	gene_206-gene_305:24.08512753550007	gene_206-gene_305:24.08512753550007	gene_206-gene_305:24.08512753550007	6	NA	NA			Streptococcus sp. (species): 0.62	5237.1
VIRSorter_contig_3936_pilon_gene_307_gene_401-285520-369303-cat_6	83733	l				gene_307-gene_401:20.89071496669933	gene_308-gene_364:11.20419778038429			6	NA	NA			Streptococcus sp. (species): 0.62	4170.1
VIRSorter_contig_3936_pilon_gene_68_gene_167-71664-159637-cat_6	87973	l				gene_68-gene_167:16.93642303246147	gene_68-gene_167:16.93642303246147	gene_68-gene_167:16.93642303246147	gene_68-gene_167:16.93642303246147	6	NA	NA			Streptococcus sp. (species): 0.62	6556.3
VIRSorter_contig_3937_pilon_gene_149_gene_248-136899-230231-cat_6	93332	l				gene_149-gene_248:16.04599155834791	gene_149-gene_248:16.04599155834791	gene_149-gene_248:16.04599155834791	gene_149-gene_248:16.04599155834791	6	NA	NA			Campylobacter (genus): 0.93	946.6
VIRSorter_contig_3937_pilon_gene_46_gene_145-48472-135546-cat_6	87074	l				gene_46-gene_145:19.70121448905964	gene_46-gene_145:19.70121448905964	gene_46-gene_145:19.70121448905964	gene_46-gene_145:19.70121448905964	6	NA	NA			Campylobacter (genus): 0.93	639.4
VIRSorter_contig_3938_pilon_gene_4_gene_108-2738-88459-cat_6	85721	l				gene_35-gene_108:6.69587935152685	gene_4-gene_103:2.88083523165839	gene_4-gene_103:2.88083523165839	gene_4-gene_103:2.88083523165839	6	NA	NA			Solobacterium moorei (species): 0.86	16117.7
VIRSorter_contig_3949_pilon-cat_3	94871	l				gene_5-gene_92:5.96361392160083	gene_5-gene_92:4.39290379282911			3	NA	NA			Kingella (genus): 0.53	3152.3
VIRSorter_contig_897_pilon-cat_2	39413	l	2	gene_4-gene_64:7.28394927357557		16.3956				2	NA	NA	VIRSorter_contig_897_pilon-cat_2;3300008537_____Ga0111051_100734;7000000194_____SRS022077_Baylor_scaffold_32401;7000000393_____SRS019327_WUGC_scaffold_29301;7000000462_____SRS012279_Baylor_scaffold_36528;3300008279_____Ga0114263_1000685;7000000041_____SRS013705_Baylor_scaffold_103200;3300008589_____Ga0111083_101319;VIRSorter_contig_1839_pilon_gene_10_gene_109-6564-60729-cat_4;7000000367_____SRS04…		Veillonella (genus): 0.94	2532.3
VIRSorter_contig_4467_pilon-cat_2	48075	l	8	gene_5-gene_82:12.54911505112876		gene_5-gene_86:18.06181898410248		gene_9-gene_86:2.06621170814774		2	NA	NA	VIRSorter_contig_4467_pilon-cat_2;7000000553_____C2408253;7000000197_____C3921313;7000000130_____C2347555;7000000283_____SRS011086_Baylor_scaffold_32939;7000000553_____C2407863;7000000197_____SRS017808_Baylor_scaffold_60063;3300007300_____Ga0104843_104019;3300008138_____Ga0114843_104306		Veillonella (genus): 0.58	2519
VIRSorter_contig_2808_pilon_gene_3_gene_16-1527-9327-cat_5	7800	l		gene_3-gene_16:5.55510565755026						5	NA	NA			Bacteria (superkingdom): 0.97	2436.3
VIRSorter_contig_3968_pilon-cat_3	60129	l				gene_3-gene_54:7.38907425719073	gene_3-gene_54:4.90362291303643			3	NA	NA			Bacteria (superkingdom): 0.97	408
VIRSorter_contig_3969_pilon-cat_3	136110	l				gene_82-gene_150:7.11322031750091;gene_7-gene_45:6.38046118826307	gene_82-gene_150:7.72978449089415;gene_7-gene_34:3.89124945341470	gene_30-gene_129:5.61358526191338	gene_30-gene_129:5.61358526191338	3	NA	NA			Kingella (genus): 0.62	2403.8
VIRSorter_contig_4008_pilon-cat_1	40678	l	6	34.04		gene_1-gene_73:18.94163624602674				1	NA	NA	VIRSorter_contig_4008_pilon-cat_1;7000000025_____SRS023617_Baylor_scaffold_73697;3300006678_____Ga0100058_103380;7000000369_____SRS047100_WUGC_scaffold_32568;3300007315_____Ga0104930_103616		Firmicutes (phylum): 0.59	2424.1
VIRSorter_contig_3979_pilon-cat_3	139133	l				gene_48-gene_147:4.45426018292151;gene_1-gene_28:3.16816024903954	gene_1-gene_88:4.66191590519404	gene_48-gene_147:4.45426018292151	gene_48-gene_147:4.45426018292151	3	NA	NA			Porphyromonadaceae (family): 0.75	4980.6
VIRSorter_contig_398_pilon_gene_4_gene_44-4320-42696-cat_6	38376	l				gene_4-gene_44:5.42752350589391	gene_4-gene_27:2.39749695682516		gene_19-gene_44:3.36118534121330	6	NA	NA			Lactobacillales (order): 0.51	19031
VIRSorter_contig_398_pilon_gene_61_gene_160-56046-132209-cat_6	76163	l				gene_61-gene_160:12.12137017994191	gene_61-gene_160:12.12137017994191	gene_61-gene_160:12.12137017994191	gene_61-gene_160:12.12137017994191	6	NA	NA			Lactobacillales (order): 0.51	Not detected
VIRSorter_contig_4006_pilon-cat_3	49893	l				gene_1-gene_45:6.40226103649856	6.61448			3	NA	NA			Porphyromonadaceae (family): 0.78	3860.9
VIRSorter_contig_338_pilon_gene_80_gene_93-72060-80293-cat_5	8233	l		gene_80-gene_93:4.91624461498837						5	NA	NA			Terrabacteria group (no rank): 0.52	2422.8
VIRSorter_contig_4009_pilon_gene_50_gene_71-49762-98885-cat_6	49123	l				gene_50-gene_71:3.44098512739864	gene_50-gene_71:4.06110059222918			6	NA	NA			Actinomyces (genus): 1.00	5055
VIRSorter_contig_4010_pilon_gene_1_gene_36-1572-42123-cat_6	40551	l				gene_1-gene_36:6.13320394865768	gene_1-gene_36:7.09520554645234			6	NA	NA			Selenomonas (genus): 0.62	Not detected
VIRSorter_contig_217_pilon_gene_12_gene_111-7881-67605-cat_4	59724	l	2	gene_57-gene_110:13.07285896761528		gene_54-gene_111:13.32874191536588	gene_12-gene_111:5.76190626451405	gene_12-gene_111:5.76190626451405	gene_12-gene_111:5.76190626451405	4	NA	NA			Candidatus Saccharimonas sp. (species): 0.58	2413.3
VIRSorter_contig_4018_pilon_gene_174_gene_273-139804-223666-cat_6	83862	l				gene_174-gene_273:26.18928845702542	gene_174-gene_273:26.18928845702542	gene_174-gene_273:26.18928845702542	gene_174-gene_273:26.18928845702542	6	NA	NA			Streptococcus sp. (species): 0.82	Not detected
VIRSorter_contig_4018_pilon_gene_2_gene_70-1053-55419-cat_6	54366	l				gene_2-gene_50:7.47621674736530	gene_4-gene_70:10.57158194946819			6	NA	NA			Streptococcus sp. (species): 0.82	3291.2
VIRSorter_contig_4018_pilon_gene_276_gene_336-227271-281077-cat_6	53756	l				gene_276-gene_336:5.49070850551387	gene_294-gene_334:3.99031007587948			6	NA	NA			Streptococcus sp. (species): 0.82	8658.7
VIRSorter_contig_4181_pilon_gene_2_gene_14-585-9544-cat_5	8959	l		gene_2-gene_14:4.75405446683572						5	NA	NA			Streptococcus (genus): 0.80	2373
VIRSorter_contig_4018_pilon_gene_75_gene_273-60330-223666-cat_6	163336	l				gene_75-gene_174:19.53876711067051;gene_174-gene_273:26.18928845702542	gene_75-gene_174:19.53876711067051;gene_174-gene_273:26.18928845702542	gene_75-gene_174:19.53876711067051;gene_174-gene_273:26.18928845702542	gene_75-gene_174:19.53876711067051;gene_174-gene_273:26.18928845702542	6	NA	NA			Streptococcus sp. (species): 0.82	15802.9
VIRSorter_contig_402_pilon-cat_3	182840	l				gene_50-gene_149:10.92180333837090	gene_16-gene_112:10.97505161584413;gene_120-gene_179:3.18197839877960	gene_50-gene_149:10.92180333837090	gene_78-gene_174:12.58364487284572	3	NA	NA			Fusobacterium (genus): 0.88	Not detected
VIRSorter_contig_4025_pilon_gene_10_gene_96-9506-90553-cat_6	81047	l				gene_10-gene_96:4.29223189506298	gene_10-gene_96:2.39564596093689			6	NA	NA			Solobacterium moorei (species): 0.82	10024
VIRSorter_contig_4028_pilon-cat_3	146666	l				gene_9-gene_103:6.72496386515879	gene_9-gene_103:5.23428445837844			3	NA	NA			Treponema (genus): 0.91	823
VIRSorter_contig_4029_pilon_gene_13_gene_47-8039-36317-cat_6	28278	l				gene_17-gene_47:5.10104024478064	gene_13-gene_47:2.93240775393832			6	NA	NA			Leptotrichia (genus): 0.71	81
VIRSorter_contig_403_pilon-cat_3	122040	l				gene_31-gene_127:8.42613019915563	gene_31-gene_127:8.83106513689420	gene_21-gene_120:8.15148332478762	gene_21-gene_120:8.15148332478762	3	NA	NA			Actinobacteria (class): 0.87	3623.5
VIRSorter_contig_4030_pilon_gene_28_gene_128-15514-68290-cat_6	52726	l				gene_94-gene_128:4.06206024502056	gene_28-gene_127:3.27912052941809	gene_28-gene_127:3.27912052941809	gene_28-gene_127:3.27912052941809	6	NA	NA			Lactobacillales (order): 0.78	71262.2
VIRSorter_contig_4035_pilon_gene_38_gene_90-23778-65426-cat_6	41648	l				gene_38-gene_90:6.14431854498124	gene_38-gene_78:3.93313508662096			6	NA	NA			Leptotrichia (genus): 0.93	912
VIRSorter_contig_4036_pilon-cat_3	76070	l				gene_4-gene_46:8.65734680287555	gene_5-gene_42:8.19814088074123		gene_2-gene_35:2.06902788099254	3	NA	NA			Streptococcus sp. (species): 0.55	Not detected
VIRSorter_contig_4037_pilon-cat_3	47903	l				gene_1-gene_75:14.71479427287301	gene_1-gene_58:14.19069394984095			3	NA	NA			Fusobacterium (genus): 0.83	104.1
VIRSorter_contig_4043_pilon-cat_3	122182	l				gene_91-gene_148:6.09890761372316;gene_4-gene_49:2.26693295426044	gene_91-gene_148:6.47171244890997	gene_32-gene_131:4.91569683390857	gene_32-gene_131:4.91569683390857	3	NA	NA			Porphyromonadaceae (family): 0.80	4478.2
VIRSorter_contig_4045_pilon_gene_195_gene_294-208625-308271-cat_6	99646	l				gene_195-gene_294:10.14565781617296	gene_195-gene_294:10.14565781617296	gene_195-gene_294:10.14565781617296	gene_195-gene_294:10.14565781617296	6	NA	NA			Treponema (genus): 0.93	690.7
VIRSorter_contig_4045_pilon_gene_41_gene_140-43897-141710-cat_6	97813	l				gene_41-gene_140:6.24895959802479	gene_41-gene_140:6.24895959802479	gene_41-gene_140:6.24895959802479	gene_41-gene_140:6.24895959802479	6	NA	NA			Treponema (genus): 0.93	634.6
VIRSorter_contig_420_pilon_gene_1_gene_80-510-39448-cat_5	38938	l	5	gene_1-gene_75:30.93545377331951		gene_1-gene_80:17.15082885515933				5	NA	NA			Bacteria (superkingdom): 0.59	2371.9
VIRSorter_contig_4052_pilon_gene_34_gene_133-31323-109384-cat_6	78061	l				gene_34-gene_133:4.40570979217666	gene_34-gene_133:4.40570979217666	gene_34-gene_133:4.40570979217666	gene_34-gene_133:4.40570979217666	6	NA	NA			Capnocytophaga (genus): 0.84	714
VIRSorter_contig_4062_pilon-cat_3	86427	l				gene_1-gene_43:8.63448391991605	gene_1-gene_43:8.39822065075513			3	NA	NA			Prevotella micans (species): 0.50	290.4
VIRSorter_contig_4068_pilon_gene_113_gene_208-86639-173417-cat_6	86778	l				gene_113-gene_208:5.01905292602945	gene_113-gene_208:4.24053638421332			6	NA	NA			Prevotella (genus): 0.91	7099
VIRSorter_contig_4073_pilon_gene_30_gene_144-16805-104464-cat_6	87659	l				gene_63-gene_144:6.90777766625495	gene_63-gene_129:6.53883371427376	gene_30-gene_129:5.96184319832796	gene_30-gene_129:5.96184319832796	6	NA	NA			Selenomonas (genus): 0.63	2704.9
VIRSorter_contig_4073_pilon_gene_63_gene_162-36109-113277-cat_6	77168	l				gene_63-gene_144:6.90777766625495	gene_63-gene_129:7.05341163431189	gene_63-gene_162:6.76343105418294	gene_63-gene_162:6.76343105418294	6	NA	NA			Selenomonas (genus): 0.63	2260.5
VIRSorter_contig_245_pilon_gene_19_gene_85-14824-55119-cat_5	40295	l	2	gene_23-gene_84:19.07652895192557		gene_19-gene_85:15.95429554429613				5	NA	NA			Candidatus Saccharimonas sp. (species): 0.61	2280.6
VIRSorter_contig_409_pilon_gene_37_gene_83-30471-64039-cat_6	33568	l				gene_45-gene_68:3.37601738575680	gene_37-gene_83:4.26832006152333			6	NA	NA			Selenomonas (genus): 0.67	973.7
VIRSorter_contig_4091_pilon_gene_120_gene_219-88190-155808-cat_6	67618	l				gene_120-gene_219:6.67426826060512	gene_120-gene_219:6.67426826060512	gene_120-gene_219:6.67426826060512		6	NA	NA			Leptotrichiaceae (family): 0.63	Not detected
VIRSorter_contig_4091_pilon_gene_13_gene_112-9827-84464-cat_6	74637	l				gene_13-gene_112:12.09358809686869	gene_13-gene_112:12.09358809686869	gene_13-gene_112:12.09358809686869		6	NA	NA			Leptotrichiaceae (family): 0.63	537
VIRSorter_contig_4091_pilon_gene_310_gene_409-213400-270702-cat_6	57302	l				gene_310-gene_409:16.48929774114579	gene_310-gene_409:16.48929774114579	gene_310-gene_409:16.48929774114579	gene_310-gene_409:16.48929774114579	6	NA	NA			Leptotrichiaceae (family): 0.63	1120.5
VIRSorter_contig_4091_pilon_gene_425_gene_524-278752-354984-cat_6	76232	l				gene_425-gene_524:14.67937747151930	gene_425-gene_524:14.67937747151930	gene_425-gene_524:14.67937747151930	gene_425-gene_524:14.67937747151930	6	NA	NA			Leptotrichiaceae (family): 0.63	199.9
VIRSorter_contig_4091_pilon_gene_625_gene_724-418132-486886-cat_6	68754	l				gene_625-gene_724:11.26633439514760	gene_625-gene_724:11.26633439514760	gene_625-gene_724:11.26633439514760		6	NA	NA			Leptotrichiaceae (family): 0.63	787.4
VIRSorter_contig_4091_pilon_gene_752_gene_862-504370-569343-cat_6	64973	l				gene_752-gene_833:6.90083466643962	gene_763-gene_862:5.96660940370761	gene_763-gene_862:5.96660940370761	gene_782-gene_861:14.85035642471292	6	NA	NA			Leptotrichiaceae (family): 0.63	110
VIRSorter_contig_4092_pilon-cat_3	75414	l				4.02944	3.0373			3	NA	NA			Bacteria (superkingdom): 0.95	Not detected
VIRSorter_contig_4102_pilon-cat_3	112075	l				11.4589	10.415			3	NA	NA			Bacteria (superkingdom): 0.99	402
VIRSorter_contig_1351_pilon_gene_1_gene_64-95-42742-cat_4	42647	l	4	gene_1-gene_64:26.01222993501903		gene_1-gene_64:13.99525008005224				4	NA	NA	VIRSorter_contig_1351_pilon_gene_1_gene_64-95-42742-cat_4;7000000056_____C892956;3300008413_____Ga0115229_100295;7000000530_____SRS019391_WUGC_scaffold_2804;7000000682_____SRS019587_WUGC_scaffold_9641		Streptococcus (genus): 0.55	2277.8
VIRSorter_contig_426_pilon_gene_1177_gene_1246-885172-927429-cat_5	42257	l	4			gene_1177-gene_1246:12.90452559379780				5	NA	NA			Actinomycetaceae (family): 0.89	2273
VIRSorter_contig_4114_pilon-cat_3	86534	l				gene_1-gene_84:11.40687676552775	9.88219			3	NA	NA			Selenomonadaceae (family): 0.98	482.5
VIRSorter_contig_4115_pilon-cat_3	97458	l				7.28639	gene_19-gene_94:3.45645162525812			3	NA	NA			Lachnospiraceae (family): 0.62	26469.1
VIRSorter_contig_4117_pilon-cat_3	164431	l				gene_1-gene_81:9.48051216458000	gene_1-gene_81:9.47538254473510	gene_16-gene_115:8.48075090309430	gene_16-gene_115:8.48075090309430	3	NA	NA			Porphyromonas endodontalis (species): 0.77	4648.7
VIRSorter_contig_1841_pilon-cat_2	4020	l		2.3612						2	NA	NA			Prevotella shahii (species): 0.56	2265.5
VIRSorter_contig_4752_pilon-cat_2	6491	l		3.03335						2	NA	NA			Streptococcus (genus): 0.55	2242.2
VIRSorter_contig_4121_pilon-cat_3	88673	l				gene_1-gene_92:4.28770054086250	gene_1-gene_92:4.07095419602818		gene_3-gene_41:2.00796271050825	3	NA	NA			Leptotrichia (genus): 0.96	4134.5
VIRSorter_contig_793_pilon_gene_75_gene_300-58527-321752-cat_5	263225	l	1			gene_202-gene_300:14.59217344001972;gene_84-gene_174:8.80975957562790	gene_75-gene_174:8.61724153648392;gene_202-gene_300:14.85797935070458	gene_161-gene_260:14.16504863286147	gene_161-gene_260:14.16504863286147	5	no	yes	VIRSorter_contig_793_pilon_gene_75_gene_300-58527-321752-cat_5;7000000377_____SRS053584_LANL_scaffold_46869;7000000288_____SRS024087_LANL_scaffold_41588;3300008406_____Ga0115224_1001382;3300008742_____Ga0115672_101786;7000000716_____SRS044662_LANL_scaffold_35509		Patescibacteria group (Candidatus Gracilibacteria bacterium) (species): 0.62	2226.7			Table 2
VIRSorter_contig_4139_pilon-cat_3	90291	l				gene_1-gene_56:9.55093159266099	gene_1-gene_56:10.96997264753499			3	NA	NA			Bacteria candidate phyla (no rank): 0.79	207.5
VIRSorter_contig_2332_pilon-cat_1	38250	l	4	3.85494		6.94294				1	NA	NA	VIRSorter_contig_2332_pilon-cat_1;3300008279_____Ga0114263_1000356;3300007979_____Ga0114002_100896;7000000402_____SRS024580_LANL_scaffold_29007;7000000565_____SRS052227_LANL_scaffold_40661;3300006319_____Ga0099581_102088;7000000600_____SRS016002_WUGC_scaffold_50659;3300008503_____Ga0111013_102149;7000000556_____SRS057205_LANL_scaffold_54404;3300007659_____Ga0105537_101381;7000000293_____SRS023352…		Neisseria (genus): 0.52	2201.2
VIRSorter_contig_4147_pilon_gene_10_gene_109-11032-84959-cat_6	73927	l				gene_10-gene_109:16.09324403999554	gene_10-gene_109:16.09324403999554	gene_10-gene_109:16.09324403999554	gene_10-gene_109:16.09324403999554	6	NA	NA	VIRSorter_contig_4147_pilon_gene_10_gene_109-11032-84959-cat_6;7000000421_____SRS043663_LANL_scaffold_40428		Bacilli (class): 0.54	638.3
VIRSorter_contig_4147_pilon_gene_124_gene_223-98596-183852-cat_6	85256	l				gene_124-gene_223:21.14765395108235	gene_124-gene_223:21.14765395108235	gene_124-gene_223:21.14765395108235	gene_124-gene_223:21.14765395108235	6	NA	NA			Bacilli (class): 0.54	6525.9
VIRSorter_contig_4147_pilon_gene_3_gene_64-2274-53319-cat_6	51045	l				gene_3-gene_64:7.87379626531171	gene_3-gene_35:5.22355559727431			6	NA	NA			Bacilli (class): 0.54	3007.1
VIRSorter_contig_4147_pilon_gene_80_gene_179-60814-146329-cat_6	85515	l				gene_80-gene_179:19.74846697070727	gene_80-gene_179:19.74846697070727	gene_80-gene_179:19.74846697070727	gene_80-gene_179:19.74846697070727	6	NA	NA			Bacilli (class): 0.54	2398.7
VIRSorter_contig_3344_pilon_gene_351_gene_517-314771-456556-cat_5	141785	l	5	gene_436-gene_448:3.31191789888223		gene_422-gene_517:18.16331193078205;gene_351-gene_417:3.56319903634300	gene_413-gene_512:18.01807463520062	gene_413-gene_512:18.01807463520062	gene_413-gene_512:18.01807463520062	5	NA	NA			Porphyromonas endodontalis (species): 0.75	2173		plasmid.Proteobacteria
VIRSorter_contig_4154_pilon-cat_3	110993	l				gene_38-gene_110:6.65971114704674	gene_38-gene_110:6.57024888450459	gene_6-gene_105:6.31354893570593	gene_6-gene_105:6.31354893570593	3	NA	NA			Neisseria (genus): 0.61	6449
VIRSorter_contig_4160_pilon_gene_1_gene_106-249-75784-cat_6	75535	l				gene_1-gene_45:6.75865679490868	gene_7-gene_106:4.86873309361246	gene_7-gene_106:4.86873309361246	gene_1-gene_37:7.61001568580457	6	NA	NA			Leptotrichia (genus): 0.97	1399.2
VIRSorter_contig_47_pilon_gene_2323_gene_2520-1400068-1553172-cat_5	153104	l	1			gene_2323-gene_2418:3.96463746951129;gene_2465-gene_2520:8.55469274525717	gene_2323-gene_2418:4.37079108358139;gene_2469-gene_2520:8.75403391102565	gene_2408-gene_2507:6.15637453020177	gene_2408-gene_2507:6.15637453020177	5	NA	NA			Capnocytophaga (genus): 0.86	2170.7
VIRSorter_contig_418_pilon_gene_244_gene_343-200034-305250-cat_6	105216	l				gene_244-gene_343:25.16730002678762	gene_244-gene_343:25.16730002678762	gene_244-gene_343:25.16730002678762	gene_244-gene_343:25.16730002678762	6	NA	NA			Lachnospiraceae bacterium (species): 0.59	13119.9
VIRSorter_contig_3884_pilon_gene_22_gene_78-14720-60629-cat_5	45859	l		gene_68-gene_77:4.10018271254789		gene_22-gene_78:14.05827287078202	gene_22-gene_59:2.41952724377685			5	NA	NA	VIRSorter_contig_3884_pilon_gene_22_gene_78-14720-60629-cat_5;7000000326_____C2868310;3300007803_____Ga0105780_101796		Alloprevotella sp. (species): 0.77	2144.1
VIRSorter_contig_4183_pilon-cat_3	55819	l				gene_22-gene_67:4.45399929108254	gene_5-gene_67:2.13328019319373	gene_1-gene_76:2.01870203242979	gene_2-gene_77:4.61970021518020	3	NA	NA			Lactobacillales (order): 0.67	7074
VIRSorter_contig_2254_pilon_gene_23_gene_32-15653-20643-cat_5	4990	l		gene_23-gene_32:3.29897332125684						5	NA	NA			Streptococcus (genus): 0.65	2105.4
VIRSorter_contig_419_pilon-cat_3	33909	l				5.24072	gene_1-gene_29:3.22680959660399		gene_3-gene_27:6.24483991552372	3	NA	NA			Fusobacterium (genus): 0.80	Not detected
VIRSorter_contig_175_pilon_gene_120_gene_140-90088-102341-cat_4	12253	l	1	gene_120-gene_140:9.55635651063042						4	NA	NA			Bacteria (superkingdom): 1.00	2059.2
VIRSorter_contig_4198_pilon_gene_17_gene_54-14076-47099-cat_6	33023	l				gene_17-gene_54:4.62103467898646	gene_27-gene_54:4.81762172898243			6	NA	NA			Actinomyces (genus): 0.99	817.4
VIRSorter_contig_939_pilon_gene_52_gene_160-36696-108590-cat_5	71894	l	2	gene_52-gene_125:4.74091919531059		gene_61-gene_160:14.08235941006479	gene_61-gene_160:14.08235941006479	gene_61-gene_160:14.08235941006479	gene_61-gene_160:14.08235941006479	5	NA	NA			Selenomonadaceae (family): 0.96	2019.9
VIRSorter_contig_4207_pilon_gene_134_gene_233-50473-87840-cat_6	37317	l				gene_134-gene_233:29.20539119268554	gene_134-gene_233:29.20539119268554	gene_134-gene_233:29.20539119268554	gene_134-gene_233:29.20539119268554	6	NA	NA			Bacteria (superkingdom): 0.87	Not detected
VIRSorter_contig_4149_pilon_gene_34_gene_144-36095-125145-cat_5	89050	l	1			gene_58-gene_144:5.37225814337672	gene_34-gene_133:2.40982775868443	gene_34-gene_133:2.40982775868443	gene_48-gene_142:4.91192591407143	5	NA	NA	VIRSorter_contig_4149_pilon_gene_34_gene_144-36095-125145-cat_5;2124908010_____kg300_3253129		Bacteria (superkingdom): 0.99	1992.7
VIRSorter_contig_4211_pilon_gene_1_gene_48-1365-36507-cat_6	35142	l				gene_1-gene_48:4.97387699875729	gene_1-gene_48:3.31368836910389			6	NA	NA			Porphyromonadaceae (family): 0.87	1457.6
VIRSorter_contig_4211_pilon_gene_206_gene_298-132887-203737-cat_6	70850	l				gene_206-gene_253:7.25081284444041	gene_206-gene_298:8.04478144733673			6	NA	NA			Porphyromonadaceae (family): 0.87	11487.7
VIRSorter_contig_4211_pilon_gene_91_gene_190-61569-125585-cat_6	64016	l				gene_91-gene_190:12.86660033915373	gene_91-gene_190:12.86660033915373	gene_91-gene_190:12.86660033915373	gene_91-gene_190:12.86660033915373	6	NA	NA			Porphyromonadaceae (family): 0.87	12964
VIRSorter_contig_1504_pilon_gene_1181_gene_1298-761542-836036-cat_5	74494	l	1			gene_1232-gene_1298:8.37859050737463	gene_1225-gene_1298:8.93882135092740	gene_1181-gene_1280:2.25265350473315	gene_1181-gene_1280:2.25265350473315	5	NA	NA			Proteobacteria (phylum): 0.90	1937
VIRSorter_contig_4223_pilon-cat_3	24389	l				gene_5-gene_23:3.79254070288658	gene_5-gene_23:4.32809496796750			3	NA	NA			Prevotellaceae (family): 0.77	222.8
VIRSorter_contig_4018_pilon_gene_10_gene_109-6826-82450-cat_4	75624	l	1			gene_10-gene_109:19.53876711067051	gene_10-gene_109:19.53876711067051	gene_10-gene_109:19.53876711067051	gene_10-gene_109:19.53876711067051	4	NA	NA			Streptococcus sp. (species): 0.82	1930.2
VIRSorter_contig_424_pilon_gene_112_gene_122-85140-90554-cat_5	5414	l		gene_112-gene_122:2.72706423672401						5	NA	NA			Bacteria (superkingdom): 0.99	Not detected
VIRSorter_contig_2677_pilon_gene_78_gene_96-59344-69914-cat_5	10570	l		gene_78-gene_96:4.23155680138579						5	NA	NA			Bacteria (superkingdom): 1.00	1905.6
VIRSorter_contig_454_pilon_gene_5_gene_21-2380-14837-cat_4	12457	l	4	gene_5-gene_21:2.43890886672216						4	NA	NA	VIRSorter_contig_454_pilon_gene_5_gene_21-2380-14837-cat_4;3300007300_____Ga0104843_100594;7000000565_____SRS052227_LANL_scaffold_52071;3300007128_____Ga0102725_100249;3300006462_____Ga0100062_100509;3300008279_____Ga0114263_1000374;7000000028_____SRS024138_Baylor_scaffold_47609;7000000298_____SRS016569_Baylor_scaffold_22999;REF:Betaproteobacteria_gi_260590258-28330-68074;7000000432_____SRS063193…		Neisseria (genus): 0.85	1886
VIRSorter_contig_575_pilon-cat_2	152739	l	13	gene_23-gene_122:3.01198059775686;gene_52-gene_88:5.63660512380178		gene_119-gene_218:26.37236583694177;gene_12-gene_96:19.83833819310398	gene_119-gene_218:26.37236583694177	gene_119-gene_218:26.37236583694177	gene_119-gene_218:26.37236583694177	2	NA	NA			Veillonella (genus): 0.77	1865.1
VIRSorter_contig_636_pilon_gene_1_gene_199-1640-175413-cat_5	173773	l	4			gene_100-gene_199:17.18449643589587;gene_1-gene_55:9.37076742978094	gene_100-gene_199:17.18449643589587;gene_1-gene_55:7.22947745281016	gene_100-gene_199:17.18449643589587;gene_1-gene_100:3.58102051914362	gene_100-gene_199:17.18449643589587;gene_1-gene_100:3.58102051914362	5	NA	NA	VIRSorter_contig_636_pilon_gene_1_gene_199-1640-175413-cat_5;7000000110_____SRS011098_Baylor_scaffold_50261;7000000110_____C1908913;7000000518_____C3705000;7000000518_____C3704596		Candidatus Gracilibacteria bacterium (species): 0.64	1859.7
VIRSorter_contig_2663_pilon_gene_35_gene_180-25519-115219-cat_5	89700	l	3			gene_35-gene_127:22.18842132899664;gene_130-gene_180:3.94762916763866	gene_55-gene_154:21.06186733843620	gene_55-gene_154:21.06186733843620	gene_55-gene_154:21.06186733843620	5	NA	NA			Selenomonas (genus): 0.58	1772.1
VIRSorter_contig_4262_pilon-cat_3	46279	l				7.18287	4.46693			3	NA	NA			Streptococcus (genus): 0.88	55550.8
VIRSorter_contig_4289_pilon_gene_1_gene_65-603-129964-cat_6	129361	l				gene_1-gene_65:9.88298271175487	gene_23-gene_65:8.55513811007545			6	NA	NA			Porphyromonas endodontalis (species): 0.51	845.1
VIRSorter_contig_4289_pilon_gene_96_gene_195-156049-253155-cat_6	97106	l				gene_122-gene_195:11.24741085901680	gene_122-gene_195:9.88442261862682	gene_96-gene_195:9.63390590422561	gene_96-gene_195:9.63390590422561	6	NA	NA			Porphyromonas endodontalis (species): 0.51	11912.6
VIRSorter_contig_4293_pilon-cat_3	170930	l				gene_1-gene_97:13.63387027314430	gene_11-gene_110:13.45464961603887	gene_11-gene_110:13.45464961603887	gene_11-gene_110:13.45464961603887	3	NA	NA	VIRSorter_contig_4293_pilon-cat_3;7000000449_____SRS015215_WUGC_scaffold_60872;7000000649_____SRS047634_LANL_scaffold_32143		Selenomonadaceae (family): 0.94	404.7
VIRSorter_contig_4298_pilon_gene_17_gene_41-14066-32850-cat_6	18784	l				gene_17-gene_41:4.92701081688266	gene_17-gene_41:5.63168748146282			6	NA	NA			Porphyromonadaceae (family): 0.88	1344.4
VIRSorter_contig_759_pilon_gene_45_gene_191-30055-116796-cat_5	86741	l		gene_158-gene_179:4.33727328898798		gene_45-gene_130:9.24525355599158;gene_145-gene_191:2.07319495856243	gene_45-gene_130:9.35984048781619	gene_67-gene_166:5.19102277833301	gene_67-gene_166:5.19102277833301	5	NA	NA			Veillonella (genus): 0.92	1740
VIRSorter_contig_4304_pilon-cat_3	64985	l				gene_3-gene_59:5.78344756010423	gene_14-gene_59:4.85418590950396			3	NA	NA			Lachnospiraceae bacterium oral taxon 500 (species): 0.69	169
VIRSorter_contig_4313_pilon_gene_39_gene_138-37451-108405-cat_6	70954	l				gene_93-gene_138:8.41336948041202	gene_74-gene_138:5.77765791671214	gene_39-gene_138:2.82343375993400	gene_39-gene_138:2.82343375993400	6	NA	NA			Solobacterium moorei (species): 0.87	6879
VIRSorter_contig_433_pilon_gene_78_gene_134-65260-103861-cat_4	38601	l	7	gene_78-gene_134:34.24859796714864		gene_78-gene_134:11.79521913790085				4	NA	NA			Terrabacteria group (no rank): 0.50	Not detected
VIRSorter_contig_880_pilon_gene_463_gene_569-312838-376685-cat_5	63847	l	1	gene_522-gene_555:2.29366761213203		gene_522-gene_569:8.27331140358682	gene_463-gene_562:3.66763086508037	gene_463-gene_562:3.66763086508037	gene_463-gene_562:3.66763086508037	5	NA	NA			Candidatus Saccharimonas sp. (species): 0.66	1736.9
VIRSorter_contig_4339_pilon-cat_3	91986	l				gene_1-gene_67:3.59539962918056	gene_1-gene_67:4.13438336433693			3	NA	NA			Porphyromonas sp. (species): 0.56	1656.2
VIRSorter_contig_4340_pilon_gene_3_gene_33-11332-50226-cat_6	38894	l				gene_3-gene_33:3.81445106306669	gene_3-gene_33:4.58339380800884			6	NA	NA			Porphyromonadaceae (family): 0.89	Not detected
VIRSorter_contig_1038_pilon_gene_1_gene_100-0-69531-cat_4	69531	l	12	gene_7-gene_62:5.43058212453399		gene_1-gene_100:18.57382424667376	gene_1-gene_100:18.57382424667376	gene_1-gene_100:18.57382424667376	gene_1-gene_100:18.57382424667376	4	NA	NA			Bacilli (class): 0.94	1694.8
VIRSorter_contig_4358_pilon-cat_3	31515	l				gene_1-gene_22:4.54699593986889	3.83412		gene_2-gene_16:2.28864772315961	3	NA	NA			Bacteria (superkingdom): 0.95	53
VIRSorter_contig_4365_pilon-cat_3	205205	l				gene_28-gene_118:11.60685875291034;gene_141-gene_231:3.49133176177359	gene_28-gene_118:10.87715855795086;gene_141-gene_231:4.39076082007887	gene_70-gene_169:4.64085142114646	gene_70-gene_169:4.64085142114646	3	NA	NA			Selenomonadaceae (family): 0.95	1220.4
VIRSorter_contig_4373_pilon-cat_3	34107	l				8.438	7.8222			3	NA	NA			Streptococcus sp. (species): 0.77	196.8
VIRSorter_contig_4379_pilon-cat_3	91551	l				gene_2-gene_101:7.90958176344399	gene_2-gene_101:7.90958176344399	gene_2-gene_101:7.90958176344399	gene_26-gene_101:8.07231742300694	3	NA	NA			Bacilli (class): 0.76	13750.1
VIRSorter_contig_2956_pilon_gene_153_gene_275-120335-213991-cat_5	93656	l	1			gene_153-gene_250:17.77903103248765	gene_176-gene_275:17.13236023356723	gene_176-gene_275:17.13236023356723	gene_176-gene_275:17.13236023356723	5	NA	NA			Firmicutes (phylum): 0.56	1694.8
VIRSorter_contig_944_pilon-circular_gene_608_gene_674-438904-482130-cat_5	43226	c	3			gene_608-gene_674:10.31236821398997	gene_610-gene_674:3.52670729804971			5	NA	NA			Campylobacter (genus): 0.95	1672
VIRSorter_contig_4391_pilon-cat_3	40719	l				4.77265	gene_1-gene_20:4.72441573087621			3	NA	NA			Neisseriaceae (family): 0.68	6499.4
VIRSorter_contig_4396_pilon-cat_3	57949	l				4.11668	5.18765			3	NA	NA			Bacilli (class): 0.97	9266.1
VIRSorter_contig_4403_pilon-cat_3	114567	l				gene_6-gene_45:8.63682906264609;gene_79-gene_98:2.51711327111292	gene_6-gene_98:5.44368250130373			3	NA	NA			Tannerella (genus): 0.92	1787
VIRSorter_contig_441_pilon_gene_1_gene_90-0-133418-cat_6	133418	l				gene_1-gene_90:4.56641946574003	gene_1-gene_90:3.07975434628290			6	NA	NA			Campylobacter (genus): 0.89	626.1
VIRSorter_contig_441_pilon_gene_124_gene_296-170506-352390-cat_6	181884	l				gene_167-gene_266:4.22949586979388	gene_199-gene_296:4.26293614305393;gene_124-gene_180:2.56889000233916	gene_167-gene_266:4.22949586979388	gene_167-gene_266:4.22949586979388	6	NA	NA			Campylobacter (genus): 0.89	895.7
VIRSorter_contig_441_pilon_gene_167_gene_296-214925-352390-cat_6	137465	l				gene_167-gene_266:4.22949586979388	gene_199-gene_296:4.25636022970299	gene_167-gene_266:4.22949586979388	gene_167-gene_266:4.22949586979388	6	NA	NA			Campylobacter (genus): 0.89	Not detected
VIRSorter_contig_4412_pilon-cat_3	7612	l				3.64546	4.12464			3	NA	NA			Fusobacterium (genus): 0.94	119
VIRSorter_contig_4415_pilon-cat_3	32562	l				4.09165	3.58462			3	NA	NA			Bacteria (superkingdom): 0.70	161
VIRSorter_contig_4428_pilon-cat_3	59029	l				gene_3-gene_30:4.73207261002242	gene_3-gene_30:3.24226458029037			3	NA	NA			Bacteria (superkingdom): 0.97	241
VIRSorter_contig_4437_pilon-cat_3	86396	l				4.99749	5.91059			3	NA	NA			Porphyromonadaceae (family): 0.52	2003.8
VIRSorter_contig_444_pilon_gene_13_gene_65-10690-78951-cat_6	68261	l				gene_13-gene_65:12.29916406292073	gene_13-gene_65:11.99785238399797			6	NA	NA			Capnocytophaga (genus): 0.81	Not detected
VIRSorter_contig_4440_pilon-cat_3	64660	l				gene_1-gene_64:5.01838154566504	gene_1-gene_60:5.25211776215037			3	NA	NA			Neisseria (genus): 0.53	1573
VIRSorter_contig_4456_pilon-cat_3	90182	l				3.2512	4.11941			3	NA	NA			Porphyromonas endodontalis (species): 0.77	835
VIRSorter_contig_446_pilon_gene_126_gene_225-80101-167165-cat_6	87064	l				gene_126-gene_225:7.54699705994240	gene_126-gene_225:7.54699705994240	gene_126-gene_225:7.54699705994240	gene_126-gene_225:7.54699705994240	6	NA	NA			Fusobacterium (genus): 0.85	172.2
VIRSorter_contig_446_pilon_gene_235_gene_345-175898-260609-cat_6	84711	l				gene_235-gene_316:5.51393381835199	gene_246-gene_345:3.66763086508037	gene_246-gene_345:3.66763086508037	gene_246-gene_345:3.66763086508037	6	NA	NA			Fusobacterium (genus): 0.85	503.3
VIRSorter_contig_446_pilon_gene_235_gene_396-175898-305505-cat_6	129607	l				gene_235-gene_316:4.80265480433497	gene_297-gene_396:3.50430360932864;gene_235-gene_260:2.45034873958790	gene_297-gene_396:3.50430360932864	gene_246-gene_345:3.11816432410502	6	NA	NA			Fusobacterium (genus): 0.85	589.3
VIRSorter_contig_446_pilon_gene_410_gene_509-323037-421996-cat_6	98959	l				gene_410-gene_509:5.44100902485757	gene_410-gene_509:5.44100902485757	gene_410-gene_509:5.44100902485757		6	NA	NA			Fusobacterium (genus): 0.85	1394.5
VIRSorter_contig_446_pilon_gene_5_gene_104-3114-66092-cat_6	62978	l				gene_5-gene_104:6.82656735498463	gene_5-gene_104:6.82656735498463	gene_5-gene_104:6.82656735498463		6	NA	NA			Fusobacterium (genus): 0.85	627.5
VIRSorter_contig_446_pilon_gene_518_gene_617-427678-500797-cat_6	73119	l				gene_518-gene_617:9.47533189591614	gene_518-gene_617:9.47533189591614	gene_518-gene_617:9.47533189591614	gene_518-gene_617:9.47533189591614	6	NA	NA			Fusobacterium (genus): 0.85	621.2
VIRSorter_contig_4460_pilon-cat_3	65345	l				gene_2-gene_45:10.63990051220268	gene_6-gene_45:10.54344001722431			3	NA	NA			Streptococcus sp. (species): 0.75	Not detected
VIRSorter_contig_4466_pilon_gene_5_gene_30-2771-19432-cat_6	16661	l				gene_5-gene_30:5.18111356326458	gene_5-gene_28:5.24563158210822			6	NA	NA			Selenomonas (genus): 0.63	82.5
VIRSorter_contig_996_pilon_gene_33_gene_74-20071-57246-cat_5	37175	l	1	gene_54-gene_65:5.64829252064176		gene_33-gene_74:7.87687841583084				5	NA	NA	VIRSorter_contig_996_pilon_gene_33_gene_74-20071-57246-cat_5;7000000286_____SRS024081_LANL_scaffold_59130		Oribacterium (genus): 0.86	1644.6
VIRSorter_contig_4470_pilon-cat_3	207014	l				gene_118-gene_212:14.74023786779910;gene_20-gene_97:12.28211051468658	gene_13-gene_112:12.10277369145025;gene_118-gene_212:15.93335244416949	gene_105-gene_204:12.49401999786543	gene_105-gene_204:12.49401999786543	3	NA	NA			Cardiobacterium (genus): 0.86	1203
VIRSorter_contig_4477_pilon_gene_20_gene_99-13206-88605-cat_6	75399	l				gene_20-gene_99:4.74467791528665	gene_20-gene_99:5.52072979491023			6	NA	NA			Selenomonadaceae (family): 0.89	735
VIRSorter_contig_324_pilon_gene_1001_gene_1250-751674-967332-cat_5	215658	l	6			gene_1074-gene_1172:11.56022855352106;gene_1001-gene_1062:3.10792782997947	gene_1040-gene_1139:10.89252087172343;gene_1151-gene_1250:3.56368244500165	gene_1040-gene_1139:10.89252087172343;gene_1151-gene_1250:3.56368244500165	gene_1040-gene_1139:10.89252087172343;gene_1151-gene_1250:3.56368244500165	5	yes	yes	VIRSorter_contig_324_pilon_gene_1001_gene_1250-751674-967332-cat_5;7000000041_____C3930604;3300006566_____Ga0100365_1004333;7000000260_____SRS016331_WUGC_scaffold_14928;3300008275_____Ga0114253_1004013		Treponema (genus): 0.93	1599			Table 2, Figure S9
VIRSorter_contig_4495_pilon-cat_2	98644	l	3			gene_15-gene_97:15.25529344645835	gene_20-gene_119:14.37115494931176	gene_20-gene_119:14.37115494931176		2	NA	NA	VIRSorter_contig_4495_pilon-cat_2;3300008575_____Ga0111079_103321;3300008436_____Ga0115418_101648;3300008436_____Ga0115418_101984		Fusobacterium (genus): 0.90	Not detected
VIRSorter_contig_4499_pilon_gene_189_gene_313-158407-269753-cat_6	111346	l				gene_251-gene_313:6.91012327364746	gene_251-gene_313:8.36689341032539;gene_189-gene_221:2.63200354160808	gene_195-gene_294:6.87688759939355	gene_195-gene_294:6.87688759939355	6	NA	NA			Prevotella (genus): 0.94	12927.3
VIRSorter_contig_4499_pilon_gene_57_gene_153-52613-127652-cat_6	75039	l				gene_89-gene_153:4.79425955332135	gene_57-gene_153:2.71631750014634			6	NA	NA			Prevotella (genus): 0.94	6267.1
VIRSorter_contig_45_pilon-cat_3	95011	l				gene_2-gene_101:5.29768173154004	gene_2-gene_101:5.29768173154004	gene_2-gene_101:5.29768173154004	gene_1-gene_80:9.73488546430934	3	NA	NA			Leptotrichia (genus): 0.87	9097.7
VIRSorter_contig_4512_pilon-cat_3	90406	l				gene_1-gene_60:6.42758898754436	gene_33-gene_57:3.65943303757137			3	NA	NA			Veillonella (genus): 0.86	643.4
VIRSorter_contig_453_pilon_gene_159_gene_258-105004-185615-cat_6	80611	l				gene_165-gene_258:8.79430362671656	gene_159-gene_258:8.67776287023811	gene_159-gene_258:8.67776287023811	gene_159-gene_258:8.67776287023811	6	NA	NA			Neisseriaceae (family): 0.50	2146.4
VIRSorter_contig_2784_pilon-cat_2	29651	l	5	gene_18-gene_50:16.02447201893637		gene_6-gene_50:10.83435737949599				2	NA	NA	VIRSorter_contig_2784_pilon-cat_2;7000000727_____SRS014470_WUGC_scaffold_48080;3300006259_____Ga0099458_102985;3300008154_____Ga0114321_1003765;3300008147_____Ga0114367_103496;7000000681_____C2420527;3300008420_____Ga0115228_103688	Podoviridae,Podoviridae	Granulicatella sp. HMSC30F09 (species): 0.52	1534.1		plasmid.unclassified
VIRSorter_contig_1010_pilon_gene_1_gene_106-0-70028-cat_5	70028	l		gene_3-gene_32:2.17574903334405		gene_10-gene_106:3.65298148549059	gene_1-gene_100:2.67143679059167	gene_1-gene_100:2.67143679059167	gene_1-gene_100:2.67143679059167	5	NA	NA			Candidatus Saccharimonas sp. (species): 0.76	1520
VIRSorter_contig_1302_pilon-cat_2	170139	l	1			gene_51-gene_148:12.75975216445998;gene_10-gene_46:7.38930496841558	gene_51-gene_148:14.01513848712206;gene_10-gene_41:2.83615317476067	gene_10-gene_109:12.35236230899813	gene_10-gene_109:12.35236230899813	2	NA	NA			Clostridiales (order): 0.83	1470.2
VIRSorter_contig_4547_pilon_gene_1_gene_98-1219-80629-cat_5	79410	l	4			gene_1-gene_98:11.89490349063633				5	NA	NA			Selenomonadaceae (family): 0.96	Not detected
VIRSorter_contig_4106_pilon_gene_6_gene_19-9030-14356-cat_5	5326	l		gene_6-gene_19:2.02311058595317						5	NA	NA			Streptococcus (genus): 0.58	1447.5
VIRSorter_contig_4563_pilon_gene_39_gene_74-29981-78632-cat_6	48651	l				gene_39-gene_74:4.82761769660625	gene_39-gene_74:5.73702666536697			6	NA	NA			Selenomonadaceae (family): 0.92	446.7
VIRSorter_contig_4565_pilon_gene_10_gene_41-19656-54108-cat_6	34452	l				gene_10-gene_41:7.06891134391927	gene_10-gene_41:7.97089747458188			6	NA	NA			Prevotella (genus): 0.93	5019.3
VIRSorter_contig_457_pilon-cat_3	102551	l				gene_5-gene_97:10.91104113648424	gene_5-gene_97:12.94484192954688			3	NA	NA			Selenomonadaceae (family): 0.95	654.6
VIRSorter_contig_4573_pilon-cat_3	40344	l				6.28885	7.07809			3	NA	NA			Bacteroidetes (phylum): 0.61	124
VIRSorter_contig_4576_pilon_gene_17_gene_51-12238-49550-cat_6	37312	l				gene_17-gene_51:6.18792748017136	gene_20-gene_51:6.15720021366955			6	NA	NA			Selenomonas (genus): 0.80	138
VIRSorter_contig_1898_pilon_gene_1_gene_24-609-22962-cat_5	22353	l		gene_10-gene_24:2.58253026710377		gene_1-gene_22:3.90821314151619				5	NA	NA			Bacteria (superkingdom): 0.99	1407.5
VIRSorter_contig_4585_pilon_gene_1_gene_32-130-41106-cat_6	40976	l				gene_1-gene_32:4.20204927194767	gene_1-gene_32:4.99907326530384			6	NA	NA			Capnocytophaga (genus): 0.72	1257.1
VIRSorter_contig_159_pilon_gene_1_gene_303-366-154290-cat_5	153924	l	1			gene_200-gene_299:26.76116748016987;gene_100-gene_199:26.01012796624206;gene_1-gene_100:23.99604741118823	gene_100-gene_199:26.01012796624206;gene_1-gene_100:23.99604741118823;gene_206-gene_303:28.16048891224299	gene_200-gene_299:26.76116748016987;gene_100-gene_199:26.01012796624206;gene_1-gene_100:23.99604741118823	gene_200-gene_299:26.76116748016987;gene_100-gene_199:26.01012796624206;gene_1-gene_100:23.99604741118823	5	NA	NA	VIRSorter_contig_159_pilon_gene_1_gene_303-366-154290-cat_5;3300008420_____Ga0115228_100152;3300006259_____Ga0099458_100430;7000000681_____SRS018439_Baylor_scaffold_60883;7000000039_____SRS013164_Baylor_scaffold_56472;3300006259_____Ga0099458_100738;7000000061_____SRS014888_WUGC_scaffold_24184;7000000028_____C2768449;3300008420_____Ga0115228_100811;7000000061_____SRS014888_WUGC_scaffold_35817;330…		Bacteria (superkingdom): 0.52	1390.5
VIRSorter_contig_4593_pilon_gene_21_gene_52-15476-38907-cat_6	23400	l				gene_21-gene_52:5.28757991007843	gene_25-gene_52:3.64786905719923			6	NA	NA			Selenomonas (genus): 0.71	678.7
VIRSorter_contig_4597_pilon_gene_186_gene_240-197458-250413-cat_6	52955	l				gene_186-gene_240:4.15148549095521	gene_186-gene_240:2.94857750014669			6	NA	NA			Oribacterium sinus (species): 0.57	16873.8
VIRSorter_contig_462_pilon_gene_1100_gene_1245-803329-880352-cat_5	77023	l	9	gene_1137-gene_1150:2.09213742047895		gene_1100-gene_1183:17.04569195809121;gene_1191-gene_1245:3.30443263376851	gene_1104-gene_1203:15.20798683013861	gene_1104-gene_1203:15.20798683013861	gene_1104-gene_1203:15.20798683013861	5	NA	NA	VIRSorter_contig_462_pilon_gene_1079_gene_1203-790336-858366-cat_5;3300008334_____Ga0115372_1001543;3300008643_____Ga0111423_100684;3300008302_____Ga0114874_101110;VIRSorter_contig_462_pilon_gene_1100_gene_1245-803329-880352-cat_5;VIRSorter_contig_1972_pilon_gene_39_gene_117-34585-78283-cat_5;3300008500_____Ga0115080_100515;3300007497_____Ga0104979_100375;7000000404_____C4395515;3300008302_____Ga…		Bacilli (class): 0.92	1343.6
VIRSorter_contig_622_pilon_gene_1440_gene_1541-958197-1026281-cat_5	68084	l	9	gene_1486-gene_1541:9.22505542636250		gene_1475-gene_1539:9.62619603697379	gene_1440-gene_1539:2.80911269655020	gene_1440-gene_1539:2.80911269655020	gene_1440-gene_1539:2.80911269655020	5	NA	NA			Selenomonadaceae (family): 0.96	1343.3
VIRSorter_contig_4602_pilon-cat_3	169982	l				gene_1-gene_87:3.29350540863514;gene_116-gene_181:7.97134161037101	gene_116-gene_179:7.41449375329925	gene_82-gene_181:6.66990078182627	gene_82-gene_181:6.66990078182627	3	NA	NA			Lautropia (genus): 0.81	4323.8
VIRSorter_contig_4614_pilon-cat_3	16834	l				gene_4-gene_30:5.85849579739397	gene_4-gene_30:6.61954659514054			3	NA	NA			Selenomonas (genus): 0.99	343.5
VIRSorter_contig_378_pilon_gene_190_gene_315-121895-214785-cat_5	92890	l	1			gene_190-gene_244:4.00535745527697	gene_199-gene_244:4.48548334214661	gene_216-gene_315:2.41974142237288	gene_216-gene_315:2.41974142237288	5	NA	NA			Capnocytophaga (genus): 0.86	1342.4
VIRSorter_contig_81_pilon-cat_2	32565	l	1			13.7954	gene_6-gene_53:2.44677008645973			2	NA	NA			Actinobacteria (class): 0.57	1336
VIRSorter_contig_4621_pilon_gene_18_gene_67-26361-89493-cat_6	63132	l				gene_41-gene_67:4.99916522883936	gene_18-gene_67:5.68344597957229			6	NA	NA			Actinomyces (genus): 0.97	10658.6
VIRSorter_contig_4621_pilon_gene_41_gene_67-64742-89493-cat_6	24751	l				gene_41-gene_67:4.99916522883936	gene_41-gene_67:5.76021602658593			6	NA	NA			Actinomyces (genus): 0.97	Not detected
VIRSorter_contig_4622_pilon-cat_3	132754	l				gene_10-gene_109:4.10242457885795	gene_10-gene_109:4.10242457885795	gene_10-gene_109:4.10242457885795	gene_10-gene_109:4.10242457885795	3	NA	NA	VIRSorter_contig_4622_pilon-cat_3;7000000321_____SRS013234_Baylor_scaffold_32124;7000000504_____C2721301;7000000402_____SRS024580_LANL_scaffold_46092;7000000583_____C3388912		Firmicutes (phylum): 0.62	30433.8
VIRSorter_contig_4632_pilon-cat_3	107070	l				gene_5-gene_68:4.88998713615900	gene_2-gene_71:4.77856176263398			3	NA	NA			Riemerella sp. (species): 0.63	Not detected
VIRSorter_contig_1458_pilon_gene_1_gene_33-127-21519-cat_5	21392	l	5	gene_1-gene_32:11.18399014391695		gene_1-gene_33:5.97117232896047				5	NA	NA	VIRSorter_contig_1458_pilon_gene_1_gene_33-127-21519-cat_5;3300008503_____Ga0111013_101220;7000000374_____SRS016342_Baylor_scaffold_73903;7000000148_____C2758382;3300008493_____Ga0111009_1004698;7000000513_____C2495653		Clostridiales Family XIII. Incertae Sedis (family): 0.73	1323
VIRSorter_contig_464_pilon-cat_3	48036	l				gene_5-gene_52:8.62135292669844	gene_30-gene_52:4.71008455527511			3	NA	NA			Streptococcus sp. (species): 0.74	1832.6
VIRSorter_contig_4018_pilon_gene_37_gene_136-28455-106051-cat_4	77596	l	1			gene_37-gene_136:19.53876711067051	gene_37-gene_136:19.53876711067051	gene_37-gene_136:19.53876711067051	gene_37-gene_136:19.53876711067051	4	NA	NA			Streptococcus sp. (species): 0.82	1317.8
VIRSorter_contig_465_pilon-cat_3	68998	l				5.45398	6.69284			3	NA	NA			Lautropia (genus): 0.77	2045
VIRSorter_contig_4663_pilon-cat_3	59317	l				gene_1-gene_43:4.67873106716666	4.00125		gene_3-gene_72:12.25275486711865	3	NA	NA			Fusobacterium (genus): 0.90	147.8
VIRSorter_contig_4664_pilon_gene_1_gene_38-234-25768-cat_6	25534	l				gene_1-gene_38:8.67177225359953	gene_1-gene_38:9.74288078376138			6	NA	NA			Streptococcus (genus): 0.85	27869.3
VIRSorter_contig_4667_pilon-cat_3	19120	l				gene_3-gene_20:3.68820027683799	gene_3-gene_20:4.19556747533571			3	NA	NA			Neisseria (genus): 0.80	2512.3
VIRSorter_contig_4670_pilon-cat_3	71853	l				gene_1-gene_98:5.47650101452683	gene_1-gene_98:5.91574657218124			3	NA	NA			Selenomonadaceae (family): 0.91	732.4
VIRSorter_contig_4672_pilon-cat_3	73047	l				7.641	7.67361		gene_3-gene_79:8.12839633781580	3	NA	NA			Fusobacterium (genus): 0.96	69.9
VIRSorter_contig_4687_pilon_gene_21_gene_91-12644-60987-cat_6	48293	l				gene_69-gene_91:3.50581121116734	gene_21-gene_91:4.16509383557365			6	NA	NA			Neisseriaceae (family): 0.74	2081.2
VIRSorter_contig_370_pilon_gene_75_gene_187-42968-102127-cat_5	59159	l	5			gene_93-gene_187:5.56817084905462	gene_93-gene_187:3.60797866924716	gene_75-gene_174:3.13795887054532	gene_75-gene_174:3.13795887054532	5	NA	NA			Proteobacteria (phylum): 0.51	1296.8
VIRSorter_contig_47_pilon_gene_1128_gene_1234-691728-761894-cat_6	70166	l				gene_1128-gene_1207:11.66234958352529	gene_1142-gene_1207:9.39586337778245	gene_1135-gene_1234:7.60936891338403	gene_1135-gene_1234:7.60936891338403	6	NA	NA			Capnocytophaga (genus): 0.86	1514.1
VIRSorter_contig_2759_pilon-cat_2	61664	l		gene_2-gene_45:2.71677116632662		2.07962				2	NA	NA			Veillonella (genus): 0.96	1296.1
VIRSorter_contig_910_pilon-cat_2	11393	l		gene_2-gene_17:6.90218225065403		3.85453				2	NA	NA			Streptococcus (genus): 0.92	1273.1
VIRSorter_contig_1547_pilon_gene_9_gene_33-8823-23646-cat_5	14823	l		gene_9-gene_33:8.16798007543268		gene_9-gene_33:5.17252348469681				5	NA	NA			Streptococcus (genus): 0.53	1263
VIRSorter_contig_47_pilon_gene_996_gene_1094-596766-666507-cat_6	69741	l				gene_996-gene_1094:12.56416175463696	gene_1033-gene_1094:10.57247782160871			6	NA	NA			Capnocytophaga (genus): 0.86	419.5
VIRSorter_contig_1553_pilon_gene_1476_gene_1616-878919-953762-cat_5	74843	l	4	gene_1476-gene_1575:2.28543225461471;gene_1530-gene_1582:6.17061330515298		gene_1528-gene_1616:18.02351295854358	gene_1517-gene_1616:15.84877251742236	gene_1517-gene_1616:15.84877251742236	gene_1517-gene_1616:15.84877251742236	5	NA	NA		Siphoviridae,Siphoviridae	Gammaproteobacteria (class): 0.54	1214.3
VIRSorter_contig_1399_pilon_gene_10_gene_142-8696-95498-cat_5	86802	l	1	gene_43-gene_142:2.00355010838783;gene_52-gene_126:2.57561106646447		gene_10-gene_109:26.33418619589816	gene_10-gene_109:26.33418619589816	gene_10-gene_109:26.33418619589816	gene_10-gene_109:26.33418619589816	5	NA	NA	VIRSorter_contig_1399_pilon_gene_10_gene_142-8696-95498-cat_5;7000000710_____SRS023930_Baylor_scaffold_6124		Veillonella (genus): 0.94	1176.3
VIRSorter_contig_4733_pilon_gene_1_gene_135-96-114078-cat_6	113982	l				gene_41-gene_135:4.12813495275886	gene_1-gene_91:3.63821996802138		gene_4-gene_91:2.16276982573133	6	NA	NA			Veillonella (genus): 0.91	3075.8
VIRSorter_contig_634_pilon_gene_89_gene_195-49703-116746-cat_5	67043	l	7			gene_123-gene_195:14.77757593002462	gene_89-gene_188:11.29020726658397	gene_89-gene_188:11.29020726658397	gene_89-gene_188:11.29020726658397	5	NA	NA			Veillonella (genus): 0.83	1159.8
VIRSorter_contig_4736_pilon-cat_3	107438	l				3.90921	4.86127			3	NA	NA			Treponema (genus): 0.68	210
VIRSorter_contig_4737_pilon-cat_3	92195	l				gene_1-gene_80:8.24946806401704	gene_1-gene_80:6.72448908791615	gene_24-gene_123:3.90836764073747	gene_24-gene_123:3.90836764073747	3	NA	NA			Selenomonadaceae (family): 0.94	731.5
VIRSorter_contig_4744_pilon-cat_3	39263	l				gene_12-gene_68:6.52355311907354	gene_27-gene_62:3.70986733890135			3	NA	NA			Clostridiales Family XIII. Incertae Sedis (family): 0.68	6285.9
VIRSorter_contig_4745_pilon-cat_3	11514	l				2.0095	2.24184		5.03993	3	NA	NA			Fusobacterium periodonticum (species): 0.64	Not detected
VIRSorter_contig_2535_pilon-cat_2	15861	l		gene_1-gene_59:29.33679058962295		16.1054			gene_2-gene_63:16.66111577862586	2	NA	NA				1137.4
VIRSorter_contig_4753_pilon_gene_1_gene_66-4650-100591-cat_6	95941	l				gene_1-gene_66:7.64081131230316	gene_16-gene_66:6.76900727613305			6	NA	NA			Bacteria candidate phyla (no rank): 0.90	549
VIRSorter_contig_4755_pilon-cat_3	190148	l				gene_89-gene_184:7.03158539689252;gene_199-gene_260:4.22702990048472;gene_1-gene_38:3.36306641608915	gene_86-gene_184:6.81750948099320;gene_193-gene_260:2.92914850899783;gene_11-gene_37:2.98342468437201	gene_8-gene_107:2.05020304775460;gene_112-gene_211:5.15068214041756	gene_8-gene_107:2.05020304775460;gene_112-gene_211:5.15068214041756	3	NA	NA			Selenomonas (genus): 0.59	1732.5
VIRSorter_contig_4760_pilon-cat_3	68916	l				15.4256	gene_1-gene_41:10.46783709301338			3	NA	NA			Streptococcus sp. (species): 0.53	458.1
VIRSorter_contig_4772_pilon_gene_1_gene_100-1554-127007-cat_6	125453	l				gene_1-gene_100:6.30222065989721	gene_1-gene_100:6.30222065989721	gene_1-gene_100:6.30222065989721	gene_1-gene_100:6.30222065989721	6	NA	NA			Propionibacteriaceae (family): 0.63	2760
VIRSorter_contig_4779_pilon_gene_17_gene_46-16952-41396-cat_6	24444	l				gene_17-gene_46:4.33408203536561	gene_17-gene_45:2.54967380691523			6	NA	NA			Actinomyces (genus): 0.86	586.5
VIRSorter_contig_2978_pilon_gene_1_gene_37-9-20547-cat_4	20538	l	5	gene_1-gene_37:18.86521468250464		gene_1-gene_37:6.79708830706809				4	NA	NA	VIRSorter_contig_2978_pilon_gene_1_gene_37-9-20547-cat_4;7000000233_____SRS018573_WUGC_scaffold_8461	Podoviridae,Podoviridae	Bacteria (superkingdom): 0.56	1131.7
VIRSorter_contig_944_pilon-circular_gene_966_gene_1107-669870-755559-cat_5	85689	c	4			gene_1014-gene_1107:18.13293372979481	gene_1014-gene_1105:5.26630935566522	gene_966-gene_1065:2.37331472490390	gene_966-gene_1065:2.37331472490390	5	NA	NA			Campylobacter (genus): 0.95	1121
VIRSorter_contig_4783_pilon_gene_165_gene_264-105734-149370-cat_6	43636	l				gene_165-gene_264:18.13240595976492	gene_165-gene_264:18.13240595976492	gene_165-gene_264:18.13240595976492	gene_165-gene_264:18.13240595976492	6	NA	NA			Veillonella (genus): 0.84	613.2
VIRSorter_contig_1772_pilon_gene_180_gene_380-107310-228517-cat_5	121207	l		gene_272-gene_360:25.93774467819514		gene_281-gene_380:20.87498559929701;gene_180-gene_279:13.71526984567509	gene_281-gene_380:20.87498559929701;gene_192-gene_263:14.51979046203099	gene_281-gene_380:20.87498559929701;gene_180-gene_279:13.71526984567509	gene_281-gene_380:20.87498559929701;gene_180-gene_279:13.71526984567509	5	NA	NA			Terrabacteria group (no rank): 0.81	1114.9
VIRSorter_contig_4784_pilon_gene_4_gene_89-2817-63635-cat_6	60818	l				gene_4-gene_89:11.69462365015744	gene_4-gene_70:12.45366095369814			6	NA	NA			Veillonella (genus): 0.82	2469.4
VIRSorter_contig_484_pilon_gene_382_gene_481-301607-379901-cat_6	78294	l				gene_382-gene_481:8.68103449136916	gene_382-gene_481:8.68103449136916	gene_382-gene_481:8.68103449136916	gene_382-gene_481:8.68103449136916	6	NA	NA			Bacilli (class): 0.94	18755.3
VIRSorter_contig_484_pilon_gene_382_gene_549-301607-428618-cat_6	127011	l				gene_382-gene_465:7.19739699467107;gene_473-gene_549:2.69238073076180	gene_382-gene_465:8.04468478916696	gene_382-gene_481:6.84142948607653	gene_382-gene_481:6.84142948607653	6	NA	NA			Bacilli (class): 0.94	14434
VIRSorter_contig_485_pilon-cat_3	47659	l				gene_6-gene_31:4.11165163395220	gene_6-gene_31:4.79228268144399			3	NA	NA			Lachnospiraceae bacterium oral taxon 500 (species): 0.61	Not detected
VIRSorter_contig_487_pilon-cat_3	63003	l				gene_1-gene_66:2.23176690231796			9.17554	3	NA	NA			Fusobacterium (genus): 0.92	50.3
VIRSorter_contig_491_pilon_gene_22_gene_121-19548-87420-cat_6	67872	l				gene_22-gene_121:11.09680320366106	gene_22-gene_121:11.09680320366106	gene_22-gene_121:11.09680320366106		6	NA	NA			Fusobacterium (genus): 0.92	451.3
VIRSorter_contig_492_pilon-cat_3	185548	l				gene_118-gene_210:9.50059531342630;gene_13-gene_79:9.28028628937497	gene_24-gene_123:8.10898472798301	gene_24-gene_123:8.10898472798301	gene_121-gene_210:5.33436823465452	3	NA	NA			Fusobacterium (genus): 0.89	Not detected
VIRSorter_contig_3641_pilon_gene_386_gene_408-355299-369598-cat_5	14299	l		gene_391-gene_407:3.37302266484774		gene_386-gene_408:2.52962850591627				5	NA	NA			Prevotellaceae (family): 0.89	1114.5
VIRSorter_contig_439_pilon_gene_220_gene_253-139952-163250-cat_5	23298	l		gene_220-gene_253:7.30013034288840						5	NA	NA			Selenomonas (genus): 0.59	1114
VIRSorter_contig_498_pilon_gene_41_gene_87-28613-63105-cat_5	34492	l	1			gene_41-gene_87:9.46660296746836				5	NA	NA			Mogibacterium (genus): 0.92	Not detected
VIRSorter_contig_499_pilon_gene_1044_gene_1334-857658-1112161-cat_6	254503	l				gene_1235-gene_1334:4.30693688929122;gene_1114-gene_1211:10.52506197735068;gene_1044-gene_1085:4.62803670160267	gene_1235-gene_1334:4.30693688929122;gene_1114-gene_1211:11.76970343462428	gene_1177-gene_1276:6.97716113244334;gene_1062-gene_1161:7.71925703792557	gene_1177-gene_1276:6.97716113244334;gene_1062-gene_1161:7.71925703792557	6	NA	NA			Campylobacter (genus): 0.91	1282.4
VIRSorter_contig_499_pilon_gene_1044_gene_1371-857658-1146297-cat_6	288639	l				gene_1272-gene_1371:3.41945134037810;gene_1114-gene_1211:10.52506197735068;gene_1044-gene_1085:4.62803670160267	gene_1272-gene_1371:3.41945134037810;gene_1114-gene_1211:11.52451596425121	gene_1177-gene_1276:5.58510115882047;gene_1062-gene_1161:7.71925703792557	gene_1177-gene_1276:5.58510115882047;gene_1062-gene_1161:7.71925703792557	6	NA	NA			Campylobacter (genus): 0.91	1097.5
VIRSorter_contig_499_pilon_gene_114_gene_237-92386-221092-cat_6	128706	l				gene_114-gene_208:5.14361443559500	gene_138-gene_237:4.93237914661155	gene_138-gene_237:4.93237914661155	gene_138-gene_237:4.93237914661155	6	NA	NA			Campylobacter (genus): 0.91	778.5
VIRSorter_contig_499_pilon_gene_1423_gene_1624-1190175-1355572-cat_6	165397	l				gene_1490-gene_1585:6.05653301159995;gene_1427-gene_1471:6.84899791992887	gene_1423-gene_1514:7.64304079313965;gene_1533-gene_1624:3.57340962879466	gene_1450-gene_1549:4.93237914661155	gene_1437-gene_1536:4.93237914661155	6	NA	NA			Campylobacter (genus): 0.91	1026
VIRSorter_contig_499_pilon_gene_1694_gene_1803-1407813-1486526-cat_6	78713	l				gene_1716-gene_1793:7.21201868564687	gene_1716-gene_1803:8.18042482820320	gene_1694-gene_1793:6.05925970479077	gene_1694-gene_1793:6.05925970479077	6	NA	NA			Campylobacter (genus): 0.91	429.8
VIRSorter_contig_499_pilon_gene_1856_gene_1955-1525747-1604571-cat_6	78824	l				gene_1856-gene_1955:4.17833030962386	gene_1856-gene_1955:4.17833030962386	gene_1856-gene_1955:4.17833030962386		6	NA	NA			Campylobacter (genus): 0.91	341
VIRSorter_contig_1243_pilon-cat_2	58311	l	6	gene_17-gene_45:12.62843499429882		gene_1-gene_86:9.24219357135717				2	NA	NA			Selenomonadaceae (family): 0.95	1093.6
VIRSorter_contig_499_pilon_gene_627_gene_726-540779-620507-cat_6	79728	l				gene_627-gene_726:4.30693688929122	gene_627-gene_726:4.30693688929122	gene_627-gene_726:4.30693688929122	gene_627-gene_726:4.30693688929122	6	NA	NA			Campylobacter (genus): 0.91	432
VIRSorter_contig_1221_pilon-cat_2	7072	l								2	NA	NA			Neisseria (genus): 1.00	1086
VIRSorter_contig_499_pilon_gene_897_gene_996-756969-829860-cat_4	72891	l	1			gene_937-gene_996:8.52521364106083	gene_931-gene_996:3.99427302451655	gene_897-gene_996:3.70773213021433	gene_897-gene_996:3.70773213021433	4	NA	NA	VIRSorter_contig_499_pilon_gene_897_gene_996-756969-829860-cat_4;7000000710_____C2194624;VIRSorter_contig_499_pilon_gene_892_gene_996-754332-829860-cat_5		Campylobacter (genus): 0.91	Not detected
VIRSorter_contig_50_pilon_gene_95_gene_123-81096-92394-cat_6	11298	l				gene_95-gene_123:4.54905852051111	gene_95-gene_123:5.36648345142410			6	NA	NA			Terrabacteria group (no rank): 0.60	6947
VIRSorter_contig_950_pilon_gene_1_gene_23-1014-21629-cat_5	20615	l	2			gene_1-gene_23:2.30342372041998				5	NA	NA			Prevotellaceae (family): 0.64	1069
VIRSorter_contig_1010_pilon_gene_162_gene_203-99928-131272-cat_5	31344	l		gene_171-gene_203:2.17636137576789		gene_162-gene_203:3.58627733954167				5	NA	NA			Candidatus Saccharimonas sp. (species): 0.76	1065.6
VIRSorter_contig_505_pilon-cat_3	128796	l				gene_1-gene_97:7.02763883537114	gene_26-gene_125:7.02276241576312	gene_26-gene_125:7.02276241576312	gene_26-gene_125:7.02276241576312	3	NA	NA			Oribacterium (genus): 0.76	26210
VIRSorter_contig_507_pilon-cat_3	76458	l				gene_2-gene_65:10.50934607887681	gene_2-gene_65:10.95026250067810		gene_3-gene_64:12.46971360870529	3	NA	NA			Fusobacterium (genus): 0.95	Not detected
VIRSorter_contig_508_pilon-cat_3	110321	l				gene_1-gene_99:6.88200632498247	gene_31-gene_99:5.53207457764355			3	NA	NA			Bacteria (superkingdom): 0.83	811.7
VIRSorter_contig_292_pilon_gene_1585_gene_1679-943660-1004656-cat_5	60996	l	4			gene_1585-gene_1679:2.11609867468332				5	NA	NA			Capnocytophaga (genus): 0.88	1062.5
VIRSorter_contig_3549_pilon_gene_229_gene_328-159443-219321-cat_4	59878	l	1			gene_229-gene_328:14.79693815803907	gene_229-gene_328:14.79693815803907	gene_229-gene_328:14.79693815803907	gene_229-gene_328:14.79693815803907	4	NA	NA			Terrabacteria group (no rank): 0.82	1058.2
VIRSorter_contig_513_pilon_gene_85_gene_186-67280-118522-cat_6	51242	l				gene_85-gene_182:6.78538307312684	gene_87-gene_186:5.75136045641566	gene_87-gene_186:5.75136045641566	gene_87-gene_186:5.75136045641566	6	NA	NA			Lactobacillales (order): 0.64	2238.7
VIRSorter_contig_516_pilon-cat_3	32081	l				gene_3-gene_32:5.23776169587910	gene_3-gene_32:6.03090214498120			3	NA	NA			Neisseria (genus): 0.55	924.2
VIRSorter_contig_184_pilon_gene_3382_gene_3436-3343207-3380034-cat_5	36827	l		gene_3408-gene_3433:7.09226785109421		gene_3382-gene_3436:9.55037161715983				5	NA	NA	VIRSorter_contig_184_pilon_gene_3382_gene_3436-3343207-3380034-cat_5;3300007335_____Ga0104969_1001189;3300006566_____Ga0100365_1002613;7000000556_____C3561865;VIRSorter_contig_184_pilon_gene_3337_gene_3436-3303685-3380034-cat_5		Prevotella (genus): 0.92	1051.1
VIRSorter_contig_1756_pilon-cat_2	15435	l		gene_5-gene_39:4.81377546940749		7.65432				2	NA	NA			Veillonella (genus): 1.00	1038.9
VIRSorter_contig_525_pilon_gene_2010_gene_2059-1581754-1610449-cat_6	28695	l				gene_2010-gene_2059:4.59959395723525	gene_2011-gene_2059:3.53104765072891			6	NA	NA			Corynebacterium durum (species): 0.88	242.5
VIRSorter_contig_1932_pilon_gene_2_gene_101-3065-88542-cat_4	85477	l	2			gene_2-gene_101:6.60684903607918	gene_2-gene_101:6.60684903607918	gene_2-gene_101:6.60684903607918	gene_2-gene_101:6.60684903607918	4	NA	NA			Veillonella (genus): 0.92	1037.2
VIRSorter_contig_537_pilon-cat_3	104452	l				4.17096	3.91449			3	NA	NA			Porphyromonadaceae (family): 0.84	4269.2
VIRSorter_contig_539_pilon-cat_3	36128	l				3.35563	4.07246			3	NA	NA			Actinomyces massiliensis (species): 0.85	592.2
VIRSorter_contig_377_pilon_gene_136_gene_150-106494-114111-cat_5	7617	l		gene_136-gene_150:7.28333714609247						5	NA	NA			Bacteria (superkingdom): 0.96	1024.4
VIRSorter_contig_544_pilon_gene_1_gene_157-258-98815-cat_6	98557	l				gene_1-gene_90:7.05197182960739;gene_106-gene_157:2.56625118545685	gene_1-gene_90:6.61465428012085	gene_30-gene_129:5.24560847661878	gene_59-gene_157:8.85379383300362;gene_2-gene_53:2.23146350079056	6	NA	NA			Fusobacterium (genus): 0.66	174
VIRSorter_contig_544_pilon_gene_171_gene_270-105709-179446-cat_6	73737	l				gene_171-gene_270:17.04646108358622	gene_171-gene_270:17.04646108358622	gene_171-gene_270:17.04646108358622	gene_171-gene_270:17.04646108358622	6	NA	NA			Fusobacterium (genus): 0.66	417.6
VIRSorter_contig_1879_pilon_gene_60_gene_197-39950-131028-cat_5	91078	l		gene_60-gene_137:2.12893191147646		gene_98-gene_197:6.10169905775927	gene_98-gene_197:6.10169905775927	gene_98-gene_197:6.10169905775927	gene_98-gene_197:6.10169905775927	5	NA	NA			Capnocytophaga (genus): 0.59	993.6
VIRSorter_contig_577_pilon_gene_8_gene_62-4324-58798-cat_6	54474	l				gene_8-gene_62:4.61732573526518	gene_8-gene_61:4.67740195714999			6	NA	NA			Fusobacterium (genus): 0.86	108.6
VIRSorter_contig_47_pilon_gene_543_gene_650-344914-411074-cat_5	66160	l	3			gene_552-gene_650:5.25405060642135	gene_590-gene_650:4.14490538697899	gene_543-gene_642:3.59784400567279	gene_543-gene_642:3.59784400567279	5	NA	NA			Capnocytophaga (genus): 0.86	929.7
VIRSorter_contig_292_pilon_gene_129_gene_325-72399-184969-cat_5	112570	l	5	gene_171-gene_206:8.11504316691220		gene_129-gene_220:19.22233095948503;gene_258-gene_325:4.68080153562263	gene_258-gene_325:4.77014124835930	gene_203-gene_302:2.55479586532558	gene_203-gene_302:2.55479586532558	5	NA	NA	VIRSorter_contig_292_pilon_gene_129_gene_325-72399-184969-cat_5;3300007295_____Ga0104867_1003487;3300008161_____Ga0110913_1003922;7000000676_____SRS018665_WUGC_scaffold_55950;3300008089_____Ga0104978_1004269;VIRSorter_contig_292_pilon_gene_129_gene_220-72399-122322-cat_5		Capnocytophaga (genus): 0.88	905.2
VIRSorter_contig_3609_pilon_gene_17_gene_87-14431-53679-cat_5	39248	l	3			gene_22-gene_87:14.77630517365433	gene_17-gene_87:8.98203869216558			5	NA	NA			Candidatus Saccharimonas sp. (species): 0.60	894.8
VIRSorter_contig_977_pilon_gene_1516_gene_1533-1226471-1239267-cat_5	12796	l		gene_1516-gene_1533:2.08258168314363						5	NA	NA			Selenomonas (genus): 0.82	885.2
VIRSorter_contig_54_pilon_gene_485_gene_561-364650-404150-cat_5	39500	l	6	gene_490-gene_561:4.97677765044668		gene_485-gene_561:11.21605779334634				5	NA	NA	VIRSorter_contig_54_pilon_gene_485_gene_561-364650-404150-cat_5;7000000687_____SRS053854_LANL_scaffold_26794		Pasteurellaceae (family): 0.65	884
VIRSorter_contig_586_pilon-cat_3	95949	l				gene_11-gene_95:4.64726508502218	gene_11-gene_36:2.44582594308488			3	NA	NA			Bacteria (superkingdom): 0.97	13664.3
VIRSorter_contig_588_pilon_gene_14_gene_113-11242-95484-cat_6	84242	l				gene_14-gene_113:8.11074470064001	gene_14-gene_113:8.11074470064001	gene_14-gene_113:8.11074470064001	gene_14-gene_113:8.11074470064001	6	NA	NA			Bacteria (superkingdom): 0.98	2648
VIRSorter_contig_589_pilon_gene_7_gene_106-6859-72033-cat_6	65174	l				gene_7-gene_106:11.58209388280809	gene_7-gene_106:11.58209388280809	gene_7-gene_106:11.58209388280809	gene_7-gene_106:11.58209388280809	6	NA	NA			Selenomonadaceae (family): 0.91	768.1
VIRSorter_contig_596_pilon_gene_21_gene_84-13573-119198-cat_6	105625	l				gene_21-gene_84:5.52714447281426	gene_21-gene_84:5.27562012056161			6	NA	NA			Prevotella micans (species): 0.72	553.3
VIRSorter_contig_598_pilon-cat_3	122095	l				14.5509	11.9991			3	NA	NA			Capnocytophaga (genus): 0.54	611.5
VIRSorter_contig_499_pilon_gene_2_gene_108-1558-90866-cat_5	89308	l	2	gene_70-gene_99:2.11769837269273		gene_16-gene_108:14.23791130851961	gene_2-gene_101:13.96438458550638	gene_2-gene_101:13.96438458550638	gene_2-gene_101:13.96438458550638	5	NA	NA	VIRSorter_contig_499_pilon_gene_2_gene_108-1558-90866-cat_5;3300008730_____Ga0113886_1001540;7000000511_____SRS018591_WUGC_scaffold_45141;7000000394_____SRS019607_WUGC_scaffold_55355;7000000742_____SRS015044_WUGC_scaffold_49788		Campylobacter (genus): 0.91	871.5
VIRSorter_contig_605_pilon_gene_50_gene_245-70502-255349-cat_6	184847	l				gene_146-gene_245:4.03892776549501;gene_50-gene_126:10.74767828674326	gene_146-gene_245:4.03892776549501;gene_50-gene_126:11.52176757713338	gene_51-gene_150:9.39930965090056	gene_51-gene_150:9.39930965090056	6	NA	NA			Bacteroidetes (phylum): 0.52	403.6
VIRSorter_contig_3975_pilon_gene_14_gene_42-10905-35655-cat_4	24750	l	4	gene_14-gene_42:4.66944708245890		gene_14-gene_42:4.63797305209844				4	NA	NA			Terrabacteria group (no rank): 0.51	867.8
VIRSorter_contig_61_pilon_gene_80_gene_124-86601-149825-cat_6	63224	l				gene_80-gene_124:6.71123214498054	gene_105-gene_124:2.65995774164929			6	NA	NA			Bacilli (class): 0.95	6080.2
VIRSorter_contig_3849_pilon_gene_3_gene_107-3259-71274-cat_5	68015	l	3	gene_29-gene_75:2.67561229469896		gene_3-gene_75:11.13379810744945	gene_8-gene_107:9.79635328261475	gene_8-gene_107:9.79635328261475	gene_8-gene_107:9.79635328261475	5	NA	NA			Selenomonas (genus): 0.86	855.3
VIRSorter_contig_621_pilon-cat_3	38985	l				6.1814	6.28601			3	NA	NA			Tannerella (genus): 0.88	995.1
VIRSorter_contig_1781_pilon-cat_2	77020	l	2			gene_12-gene_58:9.60230217174503	gene_27-gene_58:4.75789250162311		gene_9-gene_41:8.71775636853817	2	NA	NA	VIRSorter_contig_1781_pilon-cat_2;3300007204_____Ga0103275_100841;7000000266_____C552258;7000000337_____C296117;7000000558_____SRS019125_WUGC_scaffold_7950;3300007940_____Ga0114257_101009;2124908010_____kg300_3267571;7000000682_____SRS019587_WUGC_scaffold_9725;7000000113_____SRS013946_WUGC_scaffold_13847;7000000525_____C1408007;7000000677_____C4745534		Gemella* (genus): 0.74	842.7
VIRSorter_contig_395_pilon-cat_2	92445	l	1			7.64487	gene_1-gene_45:8.59275627323813			2	NA	NA			Capnocytophaga (genus): 0.84	833.5
VIRSorter_contig_47_pilon_gene_1943_gene_2047-1172022-1227966-cat_5	55944	l	4			gene_1954-gene_2047:19.73539450172656	gene_1943-gene_2042:16.07794477704908	gene_1943-gene_2042:16.07794477704908	gene_1943-gene_2042:16.07794477704908	5	NA	NA	VIRSorter_contig_47_pilon_gene_1943_gene_2047-1172022-1227966-cat_5;3300006321_____Ga0099624_101109;7000000009_____SRS018300_Baylor_scaffold_36320;3300008639_____Ga0115685_1003500;7000000009_____SRS018300_Baylor_scaffold_54186		Capnocytophaga (genus): 0.86	821.7
VIRSorter_contig_348_pilon_gene_350_gene_450-229655-299081-cat_5	69426	l	2			gene_356-gene_450:6.95465476814182	gene_350-gene_449:6.67608638090497	gene_350-gene_449:6.67608638090497	gene_350-gene_449:6.67608638090497	5	NA	NA			Capnocytophaga (genus): 0.64	818.7
VIRSorter_contig_3449_pilon_gene_324_gene_423-260260-319185-cat_4	58925	l	3			gene_324-gene_423:17.99561386583932	gene_324-gene_423:17.99561386583932	gene_324-gene_423:17.99561386583932	gene_324-gene_423:17.99561386583932	4	NA	NA			Neisseriaceae (family): 0.75	808.8
VIRSorter_contig_1936_pilon_gene_54_gene_153-38796-91723-cat_4	52927	l	2			gene_54-gene_153:26.64390237074723	gene_54-gene_153:26.64390237074723	gene_54-gene_153:26.64390237074723	gene_54-gene_153:26.64390237074723	4	NA	NA	VIRSorter_contig_1936_pilon_gene_54_gene_153-38796-91723-cat_4;3300007259_____Ga0104759_100128;3300008364_____Ga0114890_101899;7000000139_____C2201842;7000000327_____C1189383;3300007259_____Ga0104759_100395;7000000327_____C1189275;7000000591_____C529097		root (no rank): 1.00	808
VIRSorter_contig_622_pilon_gene_948_gene_1025-631565-682199-cat_6	50634	l				gene_948-gene_1022:4.50096496641978	gene_948-gene_1025:2.49408091155931			6	NA	NA			Selenomonadaceae (family): 0.96	988
VIRSorter_contig_63_pilon-cat_3	81422	l				gene_4-gene_85:3.54665570142391	gene_4-gene_85:3.72885282912494		gene_54-gene_76:6.18474590452142	3	NA	NA			Fusobacterium (genus): 0.83	Not detected
VIRSorter_contig_249_pilon_gene_1_gene_41-60-25319-cat_5	25259	l	3			gene_1-gene_41:7.74127794030766				5	NA	NA			Veillonella (genus): 0.95	796.2
VIRSorter_contig_2114_pilon_gene_813_gene_916-445056-499084-cat_5	54028	l	6	gene_827-gene_850:2.43330585075841		gene_813-gene_885:10.92725726701569	gene_817-gene_916:9.24295576532285	gene_817-gene_916:9.24295576532285	gene_817-gene_916:9.24295576532285	5	NA	NA	VIRSorter_contig_2114_pilon_gene_813_gene_916-445056-499084-cat_5;3300008486_____Ga0115196_1002669;7000000371_____SRS047113_LANL_scaffold_23075		Aggregatibacter (genus): 0.51	796
VIRSorter_contig_635_pilon_gene_454_gene_553-312133-380915-cat_6	68782	l				gene_454-gene_553:4.59585649495295	gene_454-gene_553:4.59585649495295	gene_454-gene_553:4.59585649495295	gene_454-gene_553:4.59585649495295	6	NA	NA			Bacteria (superkingdom): 1.00	2786.1
VIRSorter_contig_3600_pilon-cat_1	34307	l	2	23.6072		11.317				1	NA	NA	VIRSorter_contig_3600_pilon-cat_1;7000000180_____SRS017013_Baylor_scaffold_23860;3300008483_____Ga0105906_1000620;7000000290_____C3496787;7000000530_____C362525;7000000210_____SRS024015_Baylor_scaffold_36767;7000000508_____C3714790;7000000442_____SRS051791_LANL_scaffold_10560;3300006245_____Ga0099369_100137;7000000673_____C1760394;7000000576_____SRS022621_Baylor_scaffold_60364;3300008611_____Ga01…		root (no rank): 1.00	795.9
VIRSorter_contig_635_pilon_gene_98_gene_242-68334-167894-cat_6	99560	l				gene_98-gene_183:4.77299595961810	gene_143-gene_242:4.59585649495295	gene_143-gene_242:4.59585649495295	gene_210-gene_239:2.48957213974771	6	NA	NA			Bacteria (superkingdom): 1.00	4415.7
VIRSorter_contig_4240_pilon-cat_2	7853	l		6.94398		2.97782				2	NA	NA			Streptococcus (genus): 0.54	791.2
VIRSorter_contig_334_pilon-circular-cat_2	26392	c		gene_4-gene_103:57.96097817552066;gene_5-gene_104:57.96097817552066;gene_19-gene_118:57.96097817552066;gene_18-gene_117:57.96097817552066;gene_2-gene_101:57.96097817552066;gene_3-gene_102:57.96097817552066;gene_20-gene_119:57.96097817552066;gene_11-gene_109:59.09842674523885		gene_5-gene_104:57.96097817552066	gene_5-gene_104:57.96097817552066	gene_5-gene_104:57.96097817552066	gene_5-gene_104:57.96097817552066	2	NA	NA				781.7
VIRSorter_contig_3920_pilon-cat_2	67073	l	1			15.9958	12.3957			2	NA	NA			TM7 phage DolZOral124_53_65 (species): 0.76	765
VIRSorter_contig_4592_pilon-cat_2	101762	l	3			gene_8-gene_107:24.90118114069016	gene_8-gene_107:24.90118114069016	gene_8-gene_107:24.90118114069016	gene_8-gene_107:24.90118114069016	2	NA	NA			Corynebacterium (genus): 0.55	757
VIRSorter_contig_640_pilon_gene_46_gene_150-49822-147184-cat_6	97362	l				gene_107-gene_150:6.50672945479112	gene_107-gene_150:6.42145681095598	gene_46-gene_145:2.86235182596437	gene_46-gene_145:2.86235182596437	6	NA	NA			Neisseria (genus): 0.58	5335.2		plasmid.unclassified
VIRSorter_contig_641_pilon-cat_3	90910	l				gene_4-gene_92:6.86837047046913	7.87412			3	NA	NA			Porphyromonadaceae (family): 0.69	2354.3
VIRSorter_contig_642_pilon-cat_3	163783	l				gene_1-gene_94:9.33232571056750	gene_1-gene_94:10.45539073756504			3	NA	NA			Actinomyces (genus): 0.91	11617.6
VIRSorter_contig_643_pilon_gene_58_gene_157-43551-125707-cat_6	82156	l				gene_58-gene_157:6.06901649288783	gene_58-gene_157:6.06901649288783	gene_58-gene_157:6.06901649288783	gene_58-gene_157:6.06901649288783	6	NA	NA			Leptotrichia (genus): 0.94	3600
VIRSorter_contig_644_pilon-cat_3	41043	l				gene_14-gene_28:2.31103324269705	gene_3-gene_28:2.75546010849502		gene_5-gene_24:4.95670280534948	3	NA	NA			Fusobacterium (genus): 0.91	Not detected
VIRSorter_contig_649_pilon-cat_3	108855	l				11.7361	10.8482			3	NA	NA			Pseudopropionibacterium propionicum (species): 0.62	4618.3
VIRSorter_contig_655_pilon-cat_3	54189	l				gene_1-gene_42:3.96754757038822	gene_1-gene_42:4.02141651119648		gene_1-gene_41:4.83805482767364	3	NA	NA			Fusobacterium (genus): 0.93	152.1
VIRSorter_contig_2570_pilon_gene_1_gene_21-1189-15615-cat_5	14426	l		gene_1-gene_21:5.76494969184160						5	NA	NA			Bacteria (superkingdom): 0.87	755.1
VIRSorter_contig_66_pilon_gene_211_gene_278-199126-252331-cat_6	53205	l				gene_211-gene_278:8.35772849972361	gene_211-gene_278:8.93663244142521			6	NA	NA			Lautropia (genus): 0.95	1705.2		plasmid.Proteobacteria
VIRSorter_contig_66_pilon_gene_4_gene_167-4089-163809-cat_6	159720	l				gene_57-gene_156:12.36648845067885	gene_73-gene_167:12.79052641987859;gene_4-gene_67:7.79009876221453	gene_57-gene_156:12.36648845067885	gene_57-gene_156:12.36648845067885	6	NA	NA			Lautropia (genus): 0.95	3054		plasmid.Proteobacteria
VIRSorter_contig_536_pilon_gene_10_gene_24-5960-18398-cat_5	12438	l		gene_10-gene_24:2.96509541420885						5	NA	NA			Terrabacteria group (no rank): 0.56	738.3
VIRSorter_contig_1389_pilon-cat_2	81095	l	3			12.9354	gene_1-gene_28:3.64786905719923		gene_1-gene_33:2.91567352244022	2	NA	NA	VIRSorter_contig_1389_pilon-cat_2;7000000350_____SRS017687_Baylor_scaffold_17003;7000000234_____SRS045049_WUGC_scaffold_13958;3300007888_____Ga0111236_100428		Pasteurellaceae (family): 0.51	736.1
VIRSorter_contig_671_pilon_gene_349_gene_419-264470-316621-cat_6	52151	l				gene_349-gene_419:3.88597109945089	gene_382-gene_419:4.02774042482388		gene_354-gene_415:5.73534921005780	6	NA	NA			Leptotrichia (genus): 0.95	345.9
VIRSorter_contig_4545_pilon-cat_2	114173	l	2			gene_53-gene_144:17.73245383869880;gene_1-gene_47:4.18201824816296	gene_45-gene_144:15.29906168172879;gene_1-gene_26:2.10552974952267	gene_45-gene_144:15.29906168172879	gene_45-gene_144:15.29906168172879	2	NA	NA	VIRSorter_contig_4545_pilon-cat_2;3300008621_____Ga0115613_1001644;7000000731_____C2967651;3300008125_____Ga0114856_1002981;3300007966_____Ga0105959_103494;VIRSorter_contig_3849_pilon_gene_3_gene_107-3259-71274-cat_5		Selenomonas (genus): 0.84	731
VIRSorter_contig_2093_pilon_gene_1_gene_29-0-14218-cat_5	14218	l		gene_2-gene_21:2.82487637268150		gene_1-gene_29:2.90545028752719				5	NA	NA			Clostridiales Family XIII. Incertae Sedis (family): 0.84	714.5
VIRSorter_contig_674_pilon_gene_217_gene_385-222318-368697-cat_6	146379	l				gene_303-gene_385:3.92050377856308;gene_217-gene_269:6.18230246642168	gene_303-gene_385:4.74095114677526;gene_217-gene_269:7.46401133725285	gene_217-gene_316:4.93195579524282	gene_217-gene_316:4.93195579524282	6	NA	NA			Campylobacter (genus): 0.91	1175.2
VIRSorter_contig_674_pilon_gene_59_gene_163-89286-171867-cat_6	82581	l				gene_65-gene_163:14.44781442708033	gene_65-gene_163:14.71362033776519	gene_59-gene_158:14.02068961992207	gene_59-gene_158:14.02068961992207	6	NA	NA			Campylobacter (genus): 0.91	413
VIRSorter_contig_2668_pilon-cat_2	81171	l	4	gene_1-gene_61:4.72265643656186		gene_25-gene_95:18.15200335174457	gene_62-gene_93:3.19533471248325			2	NA	NA			Selenomonadaceae (family): 0.86	697.7
VIRSorter_contig_684_pilon_gene_113_gene_218-101641-186950-cat_6	85309	l				gene_120-gene_218:14.45676926973326	gene_113-gene_212:12.72765088810261	gene_113-gene_212:12.72765088810261	gene_113-gene_212:12.72765088810261	6	NA	NA	VIRSorter_contig_684_pilon_gene_113_gene_218-101641-186950-cat_6;3300008275_____Ga0114253_1001874		Firmicutes (phylum): 0.72	12252.9
VIRSorter_contig_684_pilon_gene_231_gene_330-195101-267134-cat_6	72033	l				gene_231-gene_330:15.80745401088830	gene_231-gene_330:15.80745401088830	gene_231-gene_330:15.80745401088830	gene_231-gene_330:15.80745401088830	6	NA	NA			Firmicutes (phylum): 0.72	7795.3
VIRSorter_contig_685_pilon_gene_143_gene_249-96534-165798-cat_6	69264	l				gene_175-gene_249:5.77613890774042	gene_175-gene_247:5.24374218190325	gene_143-gene_242:3.99498737427744	gene_143-gene_242:3.99498737427744	6	NA	NA			Porphyromonas sp. (species): 0.62	6153.2
VIRSorter_contig_1563_pilon_gene_263_gene_277-179640-193154-cat_5	13514	l		gene_263-gene_277:2.24866914788186						5	NA	NA			Candidatus Saccharimonas sp. (species): 0.68	697
VIRSorter_contig_691_pilon-cat_3	202152	l				gene_6-gene_104:10.97074853448954;gene_110-gene_205:2.88488332711129	gene_19-gene_118:8.79069269937339	gene_19-gene_118:8.79069269937339	gene_19-gene_118:8.79069269937339	3	NA	NA			Propionibacteriaceae (family): 0.59	7862.4
VIRSorter_contig_699_pilon_gene_33_gene_62-24041-43735-cat_6	19694	l				gene_33-gene_62:6.02393405353999	gene_33-gene_62:6.86954605103618			6	NA	NA			Capnocytophaga (genus): 0.82	16
VIRSorter_contig_706_pilon-cat_3	54640	l				5.98076	4.98598			3	NA	NA			Actinomyces massiliensis (species): 0.72	4869
VIRSorter_contig_708_pilon-cat_3	108379	l				gene_6-gene_105:7.14162700465922	gene_6-gene_105:7.14162700465922	gene_6-gene_105:7.14162700465922	gene_6-gene_105:7.14162700465922	3	NA	NA			Actinomyces (genus): 0.97	8947.4
VIRSorter_contig_2058_pilon_gene_1_gene_64-211-37288-cat_5	37077	l	6	gene_10-gene_34:9.73269122774199		gene_1-gene_64:7.05524512766071				5	NA	NA			Selenomonas (genus): 0.67	688.5
VIRSorter_contig_462_pilon_gene_1079_gene_1203-790336-858366-cat_5	68030	l	9	gene_1079-gene_1178:2.15334586802035;gene_1103-gene_1183:4.16521480847737		gene_1100-gene_1183:17.04569195809121	gene_1104-gene_1203:15.20798683013861	gene_1104-gene_1203:15.20798683013861	gene_1104-gene_1203:15.20798683013861	5	NA	NA	VIRSorter_contig_462_pilon_gene_1079_gene_1203-790336-858366-cat_5;3300008334_____Ga0115372_1001543;3300008643_____Ga0111423_100684;3300008302_____Ga0114874_101110;VIRSorter_contig_462_pilon_gene_1100_gene_1245-803329-880352-cat_5;VIRSorter_contig_1972_pilon_gene_39_gene_117-34585-78283-cat_5;3300008500_____Ga0115080_100515;3300007497_____Ga0104979_100375;7000000404_____C4395515;3300008302_____Ga…		Bacilli (class): 0.92	686.2
VIRSorter_contig_424_pilon_gene_110_gene_122-83574-90554-cat_5	6980	l		gene_110-gene_122:3.16151433321506						5	NA	NA			Bacteria (superkingdom): 0.99	660.6
VIRSorter_contig_709_pilon_gene_3236_gene_3314-2729483-2773668-cat_5	44185	l	6	gene_3237-gene_3314:16.01076556112628		gene_3236-gene_3314:15.14702127212649				5	NA	NA			Lachnospiraceae (family): 0.90	Not detected
VIRSorter_contig_521_pilon_gene_158_gene_167-83526-87114-cat_5	3588	l		gene_158-gene_167:2.83121153603710						5	NA	NA			Bacteria (superkingdom): 0.96	659
VIRSorter_contig_4207_pilon_gene_2_gene_116-543-40931-cat_5	40388	l		gene_2-gene_101:20.32507867883329;gene_18-gene_116:25.66127770324642		gene_10-gene_109:26.38668453436489	gene_10-gene_109:26.38668453436489	gene_10-gene_109:26.38668453436489	gene_10-gene_109:26.38668453436489	5	NA	NA			Bacteria (superkingdom): 0.87	630.8
VIRSorter_contig_3_pilon_gene_151_gene_317-134167-260067-cat_5	125900	l	7	gene_180-gene_279:40.15710555514437;gene_182-gene_281:40.15710555514437;gene_165-gene_264:44.32741759196736;gene_198-gene_297:36.25766857063716;gene_200-gene_299:36.25766857063716;gene_183-gene_282:40.15710555514437;gene_210-gene_309:36.25766857063716;gene_196-gene_295:36.25766857063716;gene_164-gene_263:44.32741759196736;gene_160-gene_259:44.32741759196736;gene_181-gene_280:40.15710555514437;gen…		gene_166-gene_265:44.32741759196736;gene_268-gene_317:7.61193882045555	gene_166-gene_265:44.32741759196736	gene_166-gene_265:44.32741759196736	gene_166-gene_265:44.32741759196736	5	NA	NA	VIRSorter_contig_711_pilon-cat_1;3300008413_____Ga0115229_100261;3300008382_____Ga0114861_1000290;3300008140_____Ga0114165_1002357;7000000194_____SRS022077_Baylor_scaffold_9475;7000000354_____SRS015985_WUGC_scaffold_4334;3300006301_____Ga0099617_100602;7000000568_____SRS051930_LANL_scaffold_32983;3300008405_____Ga0115221_1002303;3300006294_____Ga0099625_101034;VIRSorter_contig_3_pilon_gene_151_ge…		Bacteria (superkingdom): 0.92	630.1
VIRSorter_contig_71_pilon_gene_52_gene_151-49960-139397-cat_6	89437	l				gene_52-gene_151:13.74527163731237	gene_52-gene_151:13.74527163731237	gene_52-gene_151:13.74527163731237		6	NA	NA			Fusobacterium (genus): 0.92	96.4
VIRSorter_contig_503_pilon_gene_173_gene_272-125556-195993-cat_4	70437	l	1	gene_212-gene_252:3.98450438317470		gene_193-gene_255:14.96975848796025	gene_173-gene_272:9.43482015383283	gene_173-gene_272:9.43482015383283	gene_173-gene_272:9.43482015383283	4	NA	NA			Candidatus Saccharimonas sp. (species): 0.60	628.2
VIRSorter_contig_712_pilon-cat_3	113560	l				gene_4-gene_62:7.07316525481074	gene_4-gene_62:8.41761584530438			3	NA	NA			Porphyromonas sp. (species): 0.65	4639.4
VIRSorter_contig_499_pilon_gene_892_gene_996-754332-829860-cat_5	75528	l	1			gene_937-gene_996:8.52521364106083	gene_931-gene_996:3.97824796337605	gene_892-gene_991:3.13382352581372	gene_892-gene_991:3.13382352581372	5	NA	NA			Campylobacter (genus): 0.91	626.7
VIRSorter_contig_4172_pilon-cat_2	55959	l		gene_4-gene_40:5.86754531884204		3.61526				2	NA	NA			Streptococcus (genus): 0.74	617.4
VIRSorter_contig_725_pilon-cat_3	125890	l				gene_4-gene_103:5.77705383525708	gene_1-gene_87:5.88211328252642	gene_4-gene_103:5.77705383525708	gene_4-gene_103:5.77705383525708	3	NA	NA			Prevotella (genus): 0.91	2779.6
VIRSorter_contig_272_pilon-cat_2	75956	l	9	gene_4-gene_39:4.07605017310457		13.1598	gene_40-gene_59:2.19463313221345			2	NA	NA	VIRSorter_contig_272_pilon-cat_2;7000000305_____SRS062761_LANL_scaffold_28539;7000000421_____SRS043663_LANL_scaffold_41437;7000000061_____C3107897;7000000061_____C3107695		Lactobacillales (order): 0.99	601
VIRSorter_contig_622_pilon_gene_1942_gene_2008-1272116-1308773-cat_5	36657	l	6	gene_1966-gene_2004:3.20772603928874		gene_1942-gene_2008:5.86940484400585				5	NA	NA			Selenomonadaceae (family): 0.96	587.2
VIRSorter_contig_733_pilon_gene_1_gene_32-2574-40216-cat_6	37642	l				gene_1-gene_32:4.22524840811150	gene_1-gene_32:3.80780595195495			6	NA	NA			Actinomyces (genus): 0.98	3315
VIRSorter_contig_4250_pilon-cat_2	93209	l	1			gene_6-gene_101:17.88457515191370	gene_2-gene_99:13.38652518235029			2	NA	NA			Selenomonadaceae (family): 0.93	572
VIRSorter_contig_622_pilon_gene_2212_gene_2262-1436223-1465897-cat_5	29674	l		gene_2212-gene_2262:2.23251949941495						5	NA	NA			Selenomonadaceae (family): 0.96	545
VIRSorter_contig_744_pilon-cat_3	134230	l				gene_10-gene_109:8.28618189868508	gene_10-gene_109:8.28618189868508	gene_10-gene_109:8.28618189868508	gene_10-gene_109:8.28618189868508	3	NA	NA			Actinomyces (genus): 0.96	20430.6
VIRSorter_contig_1965_pilon_gene_37_gene_46-30478-39525-cat_5	9047	l		gene_37-gene_46:2.00055694119554						5	NA	NA			Candidatus Saccharimonas sp. (species): 0.78	539.1
VIRSorter_contig_750_pilon_gene_113_gene_317-66793-221319-cat_6	154526	l				gene_113-gene_210:5.93846833811405;gene_221-gene_317:4.47272438007091	gene_193-gene_292:5.10170190093450	gene_193-gene_292:5.10170190093450	gene_193-gene_292:5.10170190093450	6	NA	NA			Selenomonadaceae (family): 0.95	1021.2
VIRSorter_contig_750_pilon_gene_7_gene_78-3966-47899-cat_5	43933	l		gene_8-gene_35:2.12780633543733		gene_7-gene_78:4.90820963599070	gene_53-gene_78:4.20209167757459			5	NA	NA			Selenomonadaceae (family): 0.95	Not detected
VIRSorter_contig_751_pilon-cat_3	164011	l				gene_1-gene_77:7.60462764032976	gene_1-gene_98:7.07950028353277			3	NA	NA			Flavobacteriaceae (family): 0.75	650.4
VIRSorter_contig_622_pilon_gene_1612_gene_1678-1065169-1101943-cat_5	36774	l	5			gene_1612-gene_1678:13.08615481550422				5	NA	NA			Selenomonadaceae (family): 0.96	519.1
VIRSorter_contig_755_pilon_gene_3_gene_38-13836-60782-cat_6	46946	l				gene_3-gene_38:5.25839258680124	gene_15-gene_38:3.64684447941847			6	NA	NA			Bacteria candidate phyla (no rank): 0.88	217
VIRSorter_contig_756_pilon-cat_3	78372	l				7.17542	6.2393		gene_5-gene_58:6.88763297245303	3	NA	NA			Bacteroidetes (phylum): 0.51	81
VIRSorter_contig_4111_pilon-cat_2	37113	l	2	gene_45-gene_59:2.30049431150409		14.9477	gene_3-gene_44:2.97410103751956			2	NA	NA	VIRSorter_contig_4111_pilon-cat_2;7000000474_____SRS013825_Baylor_scaffold_4427;3300008490_____Ga0115197_1000735;7000000062_____SRS063215_LANL_scaffold_24339;2124908011_____s300_5937714;7000000151_____C490851;3300006744_____Ga0101797_1000485;7000000076_____C812823;7000000671_____C4711529;2124908011_____s300_5925955		Bacteria (superkingdom): 0.53	507
VIRSorter_contig_765_pilon-cat_3	111370	l				gene_3-gene_89:7.89300900607680	gene_3-gene_75:8.38964221775925			3	NA	NA			Actinomycetaceae (family): 0.92	3781.8
VIRSorter_contig_766_pilon_gene_75_gene_110-89396-139310-cat_6	49914	l				gene_75-gene_110:3.17148778242573	gene_75-gene_110:4.02846614440399			6	NA	NA			Prevotella (genus): 0.88	3766.6
VIRSorter_contig_767_pilon-cat_3	76409	l				gene_2-gene_68:3.53978738394822	gene_2-gene_68:4.73941859412134			3	NA	NA			Kingella (genus): 0.61	1196.1
VIRSorter_contig_770_pilon_gene_1_gene_100-6632-101151-cat_6	94519	l				gene_1-gene_100:7.02803302434144	gene_1-gene_89:7.10441505254567	gene_1-gene_100:7.02803302434144	gene_1-gene_100:7.02803302434144	6	NA	NA			Bacteroidetes (phylum): 0.58	165.4
VIRSorter_contig_770_pilon_gene_135_gene_234-123195-204324-cat_6	81129	l				gene_135-gene_234:7.02803302434144	gene_135-gene_234:7.02803302434144	gene_135-gene_234:7.02803302434144	gene_135-gene_234:7.02803302434144	6	NA	NA			Bacteroidetes (phylum): 0.58	70
VIRSorter_contig_770_pilon_gene_2_gene_101-6821-101482-cat_6	94661	l				gene_2-gene_101:6.55387447837114	gene_2-gene_101:6.55387447837114	gene_2-gene_101:6.55387447837114	gene_2-gene_101:6.55387447837114	6	NA	NA			Bacteroidetes (phylum): 0.58	37.6
VIRSorter_contig_771_pilon_gene_17_gene_121-11830-77539-cat_6	65709	l				gene_46-gene_121:11.76526685332688	gene_46-gene_121:12.49768044925450	gene_17-gene_116:6.68932933366459	gene_17-gene_116:6.68932933366459	6	NA	NA			Veillonella (genus): 0.87	915.8
VIRSorter_contig_772_pilon_gene_220_gene_319-176132-253936-cat_6	77804	l				gene_220-gene_319:11.71134775802323	gene_220-gene_319:11.71134775802323	gene_220-gene_319:11.71134775802323	gene_220-gene_319:11.71134775802323	6	NA	NA			Fusobacterium (genus): 0.87	643.7
VIRSorter_contig_772_pilon_gene_4_gene_103-1205-93458-cat_6	92253	l				gene_4-gene_103:7.83971132843851	gene_4-gene_103:7.83971132843851	gene_4-gene_103:7.83971132843851	gene_4-gene_103:7.83971132843851	6	NA	NA			Fusobacterium (genus): 0.87	Not detected
VIRSorter_contig_772_pilon_gene_67_gene_173-69415-141259-cat_6	71844	l				gene_67-gene_163:9.39338077737466	gene_74-gene_173:9.32072701898204	gene_74-gene_173:9.32072701898204	gene_74-gene_173:9.32072701898204	6	NA	NA			Fusobacterium (genus): 0.87	144.3
VIRSorter_contig_778_pilon_gene_241_gene_392-187904-297546-cat_6	109642	l				gene_241-gene_340:14.17867734783046;gene_341-gene_392:2.38758250351335	gene_241-gene_340:14.17867734783046;gene_364-gene_392:2.43992755658986	gene_241-gene_340:14.17867734783046	gene_317-gene_392:4.20722572085444	6	NA	NA			Fusobacterium (genus): 0.86	Not detected
VIRSorter_contig_778_pilon_gene_75_gene_174-65592-143958-cat_6	78366	l				gene_75-gene_174:11.64482905564453	gene_75-gene_174:11.64482905564453	gene_75-gene_174:11.64482905564453		6	NA	NA			Fusobacterium (genus): 0.86	477.1
VIRSorter_contig_673_pilon-cat_2	42767	l	5			10.9459	4.03902			2	NA	NA	VIRSorter_contig_673_pilon-cat_2;7000000721_____SRS014476_WUGC_scaffold_57709;3300008679_____Ga0115430_1000001;3300007259_____Ga0104759_100200;3300008364_____Ga0114890_102883		Caballeronia arationis (species): 0.66	467		plasmid.Proteobacteria
VIRSorter_contig_1772_pilon_gene_281_gene_380-163157-228517-cat_5	65360	l		gene_281-gene_360:24.70340860561344		gene_281-gene_380:20.87498559929701	gene_281-gene_380:20.87498559929701	gene_281-gene_380:20.87498559929701	gene_281-gene_380:20.87498559929701	5	NA	NA			Terrabacteria group (no rank): 0.81	406.7
VIRSorter_contig_780_pilon-cat_3	59945	l				5.59471	5.3738			3	NA	NA			Clostridiales (order): 0.55	Not detected		plasmid.Firmicutes
VIRSorter_contig_783_pilon_gene_1_gene_47-81-53881-cat_6	53800	l				gene_1-gene_47:5.69366674541685	gene_1-gene_47:5.79827179416407			6	NA	NA			Flavobacteriaceae (family): 0.66	Not detected
VIRSorter_contig_3055_pilon_gene_19_gene_88-13662-59948-cat_5	46286	l		gene_48-gene_74:6.08371818728357		gene_19-gene_88:17.91931818774771				5	NA	NA	VIRSorter_contig_3055_pilon_gene_19_gene_88-13662-59948-cat_5;3300008575_____Ga0111079_103107		Tannerella (genus): 0.88	406
VIRSorter_contig_2086_pilon-cat_2	27001	l	10	gene_15-gene_37:6.59545848229218		8.45934				2	NA	NA			Selenomonas sp. oral taxon 136 (species): 0.51	391
VIRSorter_contig_789_pilon_gene_2_gene_101-2925-76749-cat_6	73824	l				gene_2-gene_101:12.60305944897124	gene_2-gene_101:12.60305944897124	gene_2-gene_101:12.60305944897124	gene_2-gene_101:12.60305944897124	6	NA	NA			Fusobacterium (genus): 0.89	388.3
VIRSorter_contig_790_pilon-cat_3	199339	l				gene_10-gene_109:24.20110938786435	gene_34-gene_124:26.60559047821239;gene_2-gene_27:2.21467421894774	gene_10-gene_109:24.20110938786435	gene_10-gene_109:24.20110938786435	3	NA	NA			cellular organisms (no rank): 1.00	Not detected
VIRSorter_contig_1561_pilon_gene_1_gene_71-1786-67957-cat_5	66171	l	6			gene_1-gene_71:17.18845786778445				5	NA	NA			Veillonella (genus): 0.90	361.2
VIRSorter_contig_794_pilon-cat_3	47594	l				gene_11-gene_42:4.15690999427702	gene_1-gene_42:2.46781561069089			3	NA	NA			Porphyromonas (genus): 0.64	1524.2
VIRSorter_contig_8_pilon_gene_1044_gene_1074-694478-710865-cat_6	16387	l				gene_1044-gene_1074:3.90089700313042	gene_1044-gene_1074:4.77469606720982			6	NA	NA			Capnocytophaga (genus): 0.71	108
VIRSorter_contig_8_pilon_gene_1451_gene_1564-930771-1004179-cat_6	73408	l				gene_1457-gene_1543:6.59746882428395	gene_1451-gene_1543:6.07958345266947	gene_1465-gene_1564:5.92956117898013	gene_1465-gene_1564:5.92956117898013	6	NA	NA			Capnocytophaga (genus): 0.71	768.7
VIRSorter_contig_8_pilon_gene_1794_gene_1901-1165258-1226928-cat_6	61670	l				gene_1805-gene_1901:4.58771383113979	gene_1805-gene_1901:5.67209153081498	gene_1794-gene_1893:4.44380270995352	gene_1794-gene_1893:4.44380270995352	6	NA	NA			Capnocytophaga (genus): 0.71	393.4
VIRSorter_contig_8_pilon_gene_2398_gene_2443-1540114-1567136-cat_6	27022	l				gene_2398-gene_2443:4.25061986723536	gene_2398-gene_2440:2.43211008020717			6	NA	NA			Capnocytophaga (genus): 0.71	232
VIRSorter_contig_8_pilon_gene_2559_gene_2688-1638067-1710971-cat_6	72904	l				gene_2559-gene_2657:5.70326000246688	gene_2570-gene_2657:5.54952518522466	gene_2589-gene_2688:5.24839968305729	gene_2589-gene_2688:5.24839968305729	6	NA	NA			Capnocytophaga (genus): 0.71	526.9
VIRSorter_contig_8_pilon_gene_2816_gene_2968-1780415-1861219-cat_6	80804	l				gene_2891-gene_2968:3.03386755282820;gene_2816-gene_2872:5.14423098782506	gene_2891-gene_2968:3.78550602610812;gene_2816-gene_2872:6.48541923411678	gene_2854-gene_2953:4.44380270995352	gene_2854-gene_2953:4.44380270995352	6	NA	NA			Capnocytophaga (genus): 0.71	614
VIRSorter_contig_8_pilon_gene_287_gene_386-226532-294667-cat_6	68135	l				gene_287-gene_386:11.62836908406755	gene_287-gene_386:11.62836908406755	gene_287-gene_386:11.62836908406755	gene_287-gene_386:11.62836908406755	6	NA	NA			Capnocytophaga (genus): 0.71	300.7
VIRSorter_contig_8_pilon_gene_3224_gene_3342-2020209-2080952-cat_6	60743	l				gene_3244-gene_3342:9.56261139727854	gene_3244-gene_3342:11.71170631625195	gene_3224-gene_3323:6.40092350675441	gene_3224-gene_3323:6.40092350675441	6	NA	NA			Capnocytophaga (genus): 0.71	499.9
VIRSorter_contig_8_pilon_gene_3468_gene_3565-2155748-2218041-cat_6	62293	l				gene_3468-gene_3565:4.16472947645188	gene_3487-gene_3527:2.81493810277393			6	NA	NA			Capnocytophaga (genus): 0.71	414
VIRSorter_contig_8_pilon_gene_3568_gene_3667-2219968-2271977-cat_6	52009	l				gene_3568-gene_3667:17.15220714768911	gene_3568-gene_3667:17.15220714768911	gene_3568-gene_3667:17.15220714768911	gene_3568-gene_3667:17.15220714768911	6	NA	NA			Capnocytophaga (genus): 0.71	357
VIRSorter_contig_8_pilon_gene_3674_gene_3844-2274913-2385355-cat_6	110442	l				gene_3754-gene_3844:7.57507360130637;gene_3674-gene_3744:2.82264288248245	gene_3741-gene_3840:5.24839968305729	gene_3741-gene_3840:5.24839968305729	gene_3741-gene_3840:5.24839968305729	6	NA	NA			Capnocytophaga (genus): 0.71	924
VIRSorter_contig_8_pilon_gene_3890_gene_3996-2413128-2486526-cat_6	73398	l				gene_3905-gene_3996:16.06107526671322	gene_3890-gene_3989:13.62768310974320	gene_3890-gene_3989:13.62768310974320	gene_3890-gene_3989:13.62768310974320	6	NA	NA			Capnocytophaga (genus): 0.71	639.3
VIRSorter_contig_8_pilon_gene_4056_gene_4160-2528760-2595200-cat_6	66440	l				gene_4062-gene_4160:11.36757676297056	gene_4056-gene_4155:10.69986908117292	gene_4056-gene_4155:10.69986908117292	gene_4056-gene_4155:10.69986908117292	6	NA	NA			Capnocytophaga (genus): 0.71	1648.7
VIRSorter_contig_8_pilon_gene_445_gene_544-331841-401879-cat_6	70038	l				gene_445-gene_544:22.99983592886604	gene_445-gene_544:22.99983592886604	gene_445-gene_544:22.99983592886604	gene_445-gene_544:22.99983592886604	6	NA	NA			Capnocytophaga (genus): 0.71	297.2
VIRSorter_contig_8_pilon_gene_568_gene_672-411861-473006-cat_6	61145	l				gene_575-gene_672:10.18836050158750	gene_568-gene_667:8.96719476609027	gene_568-gene_667:8.96719476609027	gene_568-gene_667:8.96719476609027	6	NA	NA			Capnocytophaga (genus): 0.71	354.3
VIRSorter_contig_8_pilon_gene_806_gene_910-546543-622817-cat_6	76274	l				gene_828-gene_910:14.80355330657294	gene_806-gene_905:9.81380529781445	gene_806-gene_905:9.81380529781445	gene_806-gene_905:9.81380529781445	6	NA	NA	VIRSorter_contig_8_pilon_gene_806_gene_910-546543-622817-cat_6;3300011974_____Ga0119787_1004295		Capnocytophaga (genus): 0.71	369
VIRSorter_contig_8_pilon_gene_915_gene_1026-623784-686143-cat_6	62359	l				gene_935-gene_1026:20.58779633893462	gene_915-gene_1014:14.70817220685323	gene_915-gene_1014:14.70817220685323	gene_915-gene_1014:14.70817220685323	6	NA	NA			Capnocytophaga (genus): 0.71	277
VIRSorter_contig_800_pilon-cat_3	94580	l				gene_4-gene_76:7.01707367529725	5.52774			3	NA	NA			Clostridiales (order): 0.82	295
VIRSorter_contig_801_pilon_gene_213_gene_276-165362-208159-cat_5	42797	l	3	gene_213-gene_264:16.48185732127090		gene_213-gene_276:11.91346277200662				5	NA	NA			Veillonella (genus): 0.98	Not detected
VIRSorter_contig_503_pilon_gene_174_gene_273-126982-196632-cat_4	69650	l	1	gene_212-gene_252:3.85503716102006		gene_193-gene_255:14.96975848796025	gene_174-gene_273:10.24451098446702	gene_174-gene_273:10.24451098446702	gene_174-gene_273:10.24451098446702	4	NA	NA			Candidatus Saccharimonas sp. (species): 0.60	360.8
VIRSorter_contig_802_pilon-cat_3	85360	l				4.29382	5.24226			3	NA	NA			Treponema (genus): 0.61	249
VIRSorter_contig_658_pilon-cat_2	29952	l	1			5.8462				2	NA	NA			Firmicutes (phylum): 0.85	359
VIRSorter_contig_805_pilon-cat_3	35563	l				4.35813	4.52291			3	NA	NA			Bacteria (superkingdom): 1.00	21392.2
VIRSorter_contig_1786_pilon_gene_1520_gene_1718-1100876-1253058-cat_5	152182	l	4			gene_1619-gene_1718:18.76293210301404;gene_1520-gene_1610:19.01818348107284	gene_1619-gene_1718:18.76293210301404;gene_1520-gene_1619:17.46501142635369	gene_1619-gene_1718:18.76293210301404;gene_1520-gene_1619:17.46501142635369	gene_1619-gene_1718:18.76293210301404;gene_1520-gene_1619:17.46501142635369	5	NA	NA	VIRSorter_contig_1786_pilon_gene_1520_gene_1718-1100876-1253058-cat_5;3300008755_____Ga0114091_100872;7000000524_____C1677515;7000000507_____SRS018443_Baylor_scaffold_65649;7000000652_____C3509258;3300008481_____Ga0115177_1003051;2124908013_____t300_5541810;7000000524_____C1676407;7000000224_____C3761911;VIRSorter_contig_1786_pilon_gene_1426_gene_1628-1019827-1184113-cat_5		Bacteria (superkingdom): 0.86	354.4
VIRSorter_contig_807_pilon-cat_3	228295	l				gene_1-gene_85:12.15172121935585;gene_95-gene_179:10.19768355460138	gene_5-gene_104:10.49590583450712;gene_119-gene_179:8.15913425659296	gene_5-gene_104:10.49590583450712	gene_5-gene_104:10.49590583450712	3	NA	NA			Riemerella sp. (species): 0.58	429.5
VIRSorter_contig_607_pilon-cat_2	11746	l		gene_1-gene_24:7.85900990007864		5.51611				2	NA	NA			Streptococcus (genus): 0.77	353
VIRSorter_contig_811_pilon-cat_3	42351	l				gene_1-gene_15:3.14262881230766	gene_1-gene_15:3.56543481105576		gene_1-gene_10:4.98043510109972	3	NA	NA			Lactobacillus algidus (species): 0.80	Not detected
VIRSorter_contig_813_pilon_gene_3_gene_82-11458-73274-cat_6	61816	l				gene_3-gene_79:4.91858057844110	gene_19-gene_82:3.85368972575592			6	NA	NA			Prevotella (genus): 0.82	5543.2
VIRSorter_contig_815_pilon-cat_3	123028	l				gene_2-gene_101:10.11102715894527	gene_2-gene_101:10.11102715894527	gene_2-gene_101:10.11102715894527	gene_2-gene_101:10.11102715894527	3	NA	NA			Lachnospiraceae bacterium oral taxon 500 (species): 0.50	200.4
VIRSorter_contig_816_pilon_gene_1_gene_59-2490-42766-cat_6	40276	l				gene_1-gene_59:7.24504498734487	gene_1-gene_51:8.48955865503543			6	NA	NA			Veillonella (genus): 0.72	637.5
VIRSorter_contig_818_pilon_gene_27_gene_78-41020-104030-cat_6	63010	l				gene_27-gene_78:6.01876667388342	gene_27-gene_78:6.25217831385627			6	NA	NA			Bacteria (superkingdom): 0.97	69
VIRSorter_contig_4141_pilon-cat_2	31259	l	6	gene_1-gene_29:6.71487576277042		13.5083				2	NA	NA	VIRSorter_contig_4141_pilon-cat_2;7000000495_____C2988155;3300008481_____Ga0115177_1000788;7000000652_____C3509822;3300006459_____Ga0100222_100553;7000000039_____SRS013164_Baylor_scaffold_57945;3300008506_____Ga0115176_1002312;3300008679_____Ga0115430_1001510;3300007107_____Ga0102632_1001703;7000000008_____C2629716;3300008581_____Ga0111080_101168;7000000405_____SRS024277_LANL_scaffold_64550;70000…		Bacteria (superkingdom): 0.75	335
VIRSorter_contig_823_pilon-cat_3	161004	l				gene_46-gene_142:13.20532411798420	gene_32-gene_131:12.09760345798416;gene_135-gene_223:2.35245422005790	gene_32-gene_131:12.09760345798416	gene_32-gene_131:12.09760345798416	3	NA	NA			Selenomonas (genus): 0.58	3342.4
VIRSorter_contig_827_pilon_gene_1_gene_96-22-89382-cat_6	89360	l				gene_1-gene_96:13.28817463816514	gene_1-gene_96:14.50427370003140			6	NA	NA			Porphyromonadaceae (family): 0.80	21939.4
VIRSorter_contig_828_pilon-cat_3	29154	l				8.438	gene_1-gene_35:2.43715556053214			3	NA	NA			Streptococcus sp. (species): 0.84	519.5
VIRSorter_contig_829_pilon-cat_3	112993	l				gene_1-gene_96:11.51223549981299	gene_1-gene_96:11.83062913877650	gene_10-gene_109:11.23328993648166	gene_10-gene_109:11.23328993648166	3	NA	NA			Pseudopropionibacterium propionicum (species): 0.65	3518.7
VIRSorter_contig_838_pilon_gene_261_gene_360-159785-234195-cat_6	74410	l				gene_264-gene_360:6.77778901707663	gene_261-gene_360:6.56859664750988	gene_261-gene_360:6.56859664750988	gene_261-gene_360:6.56859664750988	6	NA	NA			Veillonella (genus): 0.89	149.7
VIRSorter_contig_838_pilon_gene_264_gene_373-160774-241711-cat_6	80937	l				gene_264-gene_361:7.73951909894798	gene_274-gene_373:7.46950640489464	gene_274-gene_373:7.46950640489464	gene_274-gene_373:7.46950640489464	6	NA	NA			Veillonella (genus): 0.89	888.7
VIRSorter_contig_838_pilon_gene_388_gene_515-248936-335476-cat_6	86540	l				gene_388-gene_456:7.20646131694984	gene_388-gene_447:3.69953492363356	gene_416-gene_515:3.62616879826501	gene_416-gene_515:3.62616879826501	6	NA	NA			Veillonella (genus): 0.89	3694.4
VIRSorter_contig_838_pilon_gene_527_gene_677-342355-430014-cat_6	87659	l				gene_584-gene_677:8.32814306685533	gene_584-gene_668:8.69828577061312	gene_527-gene_626:4.73484917628784	gene_554-gene_646:5.69177175433285	6	NA	NA			Veillonella (genus): 0.89	2558.2
VIRSorter_contig_3630_pilon-cat_2	113506	l	1			gene_1-gene_62:13.94380458180031	gene_1-gene_62:9.28752742370336			2	NA	NA			Bacteria candidate phyla (no rank): 0.95	330.5
VIRSorter_contig_953_pilon_gene_1_gene_44-41-35696-cat_5	35655	l	3	gene_5-gene_30:3.67801251590341		gene_1-gene_44:5.04108523310613				5	NA	NA			Lactobacillales (order): 0.65	329.8
VIRSorter_contig_842_pilon_gene_1_gene_95-1511-94834-cat_6	93323	l				gene_7-gene_95:7.32963047444145	gene_1-gene_87:7.81254367226461			6	NA	NA			Lachnospiraceae (family): 0.82	22081.7
VIRSorter_contig_850_pilon_gene_23_gene_142-31310-119211-cat_6	87901	l				gene_23-gene_121:5.99249306927044	gene_43-gene_142:5.58301927024777	gene_43-gene_142:5.58301927024777	gene_43-gene_142:5.58301927024777	6	NA	NA			Porphyromonadaceae (family): 0.87	13484
VIRSorter_contig_856_pilon_gene_43_gene_164-38144-152880-cat_6	114736	l				gene_67-gene_164:7.06205372293137	gene_74-gene_156:5.23485258165981	gene_43-gene_142:3.30608119992973	gene_63-gene_161:3.72241766658700	6	NA	NA			Bacteria (superkingdom): 0.90	Not detected
VIRSorter_contig_859_pilon-cat_3	95834	l				gene_1-gene_93:7.04003780984996	8.11735			3	NA	NA			Actinomycetaceae (family): 0.98	3980
VIRSorter_contig_1854_pilon_gene_531_gene_630-387417-449662-cat_5	62245	l		gene_545-gene_595:2.09093567298062		gene_541-gene_601:13.90882423102437	gene_531-gene_630:10.64215883840864	gene_531-gene_630:10.64215883840864	gene_531-gene_630:10.64215883840864	5	NA	NA			Candidatus Saccharibacteria (phylum): 0.95	315.1
VIRSorter_contig_622_pilon_gene_1440_gene_1539-958197-1023865-cat_4	65668	l	9	gene_1486-gene_1517:4.92274373908125		gene_1475-gene_1539:9.62619603697379	gene_1440-gene_1539:3.38302130095082	gene_1440-gene_1539:3.38302130095082	gene_1440-gene_1539:3.38302130095082	4	NA	NA	VIRSorter_contig_622_pilon_gene_1440_gene_1539-958197-1023865-cat_4;3300008150_____Ga0114319_1006160;VIRSorter_contig_622_pilon_gene_1440_gene_1541-958197-1026281-cat_5		Selenomonadaceae (family): 0.96	311.4
VIRSorter_contig_1786_pilon_gene_1426_gene_1628-1019827-1184113-cat_5	164286	l	4			gene_1520-gene_1610:19.01818348107284;gene_1426-gene_1515:4.10749121584638	gene_1529-gene_1628:17.46501142635369;gene_1430-gene_1529:5.47003351339118	gene_1529-gene_1628:17.46501142635369;gene_1430-gene_1529:5.47003351339118	gene_1529-gene_1628:17.46501142635369;gene_1430-gene_1529:5.47003351339118	5	NA	NA			Bacteria (superkingdom): 0.86	308.9
VIRSorter_contig_873_pilon_gene_68_gene_167-57285-140269-cat_6	82984	l				gene_68-gene_167:12.01538326382693	gene_68-gene_167:12.01538326382693	gene_68-gene_167:12.01538326382693		6	NA	NA			Fusobacterium (genus): 0.85	116.2
VIRSorter_contig_292_pilon_gene_129_gene_220-72399-122322-cat_5	49923	l	5	gene_168-gene_206:5.33172953074282		gene_129-gene_220:19.22233095948503				5	NA	NA			Capnocytophaga (genus): 0.88	300.9
VIRSorter_contig_4641_pilon_gene_1_gene_100-134-84843-cat_4	84709	l	4	gene_4-gene_32:2.00550653522977		gene_1-gene_100:16.33379328827814	gene_1-gene_100:16.33379328827814	gene_1-gene_100:16.33379328827814	gene_1-gene_100:16.33379328827814	4	NA	NA			Selenomonas (genus): 0.56	294
VIRSorter_contig_883_pilon_gene_219_gene_327-174581-259017-cat_6	84436	l				gene_250-gene_327:7.64060028473761	gene_254-gene_327:7.35292783851387	gene_219-gene_318:6.69484425383404	gene_219-gene_318:6.69484425383404	6	NA	NA			Bacilli (class): 0.93	5503.6
VIRSorter_contig_4637_pilon-cat_2	4538	l		3.18666						2	NA	NA			Streptococcus (genus): 1.00	274.1
VIRSorter_contig_3269_pilon_gene_1_gene_10-291-7547-cat_5	7256	l								5	NA	NA			Corynebacterium durum (species): 0.86	264
VIRSorter_contig_892_pilon_gene_100_gene_163-96568-134163-cat_6	37595	l				gene_100-gene_163:5.70943740542904	gene_101-gene_163:4.39039362628923			6	NA	NA			Prevotellaceae (family): 0.90	52071.7
VIRSorter_contig_894_pilon_gene_1002_gene_1101-840203-916145-cat_4	75942	l	5	gene_1002-gene_1101:15.44291157846595;gene_1022-gene_1101:18.18704234306101		gene_1002-gene_1101:15.44291157846595	gene_1002-gene_1101:15.44291157846595	gene_1002-gene_1101:15.44291157846595	gene_1002-gene_1101:15.44291157846595	4	NA	NA	VIRSorter_contig_894_pilon_gene_1016_gene_1115-853689-924064-cat_4;3300008747_____Ga0115677_100501;7000000400_____SRS019071_WUGC_scaffold_13925;7000000745_____C5960549;7000000386_____SRS018791_WUGC_scaffold_54405;3300008269_____Ga0114154_102209;2124908014_____pt300_5816797;7000000305_____SRS062761_LANL_scaffold_53073;3300007728_____Ga0105754_1001511;3300008504_____Ga0114860_102324;VIRSorter_conti…		Lachnospiraceae (family): 0.90	Not detected
VIRSorter_contig_4196_pilon-cat_2	20087	l	4			6.28885				2	NA	NA			Veillonella (genus): 0.86	243.1
VIRSorter_contig_925_pilon_gene_97_gene_200-96734-168678-cat_5	71944	l	6	gene_114-gene_200:6.90785238720286		gene_97-gene_177:18.38903929080130	gene_100-gene_199:16.96353490718440	gene_100-gene_199:16.96353490718440	gene_100-gene_199:16.96353490718440	5	NA	NA			Bacteria (superkingdom): 0.94	234.2
VIRSorter_contig_894_pilon_gene_191_gene_290-149895-230938-cat_6	81043	l				gene_191-gene_290:5.99779537834553	gene_191-gene_290:5.99779537834553	gene_191-gene_290:5.99779537834553	gene_191-gene_290:5.99779537834553	6	NA	NA			Lachnospiraceae (family): 0.90	21284.1
VIRSorter_contig_4253_pilon_gene_41_gene_140-28260-94902-cat_5	66593	l		gene_82-gene_93:2.00312559767003		gene_41-gene_140:26.70503911410121	gene_41-gene_140:26.70503911410121	gene_41-gene_140:26.70503911410121	gene_41-gene_140:26.70503911410121	5	NA	NA			Tannerella (genus): 0.94	229
VIRSorter_contig_3280_pilon-cat_2	44985	l	1			10.3829	gene_8-gene_32:5.57980443826808			2	NA	NA			root (no rank): 1.00	205
VIRSorter_contig_898_pilon_gene_17_gene_116-18059-91789-cat_6	73730	l				gene_17-gene_116:5.98393368684868	gene_17-gene_116:5.98393368684868	gene_17-gene_116:5.98393368684868		6	NA	NA			Fusobacterium (genus): 0.86	49.8		plasmid.Proteobacteria
VIRSorter_contig_1553_pilon_gene_560_gene_569-325504-329161-cat_5	3657	l								5	NA	NA			Gammaproteobacteria (class): 0.54	202
VIRSorter_contig_109_pilon_gene_126_gene_225-99712-174970-cat_5	75258	l		gene_165-gene_176:2.99663843552307		gene_133-gene_195:3.75437606465441	gene_126-gene_225:3.59911874123641	gene_126-gene_225:3.59911874123641	gene_127-gene_225:7.45716429617542	5	NA	NA			Fusobacterium (genus): 0.86	200.8
VIRSorter_contig_944_pilon-circular_gene_2444_gene_2468-1666374-1677796-cat_5	11422	c		gene_2444-gene_2468:2.89087231943382						5	NA	NA			Campylobacter (genus): 0.95	191
VIRSorter_contig_1412_pilon_gene_150_gene_276-103848-204210-cat_5	100362	l	2			gene_150-gene_220:8.15651494662521	gene_177-gene_276:7.93289346892733	gene_177-gene_276:7.93289346892733		5	NA	NA	VIRSorter_contig_1412_pilon_gene_150_gene_276-103848-204210-cat_5;7000000210_____C3092793;3300007736_____Ga0105757_1001512;3300007791_____Ga0105806_1002768;3300008152_____Ga0114285_1001944;3300007638_____Ga0105526_1002377;3300008680_____Ga0111555_1002657;7000000281_____SRS055450_LANL_scaffold_76748;3300008406_____Ga0115224_1002763;3300014038_____Ga0119819_1002364;3300014137_____Ga0134350_1001040;…		Fusobacterium (genus): 0.88	186.6
VIRSorter_contig_1546_pilon-cat_2	125816	l		gene_86-gene_185:11.82175161330197;gene_87-gene_186:11.82175161330197;gene_79-gene_144:15.17197401696234		gene_53-gene_152:38.97860055196343;gene_178-gene_277:26.29123270229662	gene_53-gene_152:38.97860055196343;gene_178-gene_277:26.29123270229662	gene_53-gene_152:38.97860055196343;gene_178-gene_277:26.29123270229662	gene_60-gene_158:39.42842727491187;gene_180-gene_277:30.06471381587914;gene_163-gene_172:2.12024687707269	2	NA	NA			Bacteria (superkingdom): 0.74	166.2
VIRSorter_contig_91_pilon_gene_79_gene_178-57844-125556-cat_6	67712	l				gene_79-gene_178:10.64007535238160	gene_79-gene_178:10.64007535238160	gene_79-gene_178:10.64007535238160	gene_79-gene_178:10.64007535238160	6	NA	NA			Lactobacillales (order): 0.61	13848.5
VIRSorter_contig_2187_pilon_gene_1321_gene_1385-896449-943183-cat_5	46734	l	1	gene_1322-gene_1362:5.60784185754868		gene_1321-gene_1385:14.69324583075243				5	NA	NA			Firmicutes (phylum): 0.66	165.4
VIRSorter_contig_912_pilon_gene_170_gene_269-122944-196050-cat_6	73106	l				gene_170-gene_269:17.72857793965981	gene_170-gene_269:17.72857793965981	gene_170-gene_269:17.72857793965981	gene_170-gene_269:17.72857793965981	6	NA	NA			Leptotrichiaceae (family): 0.70	Not detected
VIRSorter_contig_912_pilon_gene_19_gene_118-24625-88673-cat_6	64048	l				gene_19-gene_118:23.67228869330909	gene_19-gene_118:23.67228869330909	gene_19-gene_118:23.67228869330909		6	NA	NA			Leptotrichiaceae (family): 0.70	362.3
VIRSorter_contig_912_pilon_gene_303_gene_402-225541-299976-cat_6	74435	l				gene_303-gene_402:12.40220895088017	gene_303-gene_402:12.40220895088017	gene_303-gene_402:12.40220895088017		6	NA	NA			Leptotrichiaceae (family): 0.70	947.3
VIRSorter_contig_913_pilon_gene_14_gene_85-10759-74782-cat_6	64023	l				gene_14-gene_85:6.55257298632995	gene_14-gene_72:3.07817979163625			6	NA	NA			Bacilli (class): 0.94	12912.9
VIRSorter_contig_913_pilon_gene_157_gene_263-130915-225392-cat_6	94477	l				gene_178-gene_263:6.03478757320336	gene_157-gene_256:4.55890117305567	gene_157-gene_256:4.55890117305567	gene_157-gene_256:4.55890117305567	6	NA	NA			Bacilli (class): 0.94	8645.9
VIRSorter_contig_913_pilon_gene_178_gene_281-147456-239750-cat_6	92294	l				gene_178-gene_263:6.03478757320336	gene_182-gene_263:5.40385340944249	gene_182-gene_281:5.02679879796633	gene_182-gene_281:5.02679879796633	6	NA	NA			Bacilli (class): 0.94	81697.7
VIRSorter_contig_4547_pilon_gene_1_gene_105-1219-83870-cat_5	82651	l	4			gene_7-gene_105:10.42741828091960	gene_1-gene_98:2.48049876179075			5	NA	NA			Selenomonadaceae (family): 0.96	152.1
VIRSorter_contig_92_pilon_gene_312_gene_411-218990-291804-cat_6	72814	l				gene_341-gene_369:4.29754616428111	gene_312-gene_411:3.25627624937919	gene_312-gene_411:3.25627624937919	gene_312-gene_411:3.25627624937919	6	NA	NA			Neisseriaceae (family): 0.62	13168.6
VIRSorter_contig_2224_pilon-cat_2	34616	l		gene_5-gene_35:4.93068394675371		11.4795				2	NA	NA	VIRSorter_contig_2224_pilon-cat_2;7000000027_____SRS056622_LANL_scaffold_50122;3300007713_____Ga0105659_1002063		Tannerella (genus): 0.98	147
VIRSorter_contig_925_pilon_gene_277_gene_380-227972-298678-cat_6	70658	l				gene_331-gene_380:6.47843595902241	gene_277-gene_376:4.48343413580812	gene_277-gene_376:4.48343413580812	gene_291-gene_378:7.48297822361980	6	NA	NA			Bacteria (superkingdom): 0.94	1615.2
VIRSorter_contig_109_pilon_gene_24_gene_123-21323-99112-cat_4	77789	l	6			gene_24-gene_123:14.43343619884444	gene_24-gene_123:14.43343619884444	gene_24-gene_123:14.43343619884444		4	NA	NA	VIRSorter_contig_109_pilon_gene_24_gene_123-21323-99112-cat_4;7000000028_____SRS024138_Baylor_scaffold_15166;3300008362_____Ga0115107_102902;3300008490_____Ga0115197_1004110;3300008639_____Ga0115685_1006284		Fusobacterium (genus): 0.86	135.3
VIRSorter_contig_925_pilon_gene_5_gene_80-13346-85856-cat_6	72510	l				gene_5-gene_80:10.34699813052515	gene_5-gene_80:3.75851757583649			6	NA	NA			Bacteria (superkingdom): 0.94	Not detected
VIRSorter_contig_4136_pilon_gene_1_gene_66-1036-88015-cat_5	86979	l	3			gene_1-gene_66:13.37602035119067	gene_18-gene_66:9.70573851910174			5	NA	NA			Lachnospiraceae bacterium oral taxon 500 (species): 0.56	128
VIRSorter_contig_927_pilon_gene_156_gene_193-110409-135644-cat_6	25235	l				gene_156-gene_193:4.55611223001194	gene_156-gene_193:5.52174293140258			6	NA	NA			Neisseriaceae (family): 0.69	3707.4
VIRSorter_contig_929_pilon_gene_1_gene_266-0-182956-cat_6	182956	l				gene_168-gene_266:3.78907368429429;gene_61-gene_151:10.85266595751564;gene_1-gene_40:2.23091723196200	gene_168-gene_266:4.83930902486464;gene_61-gene_151:11.01675769348990;gene_1-gene_58:2.26715925321609	gene_130-gene_229:4.46508385352908;gene_3-gene_102:10.85165070527701	gene_130-gene_229:4.46508385352908;gene_3-gene_102:10.85165070527701	6	NA	NA			Capnocytophaga (genus): 0.68	2372.1
VIRSorter_contig_929_pilon_gene_483_gene_571-312989-366995-cat_6	54006	l				gene_486-gene_571:6.20550112014573	gene_483-gene_571:5.71807389408360			6	NA	NA			Capnocytophaga (genus): 0.68	545
VIRSorter_contig_930_pilon_gene_2_gene_68-244-44796-cat_6	44552	l				gene_2-gene_68:8.03829630110661	gene_2-gene_68:7.64941955495327			6	NA	NA			Capnocytophaga (genus): 0.76	790.9
VIRSorter_contig_930_pilon_gene_86_gene_185-56179-121618-cat_6	65439	l				gene_86-gene_185:10.18969532633936	gene_86-gene_185:10.18969532633936	gene_86-gene_185:10.18969532633936	gene_86-gene_185:10.18969532633936	6	NA	NA			Capnocytophaga (genus): 0.76	419.9
VIRSorter_contig_932_pilon-cat_3	99857	l				3.47844	gene_1-gene_95:4.74370842082116			3	NA	NA			Neisseria (genus): 0.56	11086.7
VIRSorter_contig_933_pilon_gene_1_gene_100-0-60027-cat_6	60027	l				gene_1-gene_100:17.27809542029792	gene_1-gene_100:17.27809542029792	gene_1-gene_100:17.27809542029792	gene_1-gene_100:17.27809542029792	6	NA	NA	VIRSorter_contig_933_pilon_gene_1_gene_100-0-60027-cat_6;7000000039_____C2368271		Streptococcus sp. (species): 0.62	60022.9
VIRSorter_contig_933_pilon_gene_113_gene_212-68989-131497-cat_6	62508	l				gene_113-gene_212:13.05533307853803	gene_113-gene_212:13.05533307853803	gene_113-gene_212:13.05533307853803	gene_113-gene_212:13.05533307853803	6	NA	NA	VIRSorter_contig_933_pilon_gene_113_gene_212-68989-131497-cat_6;7000000039_____SRS013164_Baylor_scaffold_59640		Streptococcus sp. (species): 0.62	23173
VIRSorter_contig_935_pilon_gene_1_gene_107-3221-123107-cat_6	119886	l				gene_12-gene_107:4.49456805377617	gene_1-gene_100:3.60845876749056	gene_1-gene_100:3.60845876749056	gene_1-gene_100:3.60845876749056	6	NA	NA			Bacteria (superkingdom): 0.91	182
VIRSorter_contig_935_pilon_gene_139_gene_238-154933-266223-cat_6	111290	l				gene_154-gene_238:9.13216731263770	gene_139-gene_238:8.74335882057776	gene_139-gene_238:8.74335882057776	gene_139-gene_238:8.74335882057776	6	NA	NA			Bacteria (superkingdom): 0.91	379
VIRSorter_contig_3586_pilon-cat_2	57615	l	5			11.2284				2	NA	NA			Clostridiales (order): 0.56	127
VIRSorter_contig_1271_pilon_gene_111_gene_163-78048-114759-cat_5	36711	l	8	gene_111-gene_148:5.81841813950885		gene_111-gene_163:8.82524679502872				5	NA	NA	VIRSorter_contig_1271_pilon_gene_111_gene_163-78048-114759-cat_5;7000000505_____SRS016039_WUGC_scaffold_12779		Pasteurellaceae (family): 0.58	111.1
VIRSorter_contig_940_pilon_gene_66_gene_165-48926-127231-cat_6	78305	l				gene_66-gene_165:7.43866482112561	gene_66-gene_165:7.43866482112561	gene_66-gene_165:7.43866482112561		6	NA	NA			Fusobacterium (genus): 0.90	Not detected
VIRSorter_contig_942_pilon_gene_1_gene_209-465-135843-cat_6	135378	l				gene_1-gene_98:5.37873085191356;gene_112-gene_209:7.39249724742784	gene_82-gene_181:6.46240105851896	gene_82-gene_181:6.46240105851896	gene_82-gene_181:6.46240105851896	6	NA	NA			Firmicutes (phylum): 0.52	26773
VIRSorter_contig_943_pilon_gene_99_gene_127-107089-138353-cat_6	31264	l				gene_99-gene_127:5.00073265301829	gene_99-gene_127:5.81815758393128			6	NA	NA			Neisseriales (order): 0.52	2999.8
VIRSorter_contig_4732_pilon-cat_2	13636	l	2	gene_7-gene_17:4.96231204098406		3.64546				2	NA	NA			Selenomonadaceae (family): 0.69	108
VIRSorter_contig_944_pilon-circular_gene_2625_gene_2676-1790116-1825093-cat_6	34977	c				gene_2625-gene_2676:6.05260582705095	gene_2635-gene_2676:6.88023824360096			6	NA	NA			Campylobacter (genus): 0.95	481
VIRSorter_contig_944_pilon-circular_gene_2885_gene_2984-1959675-2021886-cat_6	62211	c				gene_2907-gene_2984:4.57002409194765	gene_2885-gene_2984:4.09589462935675	gene_2885-gene_2984:4.09589462935675	gene_2885-gene_2984:4.09589462935675	6	NA	NA			Campylobacter (genus): 0.95	883
VIRSorter_contig_1694_pilon_gene_1_gene_40-760-39173-cat_5	38413	l	1			gene_1-gene_40:7.81056817476709	gene_6-gene_40:3.22502602035930			5	NA	NA			Fusobacterium (genus): 0.81	100.8
VIRSorter_contig_2480_pilon-cat_2	7886	l		2.16945						2	NA	NA			Bacteria (superkingdom): 0.69	100
VIRSorter_contig_945_pilon_gene_173_gene_272-111849-170641-cat_6	58792	l				gene_173-gene_272:12.89415468315257	gene_173-gene_272:12.89415468315257	gene_173-gene_272:12.89415468315257	gene_173-gene_272:12.89415468315257	6	NA	NA			Selenomonas (genus): 0.68	333.4
VIRSorter_contig_945_pilon_gene_36_gene_135-19789-87387-cat_6	67598	l				gene_36-gene_135:12.89415468315257	gene_36-gene_135:12.89415468315257	gene_36-gene_135:12.89415468315257	gene_36-gene_135:12.89415468315257	6	NA	NA			Selenomonas (genus): 0.68	1634.2
VIRSorter_contig_947_pilon-cat_3	30177	l				4.99749	gene_8-gene_38:4.90059230136771			3	NA	NA			Rothia (genus): 0.85	9669.9
VIRSorter_contig_949_pilon_gene_38_gene_71-24357-45270-cat_6	20913	l				gene_38-gene_71:5.53180830113188	gene_42-gene_71:5.15374789208366			6	NA	NA			Fusobacterium (genus): 0.75	41.2
VIRSorter_contig_789_pilon_gene_143_gene_242-106755-174099-cat_4	67344	l	9			gene_143-gene_242:20.82407957622396	gene_143-gene_242:20.82407957622396	gene_143-gene_242:20.82407957622396		4	NA	NA	VIRSorter_contig_789_pilon_gene_143_gene_242-106755-174099-cat_4;7000000599_____C2671449;3300008639_____Ga0115685_1002260;7000000596_____SRS019027_WUGC_scaffold_21008;7000000737_____SRS050669_LANL_scaffold_22266;7000000745_____SRS015434_WUGC_scaffold_33727;7000000312_____SRS014684_WUGC_scaffold_5087;3300007977_____Ga0111542_104318;3300008746_____Ga0114084_1003305;7000000608_____C2494700;330000780…		Fusobacterium (genus): 0.89	94.4
VIRSorter_contig_249_pilon_gene_655_gene_754-463381-526571-cat_4	63190	l	4	gene_657-gene_751:8.90982940616028		gene_655-gene_754:22.07154759444037	gene_655-gene_754:22.07154759444037	gene_655-gene_754:22.07154759444037	gene_655-gene_754:22.07154759444037	4	NA	NA			Veillonella (genus): 0.95	93.3
VIRSorter_contig_1886_pilon_gene_173_gene_272-152715-249861-cat_4	97146	l	3			gene_173-gene_272:12.65269459459512	gene_173-gene_272:12.65269459459512	gene_173-gene_272:12.65269459459512		4	NA	NA	VIRSorter_contig_1290_pilon-cat_2;3300008742_____Ga0115672_104493;7000000737_____SRS050669_LANL_scaffold_67706;3300008515_____Ga0115189_1004548;3300008534_____Ga0111050_102097;VIRSorter_contig_1886_pilon_gene_173_gene_272-152715-249861-cat_4;7000000550_____SRS075404_LANL_scaffold_28107;3300008575_____Ga0111079_101386;3300008271_____Ga0111085_101678;7000000396_____SRS049268_LANL_scaffold_10154;330…		Fusobacterium (genus): 0.88	78.8
VIRSorter_contig_955_pilon-cat_2	100201	l	6	gene_21-gene_44:3.17071232889470		gene_2-gene_95:18.64717122865181	gene_49-gene_95:10.38920083655926			2	NA	NA			Terrabacteria group (no rank): 0.50	Not detected
VIRSorter_contig_961_pilon_gene_361_gene_461-244988-312645-cat_6	67657	l				gene_361-gene_441:5.83791475850485	gene_362-gene_461:4.05464368285374	gene_362-gene_461:4.05464368285374	gene_362-gene_461:4.05464368285374	6	NA	NA			Capnocytophaga (genus): 0.66	1153
VIRSorter_contig_961_pilon_gene_61_gene_160-35288-103555-cat_6	68267	l				gene_94-gene_160:5.64738903989135	gene_61-gene_160:5.27929069925097	gene_61-gene_160:5.27929069925097	gene_61-gene_160:5.27929069925097	6	NA	NA			Capnocytophaga (genus): 0.66	1271.7
VIRSorter_contig_961_pilon_gene_813_gene_912-540547-603023-cat_6	62476	l				gene_825-gene_912:5.99359707093948	gene_813-gene_912:5.93201271145988	gene_813-gene_912:5.93201271145988	gene_813-gene_912:5.93201271145988	6	NA	NA			Capnocytophaga (genus): 0.66	1654.6
VIRSorter_contig_2627_pilon_gene_20_gene_95-15197-75437-cat_5	60240	l	10	gene_50-gene_94:10.58133765925025		gene_20-gene_95:16.19605791278449				5	NA	NA	VIRSorter_contig_2627_pilon_gene_20_gene_95-15197-75437-cat_5;7000000159_____C2620345;3300008276_____Ga0114259_1001980;7000000309_____C3072837;7000000676_____SRS018665_WUGC_scaffold_61882		Fusobacterium (genus): 0.86	76
VIRSorter_contig_965_pilon_gene_5_gene_104-8216-78808-cat_6	70592	l				gene_33-gene_104:6.75227744602154	gene_5-gene_104:6.63597466135340	gene_5-gene_104:6.63597466135340	gene_5-gene_104:6.63597466135340	6	NA	NA			Bacteria (superkingdom): 0.96	7552.8
VIRSorter_contig_1553_pilon_gene_2131_gene_2140-1241008-1244764-cat_5	3756	l		gene_2131-gene_2140:2.10669038633866						5	NA	NA			Gammaproteobacteria (class): 0.54	46
VIRSorter_contig_1694_pilon_gene_1_gene_44-760-46305-cat_5	45545	l	1			gene_1-gene_40:7.81056817476709	gene_6-gene_44:3.06678377770081			5	NA	NA	VIRSorter_contig_1694_pilon_gene_1_gene_44-760-46305-cat_5;3300008420_____Ga0115228_100801;7000000681_____SRS018439_Baylor_scaffold_61755;3300006328_____Ga0099580_101981;VIRSorter_contig_1694_pilon_gene_1_gene_40-760-39173-cat_5		Fusobacterium (genus): 0.81	44.2
VIRSorter_contig_3710_pilon-cat_2	42374	l	2			11.7583			gene_7-gene_51:10.36068153331975	2	NA	NA	7000000140_____SRS044373_WUGC_scaffold_57275;3300008133_____Ga0111365_102089;7000000028_____C2768175;7000000671_____SRS022143_LANL_scaffold_94570;3300008276_____Ga0114259_1001466;7000000503_____SRS053603_LANL_scaffold_76464;3300007803_____Ga0105780_103187;7000000342_____SRS021954_Baylor_scaffold_56202;3300007666_____Ga0105543_1003168;3300008306_____Ga0115184_1002118;7000000042_____SRS023835_Baylo…		Fusobacterium (genus): 0.97	39.1
VIRSorter_contig_980_pilon_gene_2_gene_35-9139-69877-cat_6	60738	l				gene_2-gene_35:5.17482690013875	gene_2-gene_35:6.08053147322531			6	NA	NA			Prevotellaceae (family): 0.64	5376.3
VIRSorter_contig_984_pilon_gene_170_gene_222-220126-273515-cat_6	53389	l				gene_170-gene_222:5.48123674653267	gene_170-gene_222:5.73380442232606			6	NA	NA			Candidatus Gracilibacteria bacterium (species): 0.64	414
VIRSorter_contig_984_pilon_gene_2_gene_164-3727-215587-cat_6	211860	l				gene_76-gene_152:17.47472979647794;gene_2-gene_48:4.86686979111297	gene_76-gene_164:15.23882957830540;gene_2-gene_71:2.09095698846704	gene_65-gene_164:14.33067445823898	gene_65-gene_164:14.33067445823898	6	NA	NA			Candidatus Gracilibacteria bacterium (species): 0.64	1562
VIRSorter_contig_987_pilon_gene_858_gene_887-789264-809841-cat_6	20577	l				gene_858-gene_887:3.84964927820106	gene_858-gene_887:4.69526127569726			6	NA	NA			Actinomyces graevenitzii (species): 0.91	6762
VIRSorter_contig_989_pilon-cat_3	71891	l				gene_1-gene_93:4.41135937728248	gene_7-gene_65:2.47174283221917			3	NA	NA			Selenomonas (genus): 0.69	985.6
VIRSorter_contig_990_pilon-cat_3	151764	l				gene_30-gene_103:5.44673432903746	gene_4-gene_103:5.30645565584754	gene_4-gene_103:5.30645565584754	gene_4-gene_103:5.30645565584754	3	NA	NA			Neisseriaceae (family): 0.66	10765.9
VIRSorter_contig_994_pilon-cat_3	74022	l				gene_2-gene_101:5.83245350516225	gene_2-gene_101:5.83245350516225	gene_2-gene_101:5.83245350516225	gene_2-gene_101:5.83245350516225	3	NA	NA			Fusobacterium (genus): 0.81	1711.9
VIRSorter_contig_995_pilon_gene_240_gene_295-200362-247634-cat_6	47272	l				gene_240-gene_295:8.06512907300732	gene_240-gene_295:8.29027408823992			6	NA	NA			Rothia (genus): 0.93	4102.3
VIRSorter_contig_2157_pilon-cat_2	3354	l		2.55886		2.1419				2	NA	NA			Veillonella (genus): 0.65	25
VIRSorter_contig_997_pilon_gene_225_gene_254-193380-220953-cat_6	27573	l				gene_225-gene_254:4.06368039390866	gene_225-gene_254:4.90929239140485			6	NA	NA			Rothia (genus): 0.90	8604

## Sheet: Sample2
Supplementary Data 4. Viral sequences identified by VIRSorter
										category 3 and 6 are filtered out by default						"Not detected" is filtered out by default
phageID	phageLen	linear or circular	Num. phage_hallmark_genes	Phage_gene_enrichment_sig	Non-Caudovirales_phage_gene_enrichment_sig	Pfam_depletion_sig	Uncharacterized_enrichment_sig	Strand_switch_depletion_sig	Short_genes_enrichment_sig	category (VirSorter)	Integrase	Antimicrobial resistance	clustered with IMG/VR v2.0	assigned family	taxonomy assigned to the contig by CAT	estimated read counts (FastViromeExplorer)	Note	Plasmid? (PlasFlow)	Figure & Table
VIRSorter_contig_1526_pilon_gene_17_gene_117-10612-100553-cat_5	89941	l		gene_18-gene_117:2.41540703783503;gene_17-gene_116:2.41540703783503;gene_86-gene_117:7.79519224882501		gene_18-gene_117:2.41540703783503	gene_18-gene_117:2.41540703783503	gene_18-gene_117:2.41540703783503	gene_18-gene_117:2.41540703783503	5	yes	yes			Bacteria (superkingdom): 1.00	1229890	top 10% among category 1,2,4,5
VIRSorter_contig_211_pilon_gene_168_gene_370-155105-309785-cat_5	154680	l	6	gene_225-gene_324:26.51012248015599;gene_182-gene_281:24.42895235205060;gene_199-gene_298:24.42895235205060;gene_271-gene_370:38.13617669551994;gene_184-gene_283:24.42895235205060;gene_188-gene_287:24.42895235205060;gene_196-gene_295:24.42895235205060;gene_185-gene_284:24.42895235205060;gene_213-gene_312:24.42895235205060;gene_197-gene_296:24.42895235205060;gene_198-gene_297:24.42895235205060;gen…		gene_271-gene_370:38.13617669551994;gene_168-gene_219:5.35772149072919	gene_271-gene_370:38.13617669551994	gene_271-gene_370:38.13617669551994	gene_271-gene_370:38.13617669551994	5	yes	yes			Bacteria (superkingdom): 0.93	968301	top 10% among category 1,2,4,5		Figure 3
VIRSorter_contig_955_pilon_gene_103_gene_287-97311-244232-cat_5	146921	l		gene_115-gene_214:22.56819481796590;gene_127-gene_226:18.77501542329705;gene_188-gene_287:5.75408485977370;gene_114-gene_213:22.56819481796590;gene_116-gene_215:22.56819481796590;gene_103-gene_156:31.60054525432226		gene_116-gene_215:22.56819481796590	gene_116-gene_215:22.56819481796590	gene_116-gene_215:22.56819481796590	gene_116-gene_215:22.56819481796590	5	yes	yes			Bacteria (superkingdom): 0.99	926973	top 10% among category 1,2,4,5		Figure 3, Figure S7
VIRSorter_contig_1182_pilon_gene_177_gene_277-151173-238852-cat_5	87679	l		gene_177-gene_276:2.67930455856339;gene_252-gene_277:9.64835192968458		gene_177-gene_276:2.67930455856339	gene_177-gene_276:2.67930455856339	gene_177-gene_276:2.67930455856339	gene_177-gene_276:2.67930455856339	5	no	yes			Bacteria (superkingdom): 0.99	497259	top 10% among category 1,2,4,5 (questionable)
VIRSorter_contig_1002_pilon_gene_346_gene_429-211757-276716-cat_6	64959	l				gene_346-gene_429:5.47134390575774	gene_346-gene_429:4.01503402813217			6	NA	NA			Capnocytophaga (genus): 0.81	1028
VIRSorter_contig_199_pilon_gene_470_gene_584-357322-449845-cat_5	92523	l		gene_477-gene_576:2.56520062408356;gene_478-gene_577:2.56520062408356;gene_479-gene_578:2.56520062408356;gene_480-gene_579:2.56520062408356;gene_556-gene_584:8.99144502647124;gene_470-gene_486:5.66872713891624		gene_480-gene_579:2.56520062408356	gene_480-gene_579:2.56520062408356	gene_480-gene_579:2.56520062408356	gene_480-gene_579:2.56520062408356	5	no	yes			Bacteria (superkingdom): 0.97	353286	top 10% among category 1,2,4,5 (questionable)
VIRSorter_contig_123_pilon_gene_417_gene_537-347785-429763-cat_5	81978	l	4	gene_443-gene_536:7.21515757783664		gene_446-gene_537:18.33459601483797	gene_417-gene_516:5.18124639648366	gene_417-gene_516:5.18124639648366	gene_417-gene_516:5.18124639648366	5	no	no	VIRSorter_contig_123_pilon_gene_417_gene_537-347785-429763-cat_5;7000000483_____SRS064809_LANL_scaffold_3403		Bacteria (superkingdom): 0.97	300458	top 10% among category 1,2,4,5
VIRSorter_contig_1010_pilon_gene_10_gene_109-4947-79895-cat_6	74948	l				gene_10-gene_109:20.70538943216271	gene_10-gene_109:20.70538943216271	gene_10-gene_109:20.70538943216271	gene_10-gene_109:20.70538943216271	6	NA	NA	VIRSorter_contig_1010_pilon_gene_10_gene_109-4947-79895-cat_6;3300007994_____Ga0113878_100799;7000000496_____SRS057692_LANL_scaffold_59029;7000000085_____SRS018145_Baylor_scaffold_50013;7000000496_____SRS057692_LANL_scaffold_30468;7000000085_____SRS018145_Baylor_scaffold_49836;3300006745_____Ga0101799_101766;7000000128_____C4580866;3300008734_____Ga0113998_104533;7000000128_____SRS050244_LANL_sca…		Firmicutes (phylum): 0.69	89
VIRSorter_contig_1010_pilon_gene_126_gene_225-87668-159873-cat_6	72205	l				gene_126-gene_225:17.61227399863079	gene_126-gene_225:17.61227399863079	gene_126-gene_225:17.61227399863079	gene_126-gene_225:17.61227399863079	6	NA	NA			Firmicutes (phylum): 0.69	89
VIRSorter_contig_1010_pilon_gene_238_gene_342-172471-227368-cat_6	54897	l				gene_238-gene_337:23.16735798603094	gene_244-gene_342:24.86545794774197	gene_238-gene_337:23.16735798603094	gene_238-gene_337:23.16735798603094	6	NA	NA	VIRSorter_contig_1010_pilon_gene_238_gene_342-172471-227368-cat_6;7000000496_____SRS057692_LANL_scaffold_59006;7000000085_____SRS018145_Baylor_scaffold_48460;3300007994_____Ga0113878_100528;7000000085_____C2183097;3300008415_____Ga0115225_100532;3300006745_____Ga0101799_101297;3300007125_____Ga0102700_1005019		Firmicutes (phylum): 0.69	137
VIRSorter_contig_1013_pilon_gene_1_gene_121-470-80372-cat_6	79902	l				gene_14-gene_111:4.19274963544760	gene_86-gene_121:3.81778772571699;gene_1-gene_31:2.46647227457702	gene_7-gene_106:3.42796414382785	gene_29-gene_54:4.55404565645098	6	NA	NA			Fusobacterium (genus): 0.83	2599.87
VIRSorter_contig_1020_pilon-cat_3	44673	l				gene_1-gene_44:4.10826520187131	gene_1-gene_44:4.10445244009414			3	NA	NA			Tannerella (genus): 0.84	99
VIRSorter_contig_1021_pilon_gene_193_gene_343-168262-297205-cat_6	128943	l				gene_244-gene_343:5.70746511457422	gene_193-gene_283:5.77349809223051;gene_309-gene_343:4.33857870377514	gene_244-gene_343:5.70746511457422	gene_244-gene_343:5.70746511457422	6	NA	NA			Prevotella (genus): 0.73	1259
VIRSorter_contig_1021_pilon_gene_70_gene_187-55939-165332-cat_6	109393	l				gene_89-gene_187:8.04423674780198	gene_70-gene_169:7.48521234308459	gene_70-gene_169:7.48521234308459	gene_70-gene_169:7.48521234308459	6	NA	NA			Prevotella (genus): 0.73	926.423
VIRSorter_contig_1022_pilon_gene_85_gene_191-72627-144025-cat_6	71398	l				gene_111-gene_191:4.57883006255382	gene_111-gene_191:5.99655823175694	gene_85-gene_184:4.20031588276296	gene_85-gene_184:4.20031588276296	6	NA	NA			Lautropia (genus): 0.88	436.055
VIRSorter_contig_1024_pilon-cat_3	172974	l				gene_15-gene_114:11.56528623789072	gene_15-gene_114:11.56528623789072	gene_15-gene_114:11.56528623789072	gene_15-gene_114:11.56528623789072	3	NA	NA			Flavobacteriaceae (family): 0.52	345
VIRSorter_contig_1026_pilon-cat_3	183925	l				gene_24-gene_123:12.59766180086128	gene_24-gene_123:12.59766180086128	gene_24-gene_123:12.59766180086128	gene_24-gene_123:12.59766180086128	3	NA	NA			Actinomycetaceae (family): 0.88	3150.12
VIRSorter_contig_1034_pilon_gene_6_gene_105-7273-96250-cat_6	88977	l				gene_6-gene_105:9.77861625977367	gene_6-gene_105:9.77861625977367	gene_6-gene_105:9.77861625977367	gene_6-gene_105:9.77861625977367	6	NA	NA			Pasteurellaceae (family): 0.80	3133.79
VIRSorter_contig_1035_pilon-cat_3	96598	l				gene_5-gene_49:7.66458930427978	gene_5-gene_49:6.24529207535182			3	NA	NA			Actinobaculum sp. oral taxon 183 (species): 0.57	2476
VIRSorter_contig_1036_pilon-cat_3	147215	l				gene_35-gene_134:14.47135076272271	gene_1-gene_95:15.31116382862929;gene_98-gene_138:6.63137874313924	gene_35-gene_134:14.47135076272271	gene_35-gene_134:14.47135076272271	3	NA	NA			Corynebacterium (genus): 0.96	2838.51
VIRSorter_contig_1037_pilon-cat_3	130452	l				gene_76-gene_145:9.28729973498901;gene_1-gene_67:4.07031610755918	gene_76-gene_145:9.72299379694284;gene_1-gene_67:3.14424930959139	gene_46-gene_145:9.08681739853504	gene_46-gene_145:9.08681739853504	3	NA	NA			Corynebacterium (genus): 0.86	1257
VIRSorter_contig_1038_pilon-cat_3	180677	l				gene_9-gene_108:7.72371630766703	gene_9-gene_108:7.72371630766703	gene_9-gene_108:7.72371630766703	gene_9-gene_108:7.72371630766703	3	NA	NA			Pseudopropionibacterium propionicum (species): 0.83	4778.75
VIRSorter_contig_104_pilon_gene_200_gene_273-182439-260409-cat_6	77970	l				gene_200-gene_273:6.78020733969575	gene_201-gene_273:7.11186130828877			6	NA	NA			Oribacterium (genus): 0.77	Not detected
VIRSorter_contig_104_pilon_gene_92_gene_191-58196-177868-cat_6	119672	l				gene_92-gene_191:11.10648383760733	gene_92-gene_191:11.10648383760733	gene_92-gene_191:11.10648383760733	gene_92-gene_191:11.10648383760733	6	NA	NA			Oribacterium (genus): 0.77	15991.3
VIRSorter_contig_1041_pilon_gene_1_gene_106-1640-99641-cat_6	98001	l				gene_1-gene_92:13.43198531675481	gene_7-gene_106:13.28711356644810	gene_7-gene_106:13.28711356644810	gene_7-gene_106:13.28711356644810	6	NA	NA			Veillonella (genus): 0.84	896.979
VIRSorter_contig_65_pilon_gene_60_gene_175-51469-157586-cat_5	106117	l		gene_62-gene_161:26.99547148128993;gene_63-gene_162:26.99547148128993;gene_74-gene_173:31.39253291745693;gene_60-gene_159:26.99547148128993;gene_76-gene_175:31.39253291745693;gene_61-gene_160:26.99547148128993;gene_73-gene_172:31.39253291745693		gene_76-gene_175:31.39253291745693	gene_76-gene_175:31.39253291745693	gene_76-gene_175:31.39253291745693	gene_76-gene_175:31.39253291745693	5	no	yes			Bacteria (superkingdom): 0.99	267942	top 10% among category 1,2,4,5		Figure 3
VIRSorter_contig_1045_pilon-cat_3	125927	l				gene_2-gene_101:8.93060644276963	gene_2-gene_101:8.93060644276963	gene_2-gene_101:8.93060644276963	gene_2-gene_101:8.93060644276963	3	NA	NA			Haemophilus (genus): 0.51	886.347
VIRSorter_contig_105_pilon_gene_112_gene_211-81625-155147-cat_6	73522	l				gene_112-gene_211:6.24950545028856	gene_112-gene_211:6.24950545028856	gene_112-gene_211:6.24950545028856	gene_112-gene_211:6.24950545028856	6	NA	NA			Oribacterium (genus): 0.82	3959.02
VIRSorter_contig_582_pilon_gene_1261_gene_1402-1004465-1107109-cat_5	102644	l	8	gene_1263-gene_1362:4.27092833989228;gene_1294-gene_1393:20.63951938359426;gene_1261-gene_1360:4.27092833989228;gene_1338-gene_1402:33.25927853302603		gene_1294-gene_1393:20.63951938359426	gene_1294-gene_1393:20.63951938359426	gene_1294-gene_1393:20.63951938359426	gene_1294-gene_1393:20.63951938359426	5	yes	no			Streptococcus (genus): 0.71	260523	top 10% among category 1,2,4,5
VIRSorter_contig_168_pilon_gene_57_gene_213-70021-212933-cat_5	142912	l		gene_114-gene_213:4.77109804790479;gene_113-gene_212:4.77109804790479;gene_111-gene_210:4.77109804790479;gene_74-gene_173:26.28387166822748;gene_112-gene_211:4.77109804790479;gene_57-gene_126:29.44549936779885		gene_74-gene_173:26.28387166822748	gene_74-gene_173:26.28387166822748	gene_74-gene_173:26.28387166822748	gene_74-gene_173:26.28387166822748	5	yes	yes			Bacteria (superkingdom): 1.00	254176	top 10% among category 1,2,4,5		Figure 3
VIRSorter_contig_1051_pilon_gene_56_gene_106-42038-75453-cat_6	33415	l				gene_56-gene_106:8.47422971424578	gene_58-gene_105:6.28755043762176			6	NA	NA			Veillonella (genus): 0.98	7334
VIRSorter_contig_1056_pilon_gene_1_gene_104-637-115673-cat_6	115036	l				gene_5-gene_104:4.25017704109861	gene_1-gene_85:4.84129405609649	gene_5-gene_104:4.25017704109861	gene_5-gene_104:4.25017704109861	6	NA	NA			Leptotrichia (genus): 0.82	3434.24
VIRSorter_contig_1056_pilon_gene_44_gene_143-51364-145213-cat_6	93849	l				gene_44-gene_143:5.22527520731113	gene_44-gene_143:5.22527520731113	gene_44-gene_143:5.22527520731113	gene_44-gene_143:5.22527520731113	6	NA	NA			Leptotrichia (genus): 0.82	5043.58
VIRSorter_contig_1058_pilon-cat_3	100493	l				gene_1-gene_51:3.84262548056882	gene_1-gene_51:4.00773647946985			3	NA	NA			Bacteria candidate phyla (no rank): 0.97	205.292
VIRSorter_contig_1062_pilon-cat_3	125896	l				9.91442	gene_1-gene_47:10.69942080902214			3	NA	NA			Riemerella sp. (species): 0.59	187
VIRSorter_contig_1070_pilon_gene_33_gene_132-68180-240961-cat_6	172781	l				gene_33-gene_132:16.67261467930103	gene_33-gene_132:16.67261467930103	gene_33-gene_132:16.67261467930103	gene_33-gene_132:16.67261467930103	6	NA	NA			Candidatus Gracilibacteria bacterium (species): 0.64	322
VIRSorter_contig_1071_pilon_gene_110_gene_209-42593-76337-cat_6	33744	l				gene_110-gene_209:22.91641357866143	gene_110-gene_209:22.91641357866143	gene_110-gene_209:22.91641357866143	gene_110-gene_209:22.91641357866143	6	NA	NA			Bacteria (superkingdom): 0.97	Not detected
VIRSorter_contig_2483_pilon_gene_75_gene_208-57178-153768-cat_5	96590	l	3	gene_91-gene_190:16.13122022260505;gene_75-gene_174:9.79995557670641;gene_144-gene_208:35.07480983276852		gene_91-gene_190:16.13122022260505	gene_91-gene_190:16.13122022260505	gene_91-gene_190:16.13122022260505	gene_91-gene_190:16.13122022260505	5	no	no	VIRSorter_contig_1224_pilon-cat_1;3300008143_____Ga0114287_100328;3300008621_____Ga0115613_1001029;3300008503_____Ga0111013_100155;3300007803_____Ga0105780_100629;7000000576_____SRS022621_Baylor_scaffold_60364;3300008611_____Ga0111137_1001472;7000000210_____SRS024015_Baylor_scaffold_36767;7000000290_____C3496787;3300008483_____Ga0105906_1000620;7000000508_____C3714790;7000000673_____C1760394;7000…		Bacteria (superkingdom): 0.87	253245	top 10% among category 1,2,4,5
VIRSorter_contig_1563_pilon_gene_242_gene_410-187621-311769-cat_5	124148	l	4	gene_242-gene_341:46.18166352482308;gene_311-gene_410:8.17101982868912;gene_310-gene_409:8.17101982868912;gene_309-gene_408:8.17101982868912;gene_257-gene_344:49.39361200209662		gene_242-gene_341:46.18166352482308	gene_242-gene_341:46.18166352482308	gene_242-gene_341:46.18166352482308	gene_242-gene_341:46.18166352482308	5	yes	yes			Bacteria (superkingdom): 0.91	245451	top 10% among category 1,2,4,5
VIRSorter_contig_1077_pilon_gene_15_gene_116-11745-136323-cat_6	124578	l				gene_15-gene_106:7.22197375288275	gene_17-gene_106:7.66866243098134	gene_17-gene_116:6.95815418459141	gene_17-gene_116:6.95815418459141	6	NA	NA			Campylobacter (genus): 0.89	951
VIRSorter_contig_1077_pilon_gene_241_gene_342-302415-406306-cat_6	103891	l				gene_252-gene_342:16.56281298403224	gene_252-gene_342:17.27980373338739	gene_241-gene_340:14.90789541265810	gene_241-gene_340:14.90789541265810	6	NA	NA			Campylobacter (genus): 0.89	214
VIRSorter_contig_1077_pilon_gene_363_gene_462-430030-575155-cat_6	145125	l				gene_363-gene_462:11.82585072850866	gene_363-gene_462:11.82585072850866	gene_363-gene_462:11.82585072850866	gene_363-gene_462:11.82585072850866	6	NA	NA			Campylobacter (genus): 0.89	465.416
VIRSorter_contig_487_pilon_gene_124_gene_224-130330-212980-cat_5	82650	l		gene_125-gene_224:17.11713221561372;gene_124-gene_223:17.11713221561372		gene_125-gene_224:17.11713221561372	gene_125-gene_224:17.11713221561372	gene_125-gene_224:17.11713221561372	gene_125-gene_224:17.11713221561372	5	yes	yes			Streptococcus (genus): 0.68	229482	top 10% among category 1,2,4,5		Figure 3
VIRSorter_contig_585_pilon_gene_268_gene_296-242168-273214-cat_5	31046	l		gene_268-gene_296:8.79727192853879						5	yes	no			Bacteria (superkingdom): 0.99	184359	top 10% among category 1,2,4,5 (questionable)
VIRSorter_contig_526_pilon_gene_222_gene_322-186289-268417-cat_5	82128	l		gene_222-gene_321:16.42617196769231;gene_223-gene_322:16.42617196769231;gene_239-gene_280:19.96370588451780		gene_223-gene_322:16.42617196769231	gene_223-gene_322:16.42617196769231	gene_223-gene_322:16.42617196769231	gene_223-gene_322:16.42617196769231	5	no	yes			Bacteria (superkingdom): 0.99	170305	top 10% among category 1,2,4,5 (questionable)
VIRSorter_contig_2233_pilon-cat_1	32894	l	5	36.0676		9.5002				1	yes	no	VIRSorter_contig_2233_pilon-cat_1;3300007937_____Ga0114168_100045;3300008068_____Ga0114849_100316;7000000009_____SRS018300_Baylor_scaffold_50519;3300006321_____Ga0099624_104086;VIRSorter_contig_531_pilon_gene_55_gene_116-40224-74296-cat_4;3300008128_____Ga0114847_100898;7000000125_____SRS015941_WUGC_scaffold_21568;7000000420_____SRS024347_LANL_scaffold_1293	Podoviridae,Siphoviridae,Podoviridae	root (no rank): 1.00	160028	top 10% among category 1,2,4,5		Figure 3, Figure S10
VIRSorter_contig_1089_pilon_gene_26_gene_119-28545-89143-cat_6	60598	l				gene_26-gene_119:4.29514806616819	gene_26-gene_119:5.15172052853603			6	NA	NA			Selenomonas (genus): 0.66	243
VIRSorter_contig_1091_pilon_gene_2_gene_101-1646-134098-cat_6	132452	l				gene_2-gene_101:10.45841929322015	gene_2-gene_101:10.45841929322015	gene_2-gene_101:10.45841929322015	gene_2-gene_101:10.45841929322015	6	NA	NA			Candidatus Gracilibacteria bacterium GN02-873 (species): 0.91	141
VIRSorter_contig_12_pilon_gene_27_gene_126-16977-94516-cat_5	77539	l		gene_27-gene_126:4.50513274386086;gene_27-gene_57:9.40398765876034		gene_27-gene_126:4.50513274386086	gene_27-gene_126:4.50513274386086	gene_27-gene_126:4.50513274386086	gene_27-gene_126:4.50513274386086	5	no	yes			Bacteria (superkingdom): 0.96	150255	top 10% among category 1,2,4,5 (questionable)
VIRSorter_contig_1094_pilon_gene_10_gene_123-6997-100837-cat_6	93840	l				gene_29-gene_123:21.09259046537021	gene_10-gene_109:20.50391644191807	gene_10-gene_109:20.50391644191807	gene_10-gene_109:20.50391644191807	6	NA	NA			Streptococcus sp. (species): 0.62	1369
VIRSorter_contig_1094_pilon_gene_130_gene_317-106143-250123-cat_6	143980	l				gene_213-gene_308:17.81977294220177;gene_130-gene_204:15.67943313153965	gene_148-gene_247:17.41080100838616;gene_249-gene_317:5.89178674918417	gene_148-gene_247:17.41080100838616	gene_148-gene_247:17.41080100838616	6	NA	NA			Streptococcus sp. (species): 0.62	4226
VIRSorter_contig_1094_pilon_gene_331_gene_430-260418-331852-cat_6	71434	l				gene_331-gene_430:17.41080100838616	gene_331-gene_430:17.41080100838616	gene_331-gene_430:17.41080100838616	gene_331-gene_430:17.41080100838616	6	NA	NA			Streptococcus sp. (species): 0.62	583.679
VIRSorter_contig_1094_pilon_gene_339_gene_438-263144-338671-cat_6	75527	l				gene_339-gene_438:17.41080100838616	gene_339-gene_438:17.41080100838616	gene_339-gene_438:17.41080100838616	gene_339-gene_438:17.41080100838616	6	NA	NA			Streptococcus sp. (species): 0.62	2169.16
VIRSorter_contig_1094_pilon_gene_441_gene_512-339240-392105-cat_6	52865	l				gene_449-gene_512:12.70219659793284	gene_441-gene_512:4.97811827740140			6	NA	NA			Streptococcus sp. (species): 0.62	1625
VIRSorter_contig_1095_pilon-cat_3	150765	l				gene_1-gene_87:6.01007912000341;gene_101-gene_154:2.77191413381261	gene_1-gene_87:6.09803268858660;gene_101-gene_122:2.54849012497275	gene_23-gene_122:5.58386529860222	gene_51-gene_137:7.40662187681226	3	NA	NA			Leptotrichia (genus): 0.83	1114.27
VIRSorter_contig_1097_pilon-cat_3	87941	l				gene_18-gene_111:5.33102098645650;gene_116-gene_160:2.35976649538677	gene_61-gene_160:5.21700268134514	gene_61-gene_160:5.21700268134514	gene_61-gene_160:5.21700268134514	3	NA	NA			[Eubacterium] sulci (species): 0.51	4099.59
VIRSorter_contig_1098_pilon_gene_117_gene_223-99966-221545-cat_6	121579	l				gene_168-gene_223:5.60073189453001	gene_168-gene_223:6.40277400114574	gene_117-gene_216:4.82318998772119	gene_117-gene_216:4.82318998772119	6	NA	NA			Bacteria (superkingdom): 0.84	314.156
VIRSorter_contig_1098_pilon_gene_16_gene_115-10672-99654-cat_6	88982	l				gene_16-gene_115:11.52538202064706	gene_16-gene_115:11.52538202064706	gene_16-gene_115:11.52538202064706	gene_16-gene_115:11.52538202064706	6	NA	NA			Bacteria (superkingdom): 0.84	518.492
VIRSorter_contig_1098_pilon_gene_168_gene_223-160924-221545-cat_6	60621	l				gene_168-gene_223:5.60073189453001	gene_168-gene_223:6.80299872240125			6	NA	NA			Bacteria (superkingdom): 0.84	Not detected
VIRSorter_contig_1098_pilon_gene_40_gene_160-44317-158524-cat_6	114207	l				gene_40-gene_139:11.28257509666301	gene_66-gene_160:11.87294445540062	gene_40-gene_139:11.28257509666301	gene_40-gene_139:11.28257509666301	6	NA	NA			Bacteria (superkingdom): 0.84	306.972
VIRSorter_contig_727_pilon_gene_26_gene_129-16896-93944-cat_5	77048	l		gene_35-gene_48:2.75164405967764		gene_61-gene_129:5.24311227973888	gene_26-gene_125:3.50937827130777	gene_26-gene_125:3.50937827130777	gene_26-gene_125:3.50937827130777	5	no	yes			Terrabacteria group (no rank): 0.72	145975	top 10% among category 1,2,4,5
VIRSorter_contig_38_pilon_gene_225_gene_350-190623-291334-cat_5	100711	l		gene_251-gene_350:16.88525916438547;gene_225-gene_324:26.55549203457483;gene_231-gene_327:26.72923465353485		gene_225-gene_324:26.55549203457483	gene_225-gene_324:26.55549203457483	gene_225-gene_324:26.55549203457483	gene_225-gene_324:26.55549203457483	5	no	yes			Bacteria (superkingdom): 0.99	142498	top 10% among category 1,2,4,5		Figure 3
VIRSorter_contig_1106_pilon-cat_3	92444	l				11.3769	11.0295			3	NA	NA			Actinomyces massiliensis (species): 0.54	2747.51
VIRSorter_contig_1107_pilon-cat_3	116724	l				gene_1-gene_54:6.18815352667626	4.67932		gene_1-gene_60:2.31638312038897	3	NA	NA			Leptotrichia (genus): 0.88	Not detected
VIRSorter_contig_1109_pilon-cat_3	123774	l				gene_1-gene_58:4.45072618962357	gene_1-gene_58:3.99855217074960			3	NA	NA			Firmicutes (phylum): 0.65	Not detected
VIRSorter_contig_111_pilon_gene_118_gene_217-76192-137475-cat_6	61283	l				gene_118-gene_217:6.09180366495250	gene_118-gene_217:6.09180366495250	gene_118-gene_217:6.09180366495250	gene_118-gene_217:6.09180366495250	6	NA	NA			Solobacterium moorei (species): 0.84	5138.7
VIRSorter_contig_111_pilon_gene_183_gene_282-111275-176546-cat_6	65271	l				gene_183-gene_282:6.09180366495250	gene_183-gene_282:6.09180366495250	gene_183-gene_282:6.09180366495250	gene_183-gene_282:6.09180366495250	6	NA	NA			Solobacterium moorei (species): 0.84	4298.78
VIRSorter_contig_1122_pilon-cat_3	168662	l				10.3297	10.0667		gene_1-gene_40:2.03872672877770	3	NA	NA			Candidatus Gracilibacteria bacterium (species): 0.61	257
VIRSorter_contig_1124_pilon_gene_1_gene_199-2024-134436-cat_6	132412	l				gene_100-gene_199:24.99021944762590;gene_1-gene_100:22.99632259876514	gene_100-gene_199:24.99021944762590;gene_1-gene_100:22.99632259876514	gene_100-gene_199:24.99021944762590;gene_1-gene_100:22.99632259876514	gene_100-gene_199:24.99021944762590;gene_1-gene_100:22.99632259876514	6	NA	NA	VIRSorter_contig_1124_pilon_gene_1_gene_199-2024-134436-cat_6;7000000039_____SRS013164_Baylor_scaffold_12568;3300006259_____Ga0099458_100738;7000000737_____SRS050669_LANL_scaffold_40405;3300008420_____Ga0115228_100811;3300008420_____Ga0115228_100728;7000000052_____SRS042643_WUGC_scaffold_57580;7000000061_____SRS014888_WUGC_scaffold_31195;7000000600_____C2647015;7000000462_____SRS012279_Baylor_sca…		Fusobacterium (genus): 0.69	128
VIRSorter_contig_1124_pilon_gene_290_gene_389-178762-228029-cat_6	49267	l				gene_290-gene_389:24.99021944762590	gene_290-gene_389:24.99021944762590	gene_290-gene_389:24.99021944762590	gene_290-gene_389:24.99021944762590	6	NA	NA	VIRSorter_contig_1124_pilon_gene_290_gene_389-178762-228029-cat_6;3300006259_____Ga0099458_100430;7000000389_____SRS017439_Baylor_scaffold_28162;7000000061_____SRS014888_WUGC_scaffold_35817;3300007297_____Ga0104793_101907;3300006459_____Ga0100222_101036;7000000295_____C2960442;7000000600_____SRS016002_WUGC_scaffold_56730;7000000139_____C2201926;7000000556_____C3561881;3300006251_____Ga0099392_101…		Fusobacterium (genus): 0.69	86
VIRSorter_contig_1124_pilon_gene_391_gene_481-228290-289934-cat_6	61644	l				gene_391-gene_481:20.04039660158294	gene_391-gene_481:22.32804746327842		gene_471-gene_481:2.75204235134487	6	NA	NA	VIRSorter_contig_1124_pilon_gene_391_gene_481-228290-289934-cat_6;7000000061_____SRS014888_WUGC_scaffold_24184;7000000028_____C2768449;7000000462_____SRS012279_Baylor_scaffold_58488;7000000292_____SRS023958_Baylor_scaffold_21673;7000000052_____SRS042643_WUGC_scaffold_62636;3300006259_____Ga0099458_102358;7000000295_____SRS019219_WUGC_scaffold_74320;3300006259_____Ga0099458_102772;7000000600_____C…		Fusobacterium (genus): 0.69	60
VIRSorter_contig_1_pilon_gene_497_gene_702-433800-579851-cat_5	146051	l	7	gene_571-gene_670:38.99107335305877;gene_579-gene_678:37.70571946557212;gene_508-gene_607:25.02955194777471;gene_499-gene_598:26.07966525020817;gene_580-gene_679:37.70571946557212;gene_583-gene_682:37.70571946557212;gene_581-gene_680:37.70571946557212;gene_547-gene_646:25.02955194777471;gene_507-gene_606:25.02955194777471;gene_548-gene_647:25.02955194777471;gene_500-gene_599:26.07966525020817;gen…		gene_572-gene_671:38.99107335305877;gene_497-gene_522:2.07589707990213	gene_572-gene_671:38.99107335305877	gene_572-gene_671:38.99107335305877	gene_572-gene_671:38.99107335305877	5	yes	yes	3300008405_____Ga0115221_1002303;VIRSorter_contig_1_pilon_gene_497_gene_702-433800-579851-cat_5;7000000136_____SRS013506_Baylor_scaffold_4889;3300014105_____Ga0134338_100073;3300008680_____Ga0111555_1005171;VIRSorter_contig_211_pilon_gene_168_gene_370-155105-309785-cat_5		Bacteria (superkingdom): 0.97	131707	top 10% among category 1,2,4,5		Figure 3
VIRSorter_contig_1134_pilon-cat_3	45399	l				gene_4-gene_103:25.83531748764016	gene_4-gene_103:25.83531748764016	gene_4-gene_103:25.83531748764016	gene_4-gene_103:25.83531748764016	3	NA	NA			Bacillales (order): 0.64	Not detected
VIRSorter_contig_230_pilon_gene_229_gene_331-180749-262230-cat_5	81481	l		gene_232-gene_331:22.25592552084611;gene_231-gene_330:22.25592552084611;gene_229-gene_328:22.25592552084611;gene_231-gene_277:22.47565318867969		gene_232-gene_331:22.25592552084611	gene_232-gene_331:22.25592552084611	gene_232-gene_331:22.25592552084611	gene_232-gene_331:22.25592552084611	5	no	yes			Bacteria (superkingdom): 0.96	124565	top 10% among category 1,2,4,5 (questionable)
VIRSorter_contig_920_pilon_gene_17_gene_101-11513-74162-cat_5	62649	l	7	gene_17-gene_74:25.52922137231829		gene_17-gene_101:8.76962611048584				5	yes	no			Terrabacteria group (no rank): 0.52	120650	top 10% among category 1,2,4,5
VIRSorter_contig_1156_pilon-cat_3	86077	l				gene_15-gene_111:10.00950685963919	gene_15-gene_111:9.37303945654937	gene_2-gene_101:8.23854000974320	gene_2-gene_101:8.23854000974320	3	NA	NA			Fusobacterium (genus): 0.83	764.05
VIRSorter_contig_716_pilon_gene_135_gene_245-116957-210602-cat_5	93645	l		gene_144-gene_243:12.89015499891947;gene_135-gene_234:14.50699968264560;gene_143-gene_242:12.89015499891947;gene_202-gene_245:15.00185993186635		gene_135-gene_234:14.50699968264560	gene_135-gene_234:14.50699968264560	gene_135-gene_234:14.50699968264560	gene_135-gene_234:14.50699968264560	5	yes	yes			Bacteria (superkingdom): 0.99	119821	top 10% among category 1,2,4,5		Figure 3
VIRSorter_contig_116_pilon_gene_148_gene_232-99126-167916-cat_6	68742	l				gene_148-gene_232:9.49819367284913	gene_148-gene_232:8.48138678178261			6	NA	NA			Selenomonas (genus): 0.62	146.046
VIRSorter_contig_1160_pilon_gene_187_gene_292-145229-257409-cat_6	112180	l				gene_187-gene_286:7.10942185992206	gene_203-gene_292:8.63517437647327	gene_187-gene_286:7.10942185992206	gene_187-gene_286:7.10942185992206	6	NA	NA			Pseudopropionibacterium propionicum (species): 0.80	1975.86
VIRSorter_contig_1163_pilon-cat_3	111159	l				gene_2-gene_101:4.27979374265565	gene_2-gene_101:4.27979374265565	gene_2-gene_101:4.27979374265565	gene_2-gene_101:4.27979374265565	3	NA	NA			Lachnospiraceae (family): 0.58	4835.63
VIRSorter_contig_1167_pilon_gene_28_gene_76-18954-64169-cat_6	45215	l				gene_28-gene_72:4.76164879463163	gene_28-gene_76:3.13749847062689			6	NA	NA			Actinomyces (genus): 0.93	8834.4
VIRSorter_contig_1168_pilon-cat_3	93279	l				gene_11-gene_110:6.41797004086900	gene_11-gene_110:6.41797004086900	gene_11-gene_110:6.41797004086900	gene_11-gene_110:6.41797004086900	3	NA	NA			Fusobacterium (genus): 0.89	273.247
VIRSorter_contig_1176_pilon-cat_3	17657	l				gene_1-gene_34:6.62487566767473	gene_1-gene_34:7.47960236325326			3	NA	NA			Leptotrichia (genus): 0.59	2809.66
VIRSorter_contig_1179_pilon_gene_10_gene_109-9064-70681-cat_6	61617	l				gene_10-gene_109:12.18586204254940	gene_10-gene_109:12.18586204254940	gene_10-gene_109:12.18586204254940	gene_10-gene_109:12.18586204254940	6	NA	NA			Fusobacterium (genus): 0.87	529.879
VIRSorter_contig_1179_pilon_gene_10_gene_120-9064-80487-cat_6	71423	l				gene_37-gene_120:10.39553369447758	gene_10-gene_109:10.33010081596047	gene_10-gene_109:10.33010081596047	gene_10-gene_109:10.33010081596047	6	NA	NA			Fusobacterium (genus): 0.87	455.344
VIRSorter_contig_1180_pilon_gene_1_gene_80-3050-144371-cat_6	141321	l				gene_1-gene_80:15.15356845071435	gene_1-gene_80:17.11289608658511			6	NA	NA			Bacilli (class): 0.54	Not detected
VIRSorter_contig_1180_pilon_gene_206_gene_269-225168-275376-cat_6	50208	l				gene_206-gene_269:9.47497016460117	gene_227-gene_261:2.66168714422130			6	NA	NA			Bacilli (class): 0.54	17634.9
VIRSorter_contig_1180_pilon_gene_236_gene_335-247222-327510-cat_6	80288	l				gene_236-gene_335:17.37793953746637	gene_236-gene_335:17.37793953746637	gene_236-gene_335:17.37793953746637	gene_236-gene_335:17.37793953746637	6	NA	NA			Bacilli (class): 0.54	4110.69
VIRSorter_contig_1180_pilon_gene_280_gene_379-288246-369861-cat_6	81615	l				gene_280-gene_379:17.37793953746637	gene_280-gene_379:17.37793953746637	gene_280-gene_379:17.37793953746637	gene_280-gene_379:17.37793953746637	6	NA	NA			Bacilli (class): 0.54	4361.58
VIRSorter_contig_1180_pilon_gene_344_gene_443-333959-413692-cat_6	79733	l				gene_344-gene_443:17.37793953746637	gene_344-gene_443:17.37793953746637	gene_344-gene_443:17.37793953746637	gene_344-gene_443:17.37793953746637	6	NA	NA			Bacilli (class): 0.54	8301.61
VIRSorter_contig_1180_pilon_gene_449_gene_548-415912-476360-cat_6	60448	l				gene_449-gene_548:17.37793953746637	gene_449-gene_548:17.37793953746637	gene_449-gene_548:17.37793953746637	gene_449-gene_548:17.37793953746637	6	NA	NA			Bacilli (class): 0.54	3491.37
VIRSorter_contig_1180_pilon_gene_88_gene_187-148922-216801-cat_6	67879	l				gene_88-gene_187:18.83432942734779	gene_88-gene_187:18.83432942734779	gene_88-gene_187:18.83432942734779	gene_88-gene_187:18.83432942734779	6	NA	NA			Bacilli (class): 0.54	1985.88
VIRSorter_contig_108_pilon_gene_253_gene_375-203687-304389-cat_5	100702	l		gene_275-gene_374:21.20979694418773;gene_253-gene_352:15.73328021393302;gene_273-gene_372:21.20979694418773;gene_274-gene_373:21.20979694418773;gene_276-gene_375:21.20979694418773;gene_319-gene_375:22.63622442529508		gene_276-gene_375:21.20979694418773	gene_276-gene_375:21.20979694418773	gene_276-gene_375:21.20979694418773	gene_276-gene_375:21.20979694418773	5	no	yes			Terrabacteria group (no rank): 0.50	109583	top 10% among category 1,2,4,5		Figure 3
VIRSorter_contig_1183_pilon_gene_1_gene_36-859-49829-cat_6	48970	l				gene_1-gene_36:5.38972580948713	gene_1-gene_28:5.43535751517234			6	NA	NA			[Eubacterium] brachy (species): 0.73	290
VIRSorter_contig_1184_pilon-cat_3	153908	l				gene_68-gene_152:5.60476668770882	gene_76-gene_152:5.29976091018464	gene_14-gene_113:3.50492392988152	gene_14-gene_113:3.50492392988152	3	NA	NA			Streptococcus (genus): 0.53	43250.2
VIRSorter_contig_811_pilon-cat_2	223995	l		gene_19-gene_83:5.00940819301494		gene_3-gene_101:11.70166580852691;gene_196-gene_279:10.14628792243694;gene_119-gene_189:8.05996532329081	gene_184-gene_283:9.22404944706664;gene_83-gene_182:9.22404944706664	gene_184-gene_283:9.22404944706664;gene_83-gene_182:9.22404944706664	gene_184-gene_283:9.22404944706664;gene_83-gene_182:9.22404944706664	2	no	yes	VIRSorter_contig_811_pilon-cat_2;7000000039_____SRS013164_Baylor_scaffold_45608;7000000737_____SRS050669_LANL_scaffold_69445;7000000039_____SRS013164_Baylor_scaffold_59640		Streptococcus sp. (species): 0.64	107094	top 10% among category 1,2,4,5		Table 2
VIRSorter_contig_615_pilon_gene_5_gene_105-3970-68416-cat_5	64446	l	6	gene_5-gene_101:56.97433177528340		gene_6-gene_105:16.67631082486099	gene_6-gene_105:16.67631082486099	gene_6-gene_105:16.67631082486099	gene_6-gene_105:16.67631082486099	5	yes	no			Bacteria (superkingdom): 0.87	104548	top 10% among category 1,2,4,5
VIRSorter_contig_1194_pilon_gene_903_gene_1087-581816-698439-cat_6	116623	l				gene_903-gene_1001:2.17829379058174;gene_1014-gene_1087:6.05973480549230	gene_984-gene_1083:5.41062504663576	gene_984-gene_1083:5.41062504663576	gene_984-gene_1083:5.41062504663576	6	NA	NA			Mogibacterium (genus): 0.89	21055
VIRSorter_contig_290_pilon_gene_151_gene_189-133001-159879-cat_5	26878	l	1	gene_168-gene_189:13.66283001554817		gene_151-gene_189:3.31591765956920				5	yes	yes			Terrabacteria group (no rank): 0.54	100319	top 10% among category 1,2,4,5
VIRSorter_contig_515_pilon_gene_33_gene_117-31123-110683-cat_5	79560	l		gene_33-gene_116:18.44233886147717		gene_75-gene_117:2.34133455259126				5	no	yes			Bacteria (superkingdom): 1.00	89608.9	top 10% among category 1,2,4,5 (questionable)
VIRSorter_contig_1200_pilon_gene_21_gene_88-22805-78655-cat_6	55850	l				gene_21-gene_84:7.21235016018384	gene_21-gene_88:5.17551385066609			6	NA	NA			Selenomonas (genus): 0.54	225
VIRSorter_contig_626_pilon_gene_139_gene_238-118757-199349-cat_5	80592	l		gene_139-gene_238:5.23864391829279;gene_139-gene_172:11.70749720192969		gene_139-gene_238:5.23864391829279	gene_139-gene_238:5.23864391829279	gene_139-gene_238:5.23864391829279	gene_139-gene_238:5.23864391829279	5	yes	yes			Bacteria (superkingdom): 0.98	83823.4	top 10% among category 1,2,4,5
VIRSorter_contig_27_pilon_gene_55_gene_157-40514-102317-cat_5	61803	l	5	gene_95-gene_156:26.61794162590063		gene_95-gene_157:10.83764974140378	gene_55-gene_154:2.45722431364259	gene_55-gene_154:2.45722431364259	gene_55-gene_154:2.45722431364259	5	yes	no	VIRSorter_contig_582_pilon_gene_583_gene_633-477054-508203-cat_5;3300014554_____Ga0134345_100461;3300007123_____Ga0102684_102569;3300006748_____Ga0101800_102501;7000000283_____SRS011086_Baylor_scaffold_14399;3300006748_____Ga0101800_102503;3300008636_____Ga0111420_102312;3300006477_____Ga0100232_102723;3300007966_____Ga0105959_104380;7000000511_____SRS018591_WUGC_scaffold_26502;7000000513_____C24…	Siphoviridae	Streptococcus (genus): 0.69	79259.9	top 10% among category 1,2,4,5
VIRSorter_contig_307_pilon_gene_117_gene_173-85065-130935-cat_5	45870	l		gene_117-gene_173:2.20577971417145						5	no	yes			Lactobacillales (order): 0.86	76825.6	top 10% among category 1,2,4,5
VIRSorter_contig_1685_pilon-cat_2	52825	l		gene_4-gene_40:8.61528031768754		16.1855	gene_41-gene_81:2.71130835686428			2	no	no			Streptococcus sp. (species): 0.56	76257.2	top 10% among category 1,2,4,5
VIRSorter_contig_2483_pilon_gene_144_gene_262-118529-189454-cat_5	70925	l	3	gene_144-gene_208:35.70799281680576		gene_144-gene_204:8.98634744340634	gene_163-gene_262:2.05293129876045	gene_163-gene_262:2.05293129876045	gene_163-gene_262:2.05293129876045	5	yes	no		Siphoviridae	Bacteria (superkingdom): 0.87	70277.6	top 10% among category 1,2,4,5
VIRSorter_contig_3156_pilon_gene_20_gene_184-14633-136000-cat_5	121367	l		gene_20-gene_119:2.03228205099325;gene_37-gene_136:4.21167319368515;gene_102-gene_177:18.85772026490747		gene_85-gene_184:20.65692604822611;gene_40-gene_81:5.32871914873027	gene_85-gene_184:20.65692604822611	gene_85-gene_184:20.65692604822611	gene_85-gene_184:20.65692604822611	5	no	no			Firmicutes (phylum): 0.83	70244	top 10% among category 1,2,4,5
VIRSorter_contig_559_pilon_gene_1680_gene_1765-1492501-1576419-cat_5	83918	l		gene_1680-gene_1765:12.26852924711785						5	no	yes			Streptococcus (genus): 0.80	69719	top 10% among category 1,2,4,5 (questionable)
VIRSorter_contig_1221_pilon_gene_309_gene_408-255414-349858-cat_6	94444	l				gene_309-gene_408:11.39717856553105	gene_309-gene_408:11.39717856553105	gene_309-gene_408:11.39717856553105	gene_309-gene_408:11.39717856553105	6	NA	NA			Capnocytophaga (genus): 0.83	8560
VIRSorter_contig_123_pilon_gene_23_gene_39-16946-27393-cat_5	10447	l		gene_23-gene_39:2.93830900112091						5	yes	no			Bacteria (superkingdom): 0.97	66137.1	top 10% among category 1,2,4,5 (questionable)
VIRSorter_contig_70_pilon-cat_2	87484	l	5	gene_58-gene_109:15.05446926446640		gene_43-gene_107:13.77638744619697	gene_8-gene_107:3.63881750914275	gene_8-gene_107:3.63881750914275	gene_8-gene_107:3.63881750914275	2	yes	no	VIRSorter_contig_70_pilon-cat_2;3300006564_____Ga0100366_101474;3300006564_____Ga0100366_101014;7000000052_____SRS042643_WUGC_scaffold_60358;3300008524_____Ga0111046_101942;3300008575_____Ga0111079_102835;3300008493_____Ga0111009_1002379;3300008273_____Ga0114250_102067;3300007339_____Ga0104971_102665;3300006524_____Ga0101033_103654;7000000576_____SRS022621_Baylor_scaffold_81691;7000000550_____C36…		Lachnospiraceae (family): 0.61	64216	top 10% among category 1,2,4,5
VIRSorter_contig_1229_pilon_gene_215_gene_314-137240-215378-cat_6	78138	l				gene_215-gene_314:9.07737989700166	gene_215-gene_314:9.07737989700166	gene_215-gene_314:9.07737989700166	gene_215-gene_314:9.07737989700166	6	NA	NA			Firmicutes (phylum): 0.73	4446.27
VIRSorter_contig_1229_pilon_gene_242_gene_341-154399-241328-cat_6	86929	l				gene_242-gene_341:8.26295050110202	gene_242-gene_341:8.26295050110202	gene_242-gene_341:8.26295050110202	gene_242-gene_341:8.26295050110202	6	NA	NA			Firmicutes (phylum): 0.73	6880.47
VIRSorter_contig_1229_pilon_gene_6_gene_87-3565-54005-cat_6	50440	l				gene_6-gene_87:8.54162717353028	gene_6-gene_87:2.62988289991714			6	NA	NA			Firmicutes (phylum): 0.73	3541.81
VIRSorter_contig_1229_pilon_gene_94_gene_193-56744-120034-cat_6	63290	l				gene_94-gene_193:16.23799165420228	gene_94-gene_193:16.23799165420228	gene_94-gene_193:16.23799165420228	gene_94-gene_193:16.23799165420228	6	NA	NA			Firmicutes (phylum): 0.73	4283.31
VIRSorter_contig_139_pilon_gene_335_gene_424-303854-389485-cat_5	85631	l		gene_335-gene_424:13.97074356032520						5	no	yes			Streptococcus (genus): 0.70	60999.1	top 10% among category 1,2,4,5 (questionable)
VIRSorter_contig_86_pilon_gene_3_gene_30-708-19092-cat_5	18384	l		gene_3-gene_30:6.96302925191207						5	yes	yes			Bacteria (superkingdom): 0.80	59567	top 10% among category 1,2,4,5
VIRSorter_contig_1230_pilon_gene_45_gene_144-27355-132234-cat_6	104879	l				gene_45-gene_112:5.05732123958640	gene_45-gene_112:4.76191703152408	gene_45-gene_144:3.01352681440987	gene_45-gene_144:3.01352681440987	6	NA	NA			Bacteria (superkingdom): 0.95	10405.4
VIRSorter_contig_1241_pilon-cat_3	54574	l				5.38828	5.97006		gene_11-gene_72:6.92525617031462	3	NA	NA			Fusobacterium (genus): 0.92	64.5121
VIRSorter_contig_1247_pilon_gene_42_gene_141-33186-109698-cat_6	76512	l				gene_42-gene_141:12.94409460630681	gene_42-gene_141:12.94409460630681	gene_42-gene_141:12.94409460630681	gene_42-gene_141:12.94409460630681	6	NA	NA			Fusobacterium (genus): 0.76	274.926
VIRSorter_contig_1249_pilon_gene_60_gene_196-41343-144697-cat_6	103354	l				gene_60-gene_157:5.46330029425509	gene_97-gene_196:2.80862104435938	gene_97-gene_196:2.80862104435938	gene_97-gene_196:2.80862104435938	6	NA	NA			Catonella morbi (species): 0.65	8867.59
VIRSorter_contig_1251_pilon_gene_245_gene_444-230610-431117-cat_6	200507	l				gene_245-gene_344:11.52053324214684;gene_345-gene_444:5.22873759985333	gene_245-gene_344:11.52053324214684;gene_345-gene_444:5.22873759985333	gene_245-gene_344:11.52053324214684;gene_345-gene_444:5.22873759985333	gene_251-gene_349:11.71264886644552	6	NA	NA			Bacilli (class): 0.67	Not detected
VIRSorter_contig_1251_pilon_gene_44_gene_143-60628-154665-cat_6	94037	l				gene_44-gene_143:6.92846710760436	gene_44-gene_143:6.92846710760436	gene_44-gene_143:6.92846710760436		6	NA	NA			Bacilli (class): 0.67	Not detected
VIRSorter_contig_1257_pilon-cat_3	72111	l				5.88728	6.76642			3	NA	NA			Bacilli (class): 0.78	Not detected
VIRSorter_contig_3244_pilon-cat_2	6303	l		2.00676						2	no	no			Bacteria (superkingdom): 1.00	58097.7	top 10% among category 1,2,4,5
VIRSorter_contig_1266_pilon-cat_3	92303	l				gene_2-gene_71:11.08380733366290	gene_2-gene_71:8.35946699495651			3	NA	NA			Bacteria (superkingdom): 0.97	1711.25
VIRSorter_contig_1269_pilon_gene_245_gene_357-223057-342799-cat_6	119742	l				gene_291-gene_357:9.15252495556913	gene_295-gene_357:9.57893728810530	gene_245-gene_344:3.54278988260196	gene_245-gene_344:3.54278988260196	6	NA	NA			Neisseria (genus): 0.53	16957
VIRSorter_contig_1269_pilon_gene_70_gene_169-65147-160865-cat_6	95718	l				gene_70-gene_169:4.12445311658812	gene_70-gene_169:4.12445311658812	gene_70-gene_169:4.12445311658812	gene_70-gene_169:4.12445311658812	6	NA	NA			Neisseria (genus): 0.53	Not detected
VIRSorter_contig_1332_pilon-cat_1	37875	l	8	22.201		7.3659				1	NA	NA	VIRSorter_contig_1332_pilon-cat_1;7000000205_____SRS011247_Baylor_scaffold_772;7000000266_____SRS017537_Baylor_scaffold_4193;3300006291_____Ga0099556_100126;3300008618_____Ga0111234_100566;7000000725_____SRS014472_WUGC_scaffold_3943;7000000210_____SRS024015_Baylor_scaffold_52452	Podoviridae,Siphoviridae,Siphoviridae,Siphoviridae,Siphoviridae	Streptococcus (genus): 0.54	56643.4
VIRSorter_contig_1274_pilon_gene_5_gene_104-2910-78781-cat_6	75871	l				gene_5-gene_104:5.63379641820783	gene_5-gene_104:5.63379641820783	gene_5-gene_104:5.63379641820783		6	NA	NA			Fusobacterium (genus): 0.85	221.367
VIRSorter_contig_1074_pilon_gene_294_gene_343-270123-310676-cat_5	40553	l		gene_294-gene_343:19.19649256948922		gene_302-gene_343:4.08803969475972				5	NA	NA			Bacteria (superkingdom): 0.98	56513.2
VIRSorter_contig_1281_pilon-cat_3	115598	l				15.8666	14.5221			3	NA	NA			Corynebacterium (genus): 0.87	Not detected
VIRSorter_contig_1282_pilon_gene_5_gene_62-3364-95911-cat_6	92547	l				gene_5-gene_62:6.17406931356093	gene_5-gene_62:7.42644615722509			6	NA	NA			Actinomyces (genus): 0.97	7704.67
VIRSorter_contig_1205_pilon_gene_159_gene_191-122488-147961-cat_5	25473	l		gene_159-gene_191:5.42034682358198						5	NA	NA			Bacteria (superkingdom): 0.99	56491.4
VIRSorter_contig_1288_pilon-cat_3	55863	l				6.45459	7.28418			3	NA	NA			Bacteria (superkingdom): 1.00	118.193
VIRSorter_contig_968_pilon_gene_2_gene_41-431-38677-cat_5	38246	l		gene_2-gene_22:3.82486427210752		gene_5-gene_41:4.18355992120786				5	NA	NA			Bacteria (superkingdom): 1.00	56411.8
VIRSorter_contig_1299_pilon_gene_1_gene_107-58-71264-cat_5	71206	l	9			gene_1-gene_81:14.55017638706696	gene_8-gene_107:10.55476184843958	gene_8-gene_107:10.55476184843958		5	NA	NA	VIRSorter_contig_1299_pilon_gene_1_gene_107-58-71264-cat_5;7000000159_____C2620345;3300008276_____Ga0114259_1001980;7000000309_____C3072837;7000000676_____SRS018665_WUGC_scaffold_61882		Fusobacterium (genus): 0.86	Not detected
VIRSorter_contig_13_pilon_gene_168_gene_243-112487-184090-cat_6	71603	l				gene_168-gene_243:7.36795233766837	gene_185-gene_243:5.55887932053380			6	NA	NA			Oribacterium (genus): 0.67	6953.64
VIRSorter_contig_245_pilon_gene_279_gene_343-202049-244450-cat_5	42401	l		gene_279-gene_343:4.75015034472808						5	NA	NA			Bacteria (superkingdom): 0.99	55660.3
VIRSorter_contig_1307_pilon_gene_105_gene_139-61181-77881-cat_6	16700	l				gene_105-gene_139:3.50962786831556	gene_105-gene_138:4.05500781957067			6	NA	NA			Lachnospiraceae (family): 0.92	1580.4
VIRSorter_contig_1565_pilon_gene_61_gene_94-40769-70816-cat_5	30047	l		gene_61-gene_94:13.78309801011777						5	NA	NA			Bacteria (superkingdom): 1.00	51375
VIRSorter_contig_1309_pilon_gene_1763_gene_1836-1124217-1168012-cat_6	43795	l				gene_1763-gene_1836:3.95380848617120	gene_1763-gene_1818:4.46530011591558			6	NA	NA			Prevotellaceae (family): 0.55	1528.21
VIRSorter_contig_1309_pilon_gene_2704_gene_2767-1668897-1701908-cat_6	33011	l				gene_2704-gene_2767:3.38053536164321	gene_2704-gene_2767:4.62948566104610			6	NA	NA			Prevotellaceae (family): 0.55	424
VIRSorter_contig_1312_pilon_gene_63_gene_155-33352-84511-cat_6	51109	l				gene_63-gene_155:8.04521998588277	gene_63-gene_125:8.90882113959721			6	NA	NA			Lachnospiraceae (family): 0.76	3806.79
VIRSorter_contig_230_pilon_gene_529_gene_590-429084-463295-cat_4	34211	l	6	gene_529-gene_590:34.08379323786554		gene_529-gene_586:11.00033431730317				4	NA	NA	VIRSorter_contig_230_pilon_gene_529_gene_590-429084-463295-cat_4;3300007047_____Ga0102637_100308;7000000222_____SRS057539_LANL_scaffold_10117	Podoviridae,Siphoviridae,Podoviridae	Bacteria (superkingdom): 0.96	50419.2
[truncated: 1,055 more rows]

## Sheet: Sample3
Supplementary Data 4. Viral sequences identified by VIRSorter
[truncated: 1,720 more rows]

## Sheet: Sample4
Supplementary Data 4. Viral sequences identified by VIRSorter
[truncated: 866 more rows]
