# Supplementary material for: Long-read metagenomics using PromethION uncovers oral bacteriophages and their interaction with host bacteria
Source: Nat Commun. 2021 Jan 4;12:27. doi: 10.1038/s41467-020-20199-9 (PMC7782811; doi:10.1038/s41467-020-20199-9)
Supplement: Supplementary file 8 — Supplementary Data 5 [file 41467_2020_20199_MOESM8_ESM.xlsx]

## Sheet: S5
Supplementary Data 5. Streptococcus phages/prophages group found across the 4 samples
Sample	phageID	length	linear or circular	Nb_phage_hallmark_genes	Phage_gene_enrichment_sig	Non-Caudovirales_phage_gene_enrichment_sig	Pfam_depletion_sig	Uncharacterized_enrichment_sig	Strand_switch_depletion_sig	Short_genes_enrichment_sig	category (VirSorter)	predicted type	clustered with IMG/VR v2.0	assigned family	taxonomy assigned to the contig by CAT	Estimated read counts (FastViromeExplorer)	CDS related to resistance	Num. mapped reads on this contig	%mapped reads on this contig
1	VIRSorter_contig_102_pilon_gene_727_gene_835-590723-672349-cat_5	81626	l		gene_736-gene_835:24.51000279726690;gene_727-gene_817:26.56858790694199		gene_736-gene_835:24.51000279726690	gene_736-gene_835:24.51000279726690	gene_736-gene_835:24.51000279726690	gene_736-gene_835:24.51000279726690	5	prophage			Bacteria (superkingdom): 0.99	70884.1	beta-lactamase	1346730	0.00362966
1	VIRSorter_contig_1079_pilon_gene_122_gene_134-86031-103304-cat_5	17273	l		gene_122-gene_134:5.64188361124014						5	prophage			Bacteria (superkingdom): 1.00	60934.3		246049	0.000663144
1	VIRSorter_contig_112_pilon_gene_529_gene_612-452785-525816-cat_5	73031	l		gene_529-gene_612:24.39696425148816		gene_529-gene_597:4.41422021548512				5	prophage			Terrabacteria group (no rank): 0.51	108975	methicillin resistance protein; 2 beta-lactamases;	2690272	0.00725074
1	VIRSorter_contig_1340_pilon_gene_112_gene_240-90066-203884-cat_5	113818	l		gene_141-gene_240:22.95526063549883;gene_112-gene_211:15.64880535293577;gene_149-gene_240:23.30290266820174		gene_141-gene_240:22.95526063549883	gene_141-gene_240:22.95526063549883	gene_141-gene_240:22.95526063549883	gene_141-gene_240:22.95526063549883	5	prophage			Bacteria (superkingdom): 0.99	89654.8	3 beta-lactamases	772226	0.00208128
1	VIRSorter_contig_1530_pilon_gene_1_gene_145-0-131389-cat_5	131389	l		gene_46-gene_145:2.03938853361653;gene_1-gene_70:20.95672327776320		gene_1-gene_70:3.28148136425809	gene_46-gene_145:2.03938853361653	gene_46-gene_145:2.03938853361653	gene_46-gene_145:2.03938853361653	5	prophage			Bacteria (superkingdom): 0.99	280409	beta-lactamase; glyoxalase/bleomycin resistance protein/dioxygenase; 2 phage resistance proteins; acid resistance protein	289394	0.000779966
1	VIRSorter_contig_2202_pilon-cat_2	138793	l		gene_29-gene_128:2.03869393032231;gene_6-gene_48:11.36245973139707		gene_1-gene_48:2.75843503164138	gene_29-gene_128:2.03869393032231	gene_29-gene_128:2.03869393032231	gene_29-gene_128:2.03869393032231	2	phage			Bacteria (superkingdom): 1.00	251142	beta-lactamase; 3 phage resistance proteins: glyoxalase/bleomycin resistance protein/dioxygenase; acid resistance protein	141568	0.00038155
1	VIRSorter_contig_2583_pilon-cat_2	117549	l		gene_15-gene_108:23.09585748246382		gene_27-gene_124:5.94525251786253	gene_20-gene_119:5.75075845493869	gene_20-gene_119:5.75075845493869	gene_20-gene_119:5.75075845493869	2	phage			Bacteria (superkingdom): 0.99	166984	2 beta-lactamases	84695	0.000228267
1	VIRSorter_contig_259_pilon_gene_150_gene_297-128995-248204-cat_5	119209	l	4	gene_172-gene_271:40.20636690112068;gene_186-gene_285:37.57879743693467;gene_185-gene_284:37.57879743693467;gene_194-gene_293:36.30692991661347;gene_169-gene_268:40.20636690112068;gene_170-gene_269:40.20636690112068;gene_187-gene_286:37.57879743693467;gene_156-gene_255:42.95404859980919;gene_167-gene_266:40.20636690112068;gene_171-gene_270:40.20636690112068;gene_168-gene_267:40.20636690112068;gen…		gene_156-gene_255:42.95404859980919;gene_260-gene_297:3.12305060981443	gene_156-gene_255:42.95404859980919	gene_156-gene_255:42.95404859980919	gene_156-gene_255:42.95404859980919	5	prophage			Bacteria (superkingdom): 0.92	139145	beta-lactamase	948344	0.00255595
1	VIRSorter_contig_3_pilon_gene_151_gene_321-134167-262903-cat_5	128736	l	7	gene_180-gene_279:40.81288249527559;gene_182-gene_281:40.81288249527559;gene_165-gene_264:45.01319778325472;gene_183-gene_282:40.81288249527559;gene_210-gene_309:33.19352387290562;gene_164-gene_263:45.01319778325472;gene_160-gene_259:45.01319778325472;gene_181-gene_280:40.81288249527559;gene_162-gene_261:45.01319778325472;gene_163-gene_262:45.01319778325472;gene_166-gene_265:45.01319778325472;gen…		gene_166-gene_265:45.01319778325472;gene_268-gene_321:5.36810325014604	gene_166-gene_265:45.01319778325472	gene_166-gene_265:45.01319778325472	gene_166-gene_265:45.01319778325472	5	prophage	VIRSorter_contig_711_pilon-cat_1;3300008413_____Ga0115229_100261;3300008382_____Ga0114861_1000290;3300008140_____Ga0114165_1002357;7000000194_____SRS022077_Baylor_scaffold_9475;7000000354_____SRS015985_WUGC_scaffold_4334;3300006301_____Ga0099617_100602;7000000568_____SRS051930_LANL_scaffold_32983;3300008405_____Ga0115221_1002303;3300006294_____Ga0099625_101034;VIRSorter_contig_3_pilon_gene_151_ge…		Bacteria (superkingdom): 0.92	197017	2 beta-lactamases; methicillin resistance protein	1813364	0.00488732
1	VIRSorter_contig_31_pilon_gene_160_gene_271-137742-214325-cat_5	76583	l	7	gene_180-gene_271:32.70681547796960		gene_180-gene_264:11.84723069158236	gene_160-gene_259:4.59525119509451	gene_160-gene_259:4.59525119509451	gene_160-gene_259:4.59525119509451	5	prophage			Bacteria (superkingdom): 0.91	106623	beta-lactamase	947994	0.002555
1	VIRSorter_contig_31_pilon_gene_183_gene_303-153276-242063-cat_5	88787	l	7	gene_191-gene_290:37.73127992279700;gene_193-gene_292:37.73127992279700;gene_204-gene_303:36.45941240247580;gene_196-gene_295:37.73127992279700;gene_195-gene_294:37.73127992279700;gene_189-gene_288:37.73127992279700;gene_194-gene_293:37.73127992279700;gene_190-gene_289:37.73127992279700;gene_192-gene_291:37.73127992279700;gene_197-gene_296:37.73127992279700;gene_183-gene_281:38.36832774549901		gene_197-gene_296:37.73127992279700	gene_197-gene_296:37.73127992279700	gene_197-gene_296:37.73127992279700	gene_197-gene_296:37.73127992279700	5	prophage	VIRSorter_contig_274_pilon_gene_81_gene_186-68600-136513-cat_5;VIRSorter_contig_31_pilon_gene_183_gene_303-153276-242063-cat_5;VIRSorter_contig_31_pilon_gene_180_gene_289-150899-232370-cat_5;VIRSorter_contig_31_pilon_gene_160_gene_271-137742-214325-cat_5		Bacteria (superkingdom): 0.91	72213	beta-lactamase	947994	0.002555
1	VIRSorter_contig_6_pilon_gene_1546_gene_1619-1204870-1273326-cat_5	68456	l		gene_1546-gene_1619:23.72956323981007		gene_1554-gene_1619:5.11175513366124				5	prophage			Terrabacteria group (no rank): 0.51	90498.2	2 beta-lactamases; methicillin resistance protein	3668402	0.00988696
1	VIRSorter_contig_68_pilon_gene_844_gene_956-683315-764291-cat_5	80976	l		gene_844-gene_943:12.75451034052666;gene_845-gene_944:12.75451034052666;gene_873-gene_956:20.14195320579800		gene_845-gene_944:12.75451034052666	gene_845-gene_944:12.75451034052666	gene_845-gene_944:12.75451034052666	gene_845-gene_944:12.75451034052666	5	prophage			Bacteria (superkingdom): 0.99	132020	beta-lactamase	2522130	0.00679757
1	VIRSorter_contig_866_pilon_gene_129_gene_229-102448-200660-cat_5	98162	l		gene_130-gene_229:15.90819442423391;gene_129-gene_228:15.90819442423391;gene_173-gene_229:22.51376630795165		gene_130-gene_229:15.90819442423391	gene_130-gene_229:15.90819442423391	gene_130-gene_229:15.90819442423391	gene_130-gene_229:15.90819442423391	5	prophage			Bacteria (superkingdom): 0.98	61534.8	beta-lactamase	239959	0.00064673
2	VIRSorter_contig_1_pilon_gene_497_gene_702-433800-579851-cat_5	146051	l	7	gene_571-gene_670:38.99107335305877;gene_579-gene_678:37.70571946557212;gene_508-gene_607:25.02955194777471;gene_499-gene_598:26.07966525020817;gene_580-gene_679:37.70571946557212;gene_583-gene_682:37.70571946557212;gene_581-gene_680:37.70571946557212;gene_547-gene_646:25.02955194777471;gene_507-gene_606:25.02955194777471;gene_548-gene_647:25.02955194777471;gene_500-gene_599:26.07966525020817;gen…		gene_572-gene_671:38.99107335305877;gene_497-gene_522:2.07589707990213	gene_572-gene_671:38.99107335305877	gene_572-gene_671:38.99107335305877	gene_572-gene_671:38.99107335305877	5	prophage	3300008405_____Ga0115221_1002303;VIRSorter_contig_1_pilon_gene_497_gene_702-433800-579851-cat_5;7000000136_____SRS013506_Baylor_scaffold_4889;3300014105_____Ga0134338_100073;3300008680_____Ga0111555_1005171;VIRSorter_contig_211_pilon_gene_168_gene_370-155105-309785-cat_5		Bacteria (superkingdom): 0.97	131707	3 beta-lactamases	1452157	0.00587823
2	VIRSorter_contig_108_pilon_gene_253_gene_375-203687-304389-cat_5	100702	l		gene_275-gene_374:21.20979694418773;gene_253-gene_352:15.73328021393302;gene_273-gene_372:21.20979694418773;gene_274-gene_373:21.20979694418773;gene_276-gene_375:21.20979694418773;gene_319-gene_375:22.63622442529508		gene_276-gene_375:21.20979694418773	gene_276-gene_375:21.20979694418773	gene_276-gene_375:21.20979694418773	gene_276-gene_375:21.20979694418773	5	prophage			Terrabacteria group (no rank): 0.50	109583	beta-lactamase; methicillin resistance protein	928747	0.0037595
2	VIRSorter_contig_168_pilon_gene_57_gene_213-70021-212933-cat_5	142912	l		gene_114-gene_213:4.77109804790479;gene_113-gene_212:4.77109804790479;gene_111-gene_210:4.77109804790479;gene_74-gene_173:26.28387166822748;gene_112-gene_211:4.77109804790479;gene_57-gene_126:29.44549936779885		gene_74-gene_173:26.28387166822748	gene_74-gene_173:26.28387166822748	gene_74-gene_173:26.28387166822748	gene_74-gene_173:26.28387166822748	5	prophage			Bacteria (superkingdom): 1.00	254176	2 beta-lactamases; glyoxalase/bleomycin resistance protein/dioxygenase	1622627	0.00656828
2	VIRSorter_contig_211_pilon_gene_168_gene_370-155105-309785-cat_5	154680	l	6	gene_225-gene_324:26.51012248015599;gene_182-gene_281:24.42895235205060;gene_199-gene_298:24.42895235205060;gene_271-gene_370:38.13617669551994;gene_184-gene_283:24.42895235205060;gene_188-gene_287:24.42895235205060;gene_196-gene_295:24.42895235205060;gene_185-gene_284:24.42895235205060;gene_213-gene_312:24.42895235205060;gene_197-gene_296:24.42895235205060;gene_198-gene_297:24.42895235205060;gen…		gene_271-gene_370:38.13617669551994;gene_168-gene_219:5.35772149072919	gene_271-gene_370:38.13617669551994	gene_271-gene_370:38.13617669551994	gene_271-gene_370:38.13617669551994	5	prophage			Bacteria (superkingdom): 0.93	968301	2 beta-lactamases	4100830	0.0165999
2	VIRSorter_contig_2233_pilon-cat_1	32894	l	5	36.0676		9.5002				1	phage	VIRSorter_contig_2233_pilon-cat_1;3300007937_____Ga0114168_100045;3300008068_____Ga0114849_100316;7000000009_____SRS018300_Baylor_scaffold_50519;3300006321_____Ga0099624_104086;VIRSorter_contig_531_pilon_gene_55_gene_116-40224-74296-cat_4;3300008128_____Ga0114847_100898;7000000125_____SRS015941_WUGC_scaffold_21568;7000000420_____SRS024347_LANL_scaffold_1293	Podoviridae,Siphoviridae,Podoviridae,	root (no rank): 1.00	160028		324986	0.00131552
2	VIRSorter_contig_38_pilon_gene_225_gene_350-190623-291334-cat_5	100711	l		gene_251-gene_350:16.88525916438547;gene_225-gene_324:26.55549203457483;gene_231-gene_327:26.72923465353485		gene_225-gene_324:26.55549203457483	gene_225-gene_324:26.55549203457483	gene_225-gene_324:26.55549203457483	gene_225-gene_324:26.55549203457483	5	prophage			Bacteria (superkingdom): 0.99	142498	2 beta-lactamases	883201	0.00357514
2	VIRSorter_contig_487_pilon_gene_124_gene_224-130330-212980-cat_5	82650	l		gene_125-gene_224:17.11713221561372;gene_124-gene_223:17.11713221561372		gene_125-gene_224:17.11713221561372	gene_125-gene_224:17.11713221561372	gene_125-gene_224:17.11713221561372	gene_125-gene_224:17.11713221561372	5	prophage			Streptococcus (genus): 0.68	229482	beta-lactamase	929328	0.00376186
2	VIRSorter_contig_65_pilon_gene_60_gene_175-51469-157586-cat_5	106117	l		gene_62-gene_161:26.99547148128993;gene_63-gene_162:26.99547148128993;gene_74-gene_173:31.39253291745693;gene_60-gene_159:26.99547148128993;gene_76-gene_175:31.39253291745693;gene_61-gene_160:26.99547148128993;gene_73-gene_172:31.39253291745693		gene_76-gene_175:31.39253291745693	gene_76-gene_175:31.39253291745693	gene_76-gene_175:31.39253291745693	gene_76-gene_175:31.39253291745693	5	prophage			Bacteria (superkingdom): 0.99	267942	beta-lactamase	924284	0.00374144
2	VIRSorter_contig_716_pilon_gene_135_gene_245-116957-210602-cat_5	93645	l		gene_144-gene_243:12.89015499891947;gene_135-gene_234:14.50699968264560;gene_143-gene_242:12.89015499891947;gene_202-gene_245:15.00185993186635		gene_135-gene_234:14.50699968264560	gene_135-gene_234:14.50699968264560	gene_135-gene_234:14.50699968264560	gene_135-gene_234:14.50699968264560	5	prophage			Bacteria (superkingdom): 0.99	119821	2 beta-lactamases	187265	0.000758036
2	VIRSorter_contig_955_pilon_gene_103_gene_287-97311-244232-cat_5	146921	l		gene_115-gene_214:22.56819481796590;gene_127-gene_226:18.77501542329705;gene_188-gene_287:5.75408485977370;gene_114-gene_213:22.56819481796590;gene_116-gene_215:22.56819481796590;gene_103-gene_156:31.60054525432226		gene_116-gene_215:22.56819481796590	gene_116-gene_215:22.56819481796590	gene_116-gene_215:22.56819481796590	gene_116-gene_215:22.56819481796590	5	prophage			Bacteria (superkingdom): 0.99	926973	beta-lactamase; 2 glyoxalase/bleomycin resistance protein/dioxygenases; acid resistance protein	2095288	0.00848158
3	VIRSorter_contig_128_pilon_gene_87_gene_134-68261-110818-cat_5	42557	l		gene_87-gene_134:5.89510134030040						5	prophage			Terrabacteria group (no rank): 0.52	41432		387849	0.00106001
3	VIRSorter_contig_3755_pilon-cat_2	64068	l		gene_9-gene_68:3.31453520250796						2	phage			Bacteria (superkingdom): 0.99	31207.7		28339	7.74515e-05
3	VIRSorter_contig_548_pilon_gene_164_gene_293-127973-242526-cat_5	114553	l	1	gene_176-gene_275:3.65196154481066;gene_177-gene_276:3.65196154481066;gene_263-gene_293:5.55256439287079;gene_164-gene_190:12.07958256318037		gene_177-gene_276:3.65196154481066	gene_177-gene_276:3.65196154481066	gene_177-gene_276:3.65196154481066	gene_177-gene_276:3.65196154481066	5	prophage			Bacteria (superkingdom): 1.00	159546	daunorubicin/doxorubicin resistance ATP-binding protein DrrA; small multidrug resistance protein	734276	0.0020068
4	VIRSorter_contig_519_pilon_gene_81_gene_182-61041-123987-cat_5	62946	l	5	gene_81-gene_180:31.69839800609624;gene_83-gene_182:31.69839800609624;gene_83-gene_143:37.67446208848047		gene_83-gene_182:31.69839800609624	gene_83-gene_182:31.69839800609624	gene_83-gene_182:31.69839800609624	gene_83-gene_182:31.69839800609624	5	prophage			Bacteria (superkingdom): 0.93	349201	beta-lactamase	559283	0.0022322
