# Supplementary material for: Long-read metagenomics using PromethION uncovers oral bacteriophages and their interaction with host bacteria
Source: Nat Commun. 2021 Jan 4;12:27. doi: 10.1038/s41467-020-20199-9 (PMC7782811; doi:10.1038/s41467-020-20199-9)
Supplement: Supplementary file 9 — Supplementary Data 6 [file 41467_2020_20199_MOESM9_ESM.xlsx]

## Sheet: core genes
Supplementary Data 6. Core genes and their annotation by HHblits
core gene ID	alignment length	category*	UniProt ID	description	hit organism	probability	aligned length	aligned query region	aligned template region
1_23	147	phage morphogenesis	A0A0R2D3J8	Terminase small subunit	Lactobacillus taiwanensis DSM 21401	100	137	6-146	4-142
1_23	147		R7PRY1	Phage terminase small subunit	Dialister sp.	100	140	5-144	2-146
1_23	147		K4ZCF9	Terminase small subunit	Paenibacillus alvei DSM 29	100	130	7-136	1-153
1_23	147		A0A1F1C1B7	Terminase	Staphylococcus sp.	100	139	6-144	1-162
1_23	147		A0A1V3K5T6	Terminase	Rodentibacter pneumotropicus	100	128	8-135	17-153
1_23	147		A0A0L1M605	Uncharacterized protein	Bacillus flexus	100	130	7-136	1-189
1_23	147		A0A242K357	Uncharacterized protein	Enterococcus sp.	100	141	6-146	26-177
1_23	147		A0A0M2KAK6	Terminase	Erwinia tracheiphila	100	130	5-134	1-161
1_23	147		A0A254Q9V9	Uncharacterized protein	Bdellovibrio sp.	100	129	6-134	1-151
1_23	147		E0NNB5	Terminase small subunit	Peptoniphilus duerdenii ATCC BAA-1640	100	139	5-143	41-183
1_23	147		A0A2A5IK81	Terminase small subunit	Bacillus pumilus	100	127	9-135	1-161
1_23	147		A0A090I2G4	Prophage LambdaCh01 protein	Peptoniphilus sp.	100	138	7-144	1-155
1_23	147		A0A2V3D5V1	Terminase small subunit	Pseudomonas aeruginosa	100	128	7-134	1-157
1_23	147		A0A0M2ZR07	Terminase	Lactococcus lactis subsp. cremoris	100	120	7-127	1-120
1_23	147		A0A165NQU5	Phage terminase small subunit	Lactobacillus plantarum	100	121	5-126	1-121
1_23	147		A0A0M4D1E7	Terminase	Sphingopyxis sp.	100	88	4-91	26-115
1_23	147		A0A117UUN4	Uncharacterized protein	Novosphingobium fuchskuhlense	100	114	5-135	3-116
1_23	147		A0A0E1AMR5	Phage terminase small subunit	Staphylococcus aureus subsp. aureus Z172	100	137	6-142	1-154
1_23	147		F9MMJ9	Terminase small subunit family protein	Megasphaera sp.	100	124	4-127	16-143
1_23	147		A0A0E1CER8	Phage Terminase Small Subunit	Klebsiella pneumoniae 30660/NJST258_1	99.9	133	3-135	12-175
1_23	147		A0A2D3JJJ0	Terminase	Fusobacterium	99.9	111	7-136	1-111
1_23	147		A0A0M2RDV8	Uncharacterized protein	Kiloniella litopenaei	99.9	124	4-134	5-129
1_23	147		A0A1F2RF57	Uncharacterized protein	Acidobacteria bacterium	99.9	132	4-135	27-180
1_23	147		A0A174IS03	Terminase small subunit	Flavonifractor plautii	99.9	139	4-142	9-154
1_23	147		A0A139MV51	Phage terminase, small subunit	Streptococcus gallolyticus	99.9	119	9-127	1-120
1_23	147		A0A1E7RSH4	Uncharacterized protein	Stenotrophomonas sp.	99.9	116	4-136	7-122
1_23	147		A0A0E9KHU9	Uncharacterized protein	Methylobacterium	99.9	131	5-135	1-175
1_23	147		A0A1G8PV28	Phage terminase small subunit	Halanaerobium congolense	99.9	139	5-143	42-185
1_23	147		A0A0N9UHI7	Uncharacterized protein	Sphingopyxis macrogoltabida	99.9	132	4-135	32-196
1_23	147		A0A2I7RVC0	Terminase small subunit (Fragment)	Vibrio phage 1.240.O._10N.261.52.F8	99.9	106	7-129	1-107
1_23	147		A0A1V4AM91	Uncharacterized protein	Pyramidobacter sp.	99.9	109	6-135	4-112
1_23	147		A0A1G5CMY3	Phage terminase small subunit	Butyrivibrio sp.	99.9	126	7-144	46-173
1_23	147		A0A2G6Q5F7	Terminase	Bacillus sp.	99.9	125	6-130	80-244
1_23	147		A0A1G7ZHX1	Phage terminase small subunit	Pelagibacterium	99.9	129	6-136	1-161
1_23	147		A0A1P8JXM7	Uncharacterized protein	Rhodoferax koreense	99.9	140	4-144	37-206
1_23	147		A0A259SX07	Uncharacterized protein	Paenibacillus sp.	99.9	117	7-141	1-120
1_23	147		A0A2D5XJN7	Terminase small subunit	Magnetovibrio sp.	99.9	120	6-125	1-140
1_23	147		A0A2D7VWQ0	Uncharacterized protein	Flavobacteriaceae bacterium	99.9	128	5-132	25-177
1_23	147		X0W914	Uncharacterized protein (Fragment)	marine sediment metagenome	99.9	92	5-96	4-95
1_23	147		A0A127CH21	Uncharacterized protein	Martelella sp.	99.9	88	5-92	17-108
1_23	147		A0A2V2FED9	Terminase small subunit	Subdoligranulum variabile	99.9	109	6-135	1-109
1_23	147		B5ZG88	Terminase small subunit	Gluconacetobacter diazotrophicus	99.9	129	4-132	19-165
1_23	147		A0A1I0GJG2	Phage terminase small subunit	[Desulfotomaculum] guttoideum	99.9	127	4-130	79-247
1_23	147		A0A198ACW9	Uncharacterized protein	Paenibacillus sp.	99.9	116	6-143	1-126
1_23	147		L0M5A2	Phage terminase, small subunit	Enterobacteriaceae bacterium	99.8	84	7-90	1-84
1_23	147		A0A2A9I9F3	Terminase small subunit	Lactococcus lactis	99.8	143	4-146	11-169
1_23	147		A0A2S5BVA6	Terminase small subunit	Acinetobacter baumannii	99.8	127	5-135	8-159
1_23	147		A0A2D7PGL2	Uncharacterized protein	Candidatus Pelagibacter sp.	99.8	111	4-131	2-112
1_23	147		A0A1M6JQ34	Phage terminase small subunit	Desulfovibrio desulfuricans	99.8	127	4-130	29-178
1_23	147		W0U8X3	Terminase small subunit	Ruminococcus bicirculans	99.8	110	7-135	6-115
1_23	147		A0A259ET98	Uncharacterized protein	Hydrogenophilales bacterium	99.8	109	6-131	1-109
1_23	147		A0A2X3JTU1	Putative terminase	Escherichia coli	99.8	126	5-130	1-157
1_23	147		V7FEX3	Terminase	Mesorhizobium sp.	99.8	127	7-133	1-160
1_23	147		C7GYU6	Terminase small subunit	Eubacterium	99.8	132	3-134	9-145
1_23	147		A0A0F9E7D0	Uncharacterized protein (Fragment)	marine sediment metagenome	99.8	67	9-75	1-67
1_23	147		A0A1F4HH20	Uncharacterized protein	Burkholderiales bacterium	99.8	88	6-93	71-160
1_23	147		A0A0X3RI33	Terminase small subunit protein	Streptomyces alboniger	99.8	110	6-134	3-119
1_23	147		A0A0F9CQ04	Uncharacterized protein	marine sediment metagenome	99.8	127	6-132	6-163
1_23	147		A0A1Q6FNM8	Uncharacterized protein	Bacteroides sp.	99.8	129	6-134	1-166
1_23	147		J3DED8	Phage terminase, small subunit	Pantoea sp.	99.8	131	5-135	38-196
1_23	147		A0A2N9Y2U0	Uncharacterized protein (Fragment)	Snodgrassella alvi	99.8	131	4-135	7-165
1_23	147		A0A2L1QGH6	Terminase	Lactobacillus plantarum	99.8	127	3-129	69-237
1_23	147		A0A1H9U0V6	Terminase small subunit	Salipaludibacillus aurantiacus	99.8	125	6-130	72-199
1_23	147		E6ICS2	Terminase small subunit	Enterococcus faecalis TX0645	99.8	82	7-88	1-82
1_23	147		A0A1L8TG49	Prophage Lp2 protein 34	Enterococcus gallinarum	99.8	124	4-128	30-153
1_23	147		A0A2N2HVI8	Uncharacterized protein	Deltaproteobacteria bacterium	99.8	128	6-134	27-184
1_23	147		A0A2D9EKY0	Uncharacterized protein	Pusillimonas sp.	99.8	130	6-135	1-161
1_23	147		A0A1B3X2Q4	Uncharacterized protein	Selenomonas sp.	99.8	108	9-135	1-111
1_23	147		A0A0F9SZP0	Uncharacterized protein	marine sediment metagenome	99.8	110	7-134	10-119
1_23	147		A0A1H8K323	Phage terminase small subunit	Paracoccus alcaliphilus	99.8	127	5-131	23-190
1_23	147		K1M1T3	Uncharacterized protein	Lactobacillus crispatus FB077-07	99.7	118	5-127	12-133
1_23	147		A0A0F9LQQ6	Uncharacterized protein (Fragment)	marine sediment metagenome	99.7	113	5-134	15-127
1_23	147		A0A142YMK0	Terminase small subunit	Planctomyces sp.	99.7	122	7-134	1-156
1_23	147		A0A2A8H188	Uncharacterized protein	Bacillus pseudomycoides	99.7	133	5-145	22-155
1_23	147		A0A1Y3GCM6	Uncharacterized protein	Acetobacter malorum	99.7	126	6-132	1-162
1_23	147		A0A0K9MFG0	Uncharacterized protein	Bacillus sp.	99.7	125	7-131	182-348
1_23	147		A0A2E2QN41	Uncharacterized protein	Sneathiella sp.	99.7	102	8-131	1-102
1_23	147		F7V7P3	Uncharacterized protein	Clostridium sp.	99.7	127	7-135	1-127
1_23	147		A0A1Q9MET2	Terminase	Staphylococcus epidermidis	99.7	132	15-146	16-164
1_23	147		A0A1S2VK14	Uncharacterized protein	Arsenicibacter rosenii	99.7	79	9-91	1-80
1_23	147		A0A1I0K8K5	Phage terminase, large subunit, PBSX family	[Clostridium] lavalense	99.7	123	5-127	80-247
1_23	147		K6U914	Phage terminase, small subunit	Clostridium sp.	99.7	126	4-130	4-171
1_23	147		A0A0F9EJK4	Uncharacterized protein	marine sediment metagenome	99.7	127	7-136	5-154
1_23	147		A0A0E3V2H9	Terminase small subunit	Pasteurella multocida subsp. multocida OH4807	99.7	82	7-88	17-98
1_23	147		A0A1T4M9N1	Phage terminase, small subunit	Globicatella sulfidifaciens DSM 15739	99.7	81	5-85	9-89
1_23	147		A0A2A3TXI1	Terminase	Lactobacillus brevis	99.7	125	4-128	69-230
1_23	147		A0A2E2KJC3	Terminase small subunit	Oceanospirillaceae bacterium	99.7	116	19-134	1-147
1_23	147		U7UNC5	Terminase small subunit family protein (Fragment)	Megasphaera sp.	99.7	109	7-115	1-113
1_23	147		G6F5K9	Uncharacterized protein	Lactobacillus delbrueckii subsp. bulgaricus CNCM I-1519	99.7	121	2-126	62-182
1_23	147		I2PXJ5	Phage terminase, small subunit	Desulfovibrio sp.	99.7	124	4-127	5-151
1_23	147		A0A142XM18	Terminase small subunit	Gemmata sp.	99.7	108	8-132	1-111
1_23	147		I4VKX7	Phage terminase small subunit (Fragment)	Rhodanobacter spathiphylli B39	99.7	89	7-95	58-146
1_23	147		A0A137Y9L6	Uncharacterized protein	Acinetobacter haemolyticus	99.7	107	9-135	11-119
1_23	147		L7VHC2	Terminase small subunit	Clostridium stercorarium subsp. stercorarium	99.7	81	7-87	1-84
1_23	147		C3X3I5	Uncharacterized protein	Oxalobacter formigenes HOxBLS	99.7	130	6-135	30-168
1_23	147		A0A1M6DQR7	Terminase small subunit	Geosporobacter subterraneus DSM 17957	99.6	128	6-133	1-171
1_23	147		A0A0F9JZA1	Uncharacterized protein	marine sediment metagenome	99.6	130	6-135	32-169
1_23	147		A0A1H7AV17	Terminase small subunit	Cribrihabitans marinus	99.6	86	6-93	18-103
1_23	147		A0A2E8S3N1	Uncharacterized protein	Myxococcales bacterium	99.6	129	5-135	1-129
1_23	147		A0A1J5KJT7	Uncharacterized protein	Flavobacterium	99.6	124	6-131	3-161
1_23	147		S2NC88	Phage terminase, small subunit	Lactobacillus paracasei subsp. paracasei Lpp225	99.6	123	6-128	1-129
1_23	147		A0A1F4EPY9	Uncharacterized protein	Burkholderiales bacterium	99.6	124	6-130	83-236
1_23	147		B2ITB4	Uncharacterized protein	Nostoc punctiforme	99.6	119	5-130	8-156
1_23	147		R6Q1B7	Terminase small subunit	Firmicutes bacterium	99.6	118	6-145	3-129
1_23	147		A0A0U4D1C2	Uncharacterized protein	Deinococcus actinosclerus	99.6	78	3-88	16-94
1_23	147		A0A2D5P3B7	Uncharacterized protein	Arcobacter sp.	99.6	83	6-88	1-84
1_23	147		A0A127EIE1	Uncharacterized protein	Clostridium perfringens	99.6	110	6-134	10-121
1_23	147		E0RFS4	Terminase	Paenibacillus polymyxa	99.6	127	5-131	23-191
1_23	147		A0A1H9E632	Phage terminase small subunit	Giesbergeria anulus	99.6	126	6-131	6-152
1_23	147		A0A0E9EYK6	Terminase small subunit	Chlamydia trachomatis	99.6	59	7-65	1-59
1_23	147		A0A1H4TNI1	Phage terminase small subunit	Rhizobiales bacterium	99.6	125	6-136	2-138
1_23	147		A0A2R3ILI0	Terminase small subunit	Pseudomonas aeruginosa	99.6	129	7-135	1-166
1_23	147		A0A1G3I0U7	Uncharacterized protein	Rhodospirillales bacterium	99.6	117	6-134	1-119
1_23	147		G7Q6Y6	Terminase small subunit	Desulfovibrio sp.	99.6	126	5-130	6-154
1_23	147		D6I8U5	Uncharacterized protein	Escherichia coli B185	99.6	84	7-90	102-187
1_23	147		A0A1V5Z6J9	Terminase small subunit	Candidatus Hydrogenedentes bacterium	99.6	82	9-90	1-82
1_23	147		Q2L2W9	Putative phage small subunit terminase	Bordetella avium	99.5	114	7-135	1-118
1_23	147		A0A1G4EF42	Uncharacterized protein	Bacillus mycoides	99.5	133	5-145	45-184
1_23	147		A0A1C2GI09	Uncharacterized protein	Mucilaginibacter sp.	99.5	126	7-134	19-164
1_23	147		A0A1G0DMM8	Uncharacterized protein	Gallionellales bacterium	99.5	122	11-132	28-184
1_23	147		A0A1L6ZPH9	Uncharacterized protein	Bacillus safensis	99.5	124	3-129	37-186
1_23	147		A0A0F8WET2	Uncharacterized protein (Fragment)	marine sediment metagenome	99.5	63	7-69	1-63
1_23	147		W6K712	Putative phage terminase, small subunit	Magnetospira sp.	99.5	54	6-59	2-55
1_23	147		A9AVX5	Terminase small subunit	Herpetosiphon aurantiacus	99.5	128	3-135	4-184
1_23	147		F9H8L3	Putative terminase small subunit	Haemophilus haemolyticus M21639	99.5	112	5-133	1-117
1_23	147		A0A037US55	Terminase	Rhodomicrobium udaipurense JA643	99.5	131	5-135	19-178
1_23	147		A0A2E5NME0	Uncharacterized protein	Rhodospirillaceae bacterium	99.5	106	9-133	1-114
1_23	147		A0A2J9H2C2	Uncharacterized protein	Hafnia alvei	99.5	77	7-83	1-77
1_23	147		A0A0F9V096	Uncharacterized protein	marine sediment metagenome	99.5	124	12-135	65-219
1_23	147		A0A1Y4GFU8	Uncharacterized protein	Cloacibacillus sp.	99.5	131	4-134	2-189
1_23	147		N8Y0S6	Uncharacterized protein	Acinetobacter schindleri NIPH 900	99.5	63	6-68	1-63
1_23	147		A0A250LUP5	Putative phage terminase	Fusobacterium	99.5	127	4-130	92-235
1_23	147		A0A208Y7P6	Uncharacterized protein	Pigmentiphaga sp.	99.4	84	6-89	137-220
1_23	147		T0XX04	Uncharacterized protein	Leptospirillum sp.	99.4	117	6-132	3-123
1_23	147		A0A2N0W818	Uncharacterized protein	Rahnella sp.	99.4	129	7-135	93-272
1_23	147		A0A060DLV2	Uncharacterized protein	Azospirillum brasilense	99.4	129	3-132	91-238
1_23	147		F0RWP5	Terminase small subunit	Sphaerochaeta globosa	99.4	125	4-132	7-135
1_23	147		A0A0C1RDS1	Uncharacterized protein	Tolypothrix bouteillei VB521301	99.4	122	7-128	18-164
1_23	147		A0A1Q5UV67	Uncharacterized protein (Fragment)	Serratia fonticola	99.4	85	6-90	50-136
1_23	147		A0A2X3TJG9	Phage terminase large subunit	Staphylococcus aureus	99.4	124	9-132	1-130
1_23	147		A0A1F4X5M9	Uncharacterized protein	candidate division WWE3 bacterium	99.4	126	6-131	39-202
1_23	147		S4DX91	Terminase small subunit	Enterococcus faecalis 06-MB-DW-09	99.4	89	6-94	5-94
1_23	147		A0A1G7UD69	Phage terminase, small subunit	Bradyrhizobium sp.	99.4	83	7-89	1-83
1_23	147		A0A0F9JVA8	Uncharacterized protein	marine sediment metagenome	99.4	109	7-132	23-131
1_23	147		A0A1I7N9E3	Phage terminase small subunit	Devosia crocina	99.4	129	5-133	58-218
1_23	147		A0A133ZGB0	Terminase small subunit domain protein	Lachnoanaerobaculum saburreum	99.4	87	50-136	3-93
1_23	147		A0A1W9TY54	Uncharacterized protein	Desulfobacteraceae bacterium	99.3	127	5-135	4-164
1_23	147		A0A2D2W1Z3	Putative terminase small subunit	Sinorhizobium phage HMSP1-Susan	99.3	129	6-134	3-154
1_23	147		L7UBZ8	Terminase small subunit	Myxococcus stipitatus	99.3	89	3-91	19-111
1_23	147		A0A1R0XIQ0	Uncharacterized protein	Paenibacillus odorifer	99.3	61	6-66	1-62
1_23	147		A0A2N6DJA7	Uncharacterized protein	Denitrovibrio sp.	99.3	125	6-132	13-151
1_23	147		A0A061JJR7	Uncharacterized protein	Pseudomonas stutzeri KOS6	99.3	76	7-82	1-80
1_23	147		A0A0Q9J0G0	Uncharacterized protein	Bosea sp.	99.3	82	7-88	45-126
1_23	147		R6JPZ5	Phage Terminase Small Subunit	Clostridium sp.	99.3	106	7-128	4-112
1_23	147		A0A0F8ZBM3	Uncharacterized protein (Fragment)	marine sediment metagenome	99.3	130	5-134	40-192
1_23	147		A0A2N8HNU0	Uncharacterized protein	Akkermansia muciniphila	99.3	126	6-134	3-138
1_23	147		A0A094RU46	Terminase small subunit (Fragment)	Pectobacterium	99.3	86	7-92	102-189
1_23	147		A0A0E8SWS9	Terminase small subunit	Streptococcus pneumoniae	99.3	127	4-130	125-291
1_23	147		A0A1E7IJJ7	Uncharacterized protein	Desulfuromonadales bacterium	99.3	115	5-134	1-120
1_23	147		A0A2D7PGY9	Uncharacterized protein	Candidatus Pelagibacter sp.	99.3	112	6-134	4-123
1_23	147		A0A1L5F4K4	Uncharacterized protein	Clostridium kluyveri	99.3	83	7-89	1-86
1_23	147		F5S0L5	Uncharacterized protein (Fragment)	Enterobacter hormaechei ATCC 49162	99.3	57	6-62	70-126
1_23	147		A0A2E9MVB9	Uncharacterized protein	Gammaproteobacteria bacterium	99.3	109	5-134	73-182
1_23	147		A0A1C2GLB5	Uncharacterized protein	Mucilaginibacter sp.	99.2	122	4-127	8-155
1_23	147		A0A1W6K986	Terminase small subunit	Marinobacter salarius	99.2	129	7-135	14-174
1_23	147		L0A306	Phage terminase, small subunit	Deinococcus peraridilitoris	99.2	116	13-133	28-143
1_23	147		A0A1H6X5L4	Terminase small subunit	Azotobacter beijerinckii	99.2	87	4-91	36-125
1_23	147		A0A0F9VN02	Uncharacterized protein	marine sediment metagenome	99.2	105	6-132	86-190
1_23	147		A0A1B2ETM2	Uncharacterized protein	Microvirga ossetica	99.2	55	7-61	1-55
1_23	147		G2H660	Uncharacterized protein	Desulfovibrio sp.	99.2	121	7-127	29-186
1_23	147		A0A2Y9B5K3	Phage terminase, small subunit	Ruminococcus flavefaciens	99.2	119	6-129	2-139
1_23	147		A0A0Y2CG52	Phage terminase small subunit	Streptococcus pneumoniae	99.2	78	6-83	1-78
1_23	147		A0A2W4AAZ2	Terminase	Enterococcus plantarum	99.2	82	4-85	7-88
1_23	147		A0A1U7EBH6	Uncharacterized protein	Jeotgalibaca sp.	99.2	123	3-125	63-224
1_23	147		A0A0P7X2L4	Phage terminase small subuint	Bacteroidetes bacterium	99.2	117	9-129	1-146
1_23	147		A0A084Y3I9	Terminase small subunit	Candidatus Accumulibacter sp.	99.2	105	6-127	26-130
1_23	147		A0A2E4W300	Uncharacterized protein	Acidobacteria bacterium	99.2	57	6-62	1-57
1_23	147		D9Y6E8	Terminase small subunit	Burkholderiales bacterium	99.1	134	5-140	22-156
1_23	147		A0A1G6WIH8	Phage terminase small subunit	Myxococcus virescens	99.1	123	6-128	18-169
1_23	147		A0A2T5I647	Terminase small subunit	Nitrosospira multiformis	99.1	85	6-90	14-100
1_23	147		A0A290X8B1	Terminase	Neisseria sp.	99.1	111	9-134	1-115
1_23	147		A0A1Y3KZ20	Uncharacterized protein	Pseudomonas putida	99.1	59	7-65	1-59
1_23	147		A0A2E6QEF6	Uncharacterized protein	Rhodospirillaceae bacterium	99.1	61	6-66	1-65
1_23	147		F6AXB7	Terminase small subunit	Delftia sp.	99.1	87	5-91	21-108
1_23	147		A0A1I6PQC9	Terminase small subunit	Brevundimonas viscosa	99.1	110	10-135	6-115
1_23	147		A0A198YQX9	Uncharacterized protein	Rhizobium sp.	99.1	85	6-91	1-85
1_23	147		A0A2D7X0I1	Uncharacterized protein	Marinobacter sp.	99.1	113	6-135	26-141
1_23	147		A0A0F8X5D3	Uncharacterized protein	marine sediment metagenome	99.1	131	2-132	6-158
1_23	147		A0A0F9NXB2	Uncharacterized protein	marine sediment metagenome	99.1	122	6-131	2-174
1_23	147		A0A2D6X120	Uncharacterized protein	Candidatus Pacearchaeota archaeon	99.1	109	6-132	61-169
1_23	147		A0A1G7DTF1	Terminase small subunit	Myxococcus virescens	99.1	112	3-135	19-132
1_23	147		A0A1F4YD04	Uncharacterized protein	Candidatus Amesbacteria bacterium	99.1	108	6-133	2-111
1_23	147		A0A2I7K5P3	Terminase small subunit	Phaeobacter inhibens	99.1	55	5-59	4-58
1_23	147		A0A2A7G1E2	Uncharacterized protein	Bacillus pseudomycoides	99.1	132	4-143	23-155
1_23	147		A0A2G8TJ67	Uncharacterized protein	Massilia eurypsychrophila	99.1	73	11-83	4-78
1_6	150	phage morphogenesis	A0A0R2D3J8	Terminase small subunit	Lactobacillus taiwanensis DSM 21401	100	121	4-124	4-132
1_6	150		K4ZCF9	Terminase small subunit	Paenibacillus alvei DSM 29	100	119	5-123	1-154
1_6	150		R7PRY1	Phage terminase small subunit	Dialister sp.	100	127	2-128	1-143
1_6	150		A0A0L1M605	Uncharacterized protein	Bacillus flexus	100	122	5-126	1-193
1_6	150		A0A1V3K5T6	Terminase	Rodentibacter pneumotropicus	100	118	6-123	17-155
1_6	150		A0A254Q9V9	Uncharacterized protein	Bdellovibrio sp.	100	116	5-120	2-151
1_6	150		A0A0M2KAK6	Terminase	Erwinia tracheiphila	100	121	3-123	1-164
1_6	150		A0A2V3D5V1	Terminase small subunit	Pseudomonas aeruginosa	100	133	5-137	1-174
1_6	150		A0A2A5IK81	Terminase small subunit	Bacillus pumilus	100	118	7-124	1-164
1_6	150		A0A117UUN4	Uncharacterized protein	Novosphingobium fuchskuhlense	100	120	1-125	1-120
1_6	150		A0A1F1C1B7	Terminase	Staphylococcus sp.	100	125	4-128	1-159
1_6	150		A0A0E1CER8	Phage Terminase Small Subunit	Klebsiella pneumoniae 30660/NJST258_1	100	141	1-143	12-195
1_6	150		A0A0M4D1E7	Terminase	Sphingopyxis sp.	100	82	2-83	26-109
1_6	150		A0A242K357	Uncharacterized protein	Enterococcus sp.	100	128	1-128	23-172
1_6	150		A0A0M2RDV8	Uncharacterized protein	Kiloniella litopenaei	99.9	138	3-141	6-149
1_6	150		A0A0M2ZR07	Terminase	Lactococcus lactis subsp. cremoris	99.9	110	5-114	1-121
1_6	150		A0A1F2RF57	Uncharacterized protein	Acidobacteria bacterium	99.9	126	3-128	28-187
1_6	150		A0A2D3JJJ0	Terminase	Fusobacterium	99.9	113	5-124	1-113
1_6	150		E0NNB5	Terminase small subunit	Peptoniphilus duerdenii ATCC BAA-1640	99.9	124	4-127	42-180
1_6	150		A0A165NQU5	Phage terminase small subunit	Lactobacillus plantarum	99.9	110	4-113	2-122
1_6	150		A0A090I2G4	Prophage LambdaCh01 protein	Peptoniphilus sp.	99.9	123	5-127	1-151
1_6	150		A0A2G6Q5F7	Terminase	Bacillus sp.	99.9	118	3-120	79-248
1_6	150		A0A1E7RSH4	Uncharacterized protein	Stenotrophomonas sp.	99.9	118	2-124	7-124
1_6	150		A0A0N9UHI7	Uncharacterized protein	Sphingopyxis macrogoltabida	99.9	133	2-136	32-209
1_6	150		A0A1V4AM91	Uncharacterized protein	Pyramidobacter sp.	99.9	115	1-124	1-115
1_6	150		A0A0E1AMR5	Phage terminase small subunit	Staphylococcus aureus subsp. aureus Z172	99.9	121	4-124	1-150
1_6	150		F9MMJ9	Terminase small subunit family protein	Megasphaera sp.	99.9	112	3-114	17-144
1_6	150		A0A0E9KHU9	Uncharacterized protein	Methylobacterium	99.9	120	4-123	2-177
1_6	150		A0A2I7RVC0	Terminase small subunit (Fragment)	Vibrio phage 1.240.O._10N.261.52.F8	99.9	106	5-115	1-107
1_6	150		A0A1I0GJG2	Phage terminase small subunit	[Desulfotomaculum] guttoideum	99.9	120	2-121	79-252
1_6	150		A0A1G7ZHX1	Phage terminase small subunit	Pelagibacterium	99.9	120	4-125	1-164
1_6	150		A0A1G5CMY3	Phage terminase small subunit	Butyrivibrio sp.	99.9	119	5-123	46-164
1_6	150		A0A259SX07	Uncharacterized protein	Paenibacillus sp.	99.9	118	5-128	1-120
1_6	150		A0A2D7VWQ0	Uncharacterized protein	Flavobacteriaceae bacterium	99.9	130	2-131	24-190
1_6	150		A0A174IS03	Terminase small subunit	Flavonifractor plautii	99.9	117	4-120	11-146
1_6	150		B5ZG88	Terminase small subunit	Gluconacetobacter diazotrophicus	99.9	120	2-121	19-168
1_6	150		A0A2D5XJN7	Terminase small subunit	Magnetovibrio sp.	99.9	108	4-111	1-140
1_6	150		A0A127CH21	Uncharacterized protein	Martelella sp.	99.9	81	3-83	17-101
1_6	150		A0A139MV51	Phage terminase, small subunit	Streptococcus gallolyticus	99.9	108	7-114	1-121
1_6	150		X0W914	Uncharacterized protein (Fragment)	marine sediment metagenome	99.9	88	2-89	3-90
1_6	150		A0A2V2FED9	Terminase small subunit	Subdoligranulum variabile	99.9	113	4-125	1-113
1_6	150		A0A1P8JXM7	Uncharacterized protein	Rhodoferax koreense	99.9	114	3-116	38-192
1_6	150		J3DED8	Phage terminase, small subunit	Pantoea sp.	99.9	137	2-140	37-213
1_6	150		A0A2S5BVA6	Terminase small subunit	Acinetobacter baumannii	99.8	116	4-122	9-160
1_6	150		L0M5A2	Phage terminase, small subunit	Enterobacteriaceae bacterium	99.8	82	5-86	1-82
1_6	150		A0A2D7PGL2	Uncharacterized protein	Candidatus Pelagibacter sp.	99.8	112	1-117	1-112
1_6	150		A0A198ACW9	Uncharacterized protein	Paenibacillus sp.	99.8	113	4-126	1-122
1_6	150		A0A1G8PV28	Phage terminase small subunit	Halanaerobium congolense	99.8	125	4-128	43-183
1_6	150		A0A0X3RI33	Terminase small subunit protein	Streptomyces alboniger	99.8	114	2-122	1-121
1_6	150		A0A259ET98	Uncharacterized protein	Hydrogenophilales bacterium	99.8	109	4-117	1-109
1_6	150		A0A0F9E7D0	Uncharacterized protein (Fragment)	marine sediment metagenome	99.8	67	7-73	1-67
1_6	150		A0A1M6JQ34	Phage terminase small subunit	Desulfovibrio desulfuricans	99.8	113	3-115	30-177
1_6	150		A0A2X3JTU1	Putative terminase	Escherichia coli	99.8	81	4-84	2-82
1_6	150		V7FEX3	Terminase	Mesorhizobium sp.	99.8	132	5-138	1-177
1_6	150		A0A1F4HH20	Uncharacterized protein	Burkholderiales bacterium	99.8	79	4-82	71-151
1_6	150		A0A1Q6FNM8	Uncharacterized protein	Bacteroides sp.	99.8	117	4-121	1-167
1_6	150		W0U8X3	Terminase small subunit	Ruminococcus bicirculans	99.8	117	5-128	6-122
1_6	150		A0A2L1QGH6	Terminase	Lactobacillus plantarum	99.8	112	4-115	72-237
1_6	150		A0A0K9MFG0	Uncharacterized protein	Bacillus sp.	99.8	117	5-121	182-352
1_6	150		A0A0F9LQQ6	Uncharacterized protein (Fragment)	marine sediment metagenome	99.8	117	2-123	14-130
1_6	150		A0A2N9Y2U0	Uncharacterized protein (Fragment)	Snodgrassella alvi	99.8	121	2-122	7-166
1_6	150		A0A0F9CQ04	Uncharacterized protein	marine sediment metagenome	99.8	117	4-120	6-165
1_6	150		K6U914	Phage terminase, small subunit	Clostridium sp.	99.8	116	3-119	5-174
1_6	150		A0A0F9EJK4	Uncharacterized protein	marine sediment metagenome	99.8	131	4-139	4-169
1_6	150		A0A1H8K323	Phage terminase small subunit	Paracoccus alcaliphilus	99.8	114	3-116	23-189
1_6	150		A0A0F9SZP0	Uncharacterized protein	marine sediment metagenome	99.8	112	4-121	9-120
1_6	150		A0A1I0K8K5	Phage terminase, large subunit, PBSX family	[Clostridium] lavalense	99.8	114	2-115	79-249
1_6	150		A0A2N2HVI8	Uncharacterized protein	Deltaproteobacteria bacterium	99.8	122	4-125	27-189
1_6	150		A0A1S2VK14	Uncharacterized protein	Arsenicibacter rosenii	99.7	77	7-87	1-78
1_6	150		A0A1H9U0V6	Terminase small subunit	Salipaludibacillus aurantiacus	99.7	116	3-118	71-201
1_6	150		A0A2A3TXI1	Terminase	Lactobacillus brevis	99.7	111	3-113	70-229
1_6	150		E6ICS2	Terminase small subunit	Enterococcus faecalis TX0645	99.7	81	6-86	2-82
1_6	150		C7GYU6	Terminase small subunit	Eubacterium	99.7	117	3-119	11-144
1_6	150		A0A1B3X2Q4	Uncharacterized protein	Selenomonas sp.	99.7	113	7-126	1-116
1_6	150		A0A2D9EKY0	Uncharacterized protein	Pusillimonas sp.	99.7	134	4-137	1-182
1_6	150		A0A2E2QN41	Uncharacterized protein	Sneathiella sp.	99.7	102	6-117	1-102
1_6	150		A0A1Y3GCM6	Uncharacterized protein	Acetobacter malorum	99.7	113	4-117	1-161
1_6	150		A0A142XM18	Terminase small subunit	Gemmata sp.	99.7	107	6-117	1-110
1_6	150		A0A137Y9L6	Uncharacterized protein	Acinetobacter haemolyticus	99.7	107	7-121	11-119
1_6	150		A0A0E3V2H9	Terminase small subunit	Pasteurella multocida subsp. multocida OH4807	99.7	77	5-81	17-93
1_6	150		K1M1T3	Uncharacterized protein	Lactobacillus crispatus FB077-07	99.7	113	2-114	11-134
1_6	150		F7V7P3	Uncharacterized protein	Clostridium sp.	99.7	120	6-125	2-131
1_6	150		E0RFS4	Terminase	Paenibacillus polymyxa	99.7	117	3-119	23-193
1_6	150		I2PXJ5	Phage terminase, small subunit	Desulfovibrio sp.	99.7	109	4-112	7-150
1_6	150		A0A142YMK0	Terminase small subunit	Planctomyces sp.	99.7	111	5-121	1-157
1_6	150		I4VKX7	Phage terminase small subunit (Fragment)	Rhodanobacter spathiphylli B39	99.6	86	4-89	57-142
1_6	150		A0A2E2KJC3	Terminase small subunit	Oceanospirillaceae bacterium	99.6	104	17-120	1-147
1_6	150		A0A2A9I9F3	Terminase small subunit	Lactococcus lactis	99.6	123	6-128	16-164
1_6	150		C3X3I5	Uncharacterized protein	Oxalobacter formigenes HOxBLS	99.6	118	4-121	30-168
1_6	150		A0A0F9JZA1	Uncharacterized protein	marine sediment metagenome	99.6	119	5-123	33-171
1_6	150		L7VHC2	Terminase small subunit	Clostridium stercorarium subsp. stercorarium	99.6	80	5-84	1-83
1_6	150		A0A1T4M9N1	Phage terminase, small subunit	Globicatella sulfidifaciens DSM 15739	99.6	80	4-83	10-89
1_6	150		B2ITB4	Uncharacterized protein	Nostoc punctiforme	99.6	107	3-116	8-156
1_6	150		A0A1H9E632	Phage terminase small subunit	Giesbergeria anulus	99.6	115	3-117	5-152
1_6	150		A0A1J5KJT7	Uncharacterized protein	Flavobacterium	99.6	112	3-115	2-159
1_6	150		A0A1L8TG49	Prophage Lp2 protein 34	Enterococcus gallinarum	99.6	111	3-113	31-152
1_6	150		A0A127EIE1	Uncharacterized protein	Clostridium perfringens	99.6	113	5-124	11-125
1_6	150		A0A1M6DQR7	Terminase small subunit	Geosporobacter subterraneus DSM 17957	99.6	117	4-120	1-172
1_6	150		A0A1G3I0U7	Uncharacterized protein	Rhodospirillales bacterium	99.6	120	4-123	1-122
1_6	150		A0A2R3ILI0	Terminase small subunit	Pseudomonas aeruginosa	99.6	119	5-124	1-169
1_6	150		Q2L2W9	Putative phage small subunit terminase	Bordetella avium	99.6	118	5-125	1-122
1_6	150		A0A2E8S3N1	Uncharacterized protein	Myxococcales bacterium	99.6	117	4-122	2-130
1_6	150		G7Q6Y6	Terminase small subunit	Desulfovibrio sp.	99.6	112	4-115	7-153
1_6	150		A0A1H7AV17	Terminase small subunit	Cribrihabitans marinus	99.6	83	4-88	18-100
1_6	150		D6I8U5	Uncharacterized protein	Escherichia coli B185	99.6	80	4-83	101-182
1_6	150		A0A0U4D1C2	Uncharacterized protein	Deinococcus actinosclerus	99.6	69	5-81	20-89
1_6	150		A0A1F4EPY9	Uncharacterized protein	Burkholderiales bacterium	99.6	111	5-115	84-235
1_6	150		A0A2D5P3B7	Uncharacterized protein	Arcobacter sp.	99.6	81	4-84	1-82
1_6	150		F9H8L3	Putative terminase small subunit	Haemophilus haemolyticus M21639	99.5	112	4-120	2-118
1_6	150		A0A0E9EYK6	Terminase small subunit	Chlamydia trachomatis	99.5	59	5-63	1-59
1_6	150		A0A1Y4GFU8	Uncharacterized protein	Cloacibacillus sp.	99.5	78	1-78	1-80
1_6	150		A0A1G0DMM8	Uncharacterized protein	Gallionellales bacterium	99.5	113	10-122	29-188
1_6	150		A0A037US55	Terminase	Rhodomicrobium udaipurense JA643	99.5	120	3-122	19-179
1_6	150		S2NC88	Phage terminase, small subunit	Lactobacillus paracasei subsp. paracasei Lpp225	99.5	111	4-114	1-129
1_6	150		A0A2E5NME0	Uncharacterized protein	Rhodospirillaceae bacterium	99.5	107	7-120	1-115
1_6	150		A0A1L6ZPH9	Uncharacterized protein	Bacillus safensis	99.5	111	3-115	39-186
1_6	150		A0A0F8WET2	Uncharacterized protein (Fragment)	marine sediment metagenome	99.5	63	5-67	1-63
1_6	150		U7UNC5	Terminase small subunit family protein (Fragment)	Megasphaera sp.	99.5	83	5-87	1-83
1_6	150		A0A2N8HNU0	Uncharacterized protein	Akkermansia muciniphila	99.5	130	2-133	1-149
1_6	150		W6K712	Putative phage terminase, small subunit	Magnetospira sp.	99.5	53	5-57	3-55
1_6	150		G6F5K9	Uncharacterized protein	Lactobacillus delbrueckii subsp. bulgaricus CNCM I-1519	99.5	109	4-112	66-182
1_6	150		A0A0F9V096	Uncharacterized protein	marine sediment metagenome	99.5	125	10-136	65-232
1_6	150		A9AVX5	Terminase small subunit	Herpetosiphon aurantiacus	99.5	114	4-122	7-185
1_6	150		A0A1C2GI09	Uncharacterized protein	Mucilaginibacter sp.	99.5	113	3-117	17-161
1_6	150		A0A1H4TNI1	Phage terminase small subunit	Rhizobiales bacterium	99.5	117	4-122	2-138
1_6	150		A0A208Y7P6	Uncharacterized protein	Pigmentiphaga sp.	99.5	78	5-82	138-215
1_6	150		A0A1V5Z6J9	Terminase small subunit	Candidatus Hydrogenedentes bacterium	99.5	97	7-111	1-97
1_6	150		A0A2J9H2C2	Uncharacterized protein	Hafnia alvei	99.5	77	5-81	1-77
1_6	150		A0A1Q9MET2	Terminase	Staphylococcus epidermidis	99.5	111	13-123	16-155
1_6	150		T0XX04	Uncharacterized protein	Leptospirillum sp.	99.4	118	3-120	2-125
1_6	150		N8Y0S6	Uncharacterized protein	Acinetobacter schindleri NIPH 900	99.4	62	4-65	1-62
1_6	150		A0A0F9JVA8	Uncharacterized protein	marine sediment metagenome	99.4	112	4-120	22-133
1_6	150		S4DX91	Terminase small subunit	Enterococcus faecalis 06-MB-DW-09	99.4	89	1-89	2-91
1_6	150		A0A060DLV2	Uncharacterized protein	Azospirillum brasilense	99.4	112	4-116	94-236
1_6	150		A0A2D7PGY9	Uncharacterized protein	Candidatus Pelagibacter sp.	99.4	130	1-135	1-143
1_6	150		A0A250LUP5	Putative phage terminase	Fusobacterium	99.4	111	4-114	94-233
1_6	150		R6Q1B7	Terminase small subunit	Firmicutes bacterium	99.4	106	3-117	2-116
1_6	150		A0A0E8SWS9	Terminase small subunit	Streptococcus pneumoniae	99.4	118	3-120	126-295
1_6	150		A0A0C1RDS1	Uncharacterized protein	Tolypothrix bouteillei VB521301	99.4	111	5-115	18-165
1_6	150		A0A2N6DJA7	Uncharacterized protein	Denitrovibrio sp.	99.4	114	2-117	11-150
1_6	150		A0A1I7N9E3	Phage terminase small subunit	Devosia crocina	99.4	115	5-119	60-218
1_6	150		A0A1F4X5M9	Uncharacterized protein	candidate division WWE3 bacterium	99.4	112	4-115	39-200
1_6	150		A0A2N0W818	Uncharacterized protein	Rahnella sp.	99.4	120	4-123	92-274
1_6	150		A0A1G7UD69	Phage terminase, small subunit	Bradyrhizobium sp.	99.4	79	5-83	1-79
1_6	150		A0A2D2W1Z3	Putative terminase small subunit	Sinorhizobium phage HMSP1-Susan	99.4	121	2-122	1-156
1_6	150		A0A1R0XIQ0	Uncharacterized protein	Paenibacillus odorifer	99.4	100	4-110	1-105
1_6	150		F6AXB7	Terminase small subunit	Delftia sp.	99.4	80	5-84	23-103
1_6	150		A0A0Q9J0G0	Uncharacterized protein	Bosea sp.	99.3	82	6-87	46-127
1_6	150		A0A2A8H188	Uncharacterized protein	Bacillus pseudomycoides	99.3	115	4-122	23-146
1_6	150		A0A1Q5UV67	Uncharacterized protein (Fragment)	Serratia fonticola	99.3	81	3-83	49-131
1_6	150		A0A061JJR7	Uncharacterized protein	Pseudomonas stutzeri KOS6	99.3	112	5-122	1-119
1_6	150		F5S0L5	Uncharacterized protein (Fragment)	Enterobacter hormaechei ATCC 49162	99.3	59	2-60	68-126
1_6	150		G2H660	Uncharacterized protein	Desulfovibrio sp.	99.3	111	3-113	27-186
1_6	150		R6JPZ5	Phage Terminase Small Subunit	Clostridium sp.	99.3	106	4-113	3-111
1_6	150		A0A0F8ZBM3	Uncharacterized protein (Fragment)	marine sediment metagenome	99.3	115	5-119	42-191
1_6	150		A0A084Y3I9	Terminase small subunit	Candidatus Accumulibacter sp.	99.3	116	1-121	23-139
1_6	150		A0A1W6K986	Terminase small subunit	Marinobacter salarius	99.3	119	6-124	15-177
1_6	150		L7UBZ8	Terminase small subunit	Myxococcus stipitatus	99.3	86	5-90	23-112
1_6	150		A0A1R3VAQ4	Terminase small subunit	Mesorhizobium prunaredense	99.3	135	2-141	14-150
1_6	150		A0A1U7EBH6	Uncharacterized protein	Jeotgalibaca sp.	99.3	109	4-112	66-225
1_6	150		A0A1Y3KZ20	Uncharacterized protein	Pseudomonas putida	99.3	82	5-86	1-105
1_6	150		A0A2Y9B5K3	Phage terminase, small subunit	Ruminococcus flavefaciens	99.3	107	4-115	2-139
1_6	150		A0A0F9VN02	Uncharacterized protein	marine sediment metagenome	99.2	105	4-118	86-190
1_6	150		A0A1W9TY54	Uncharacterized protein	Desulfobacteraceae bacterium	99.2	113	4-120	5-163
1_6	150		A0A1H6X5L4	Terminase small subunit	Azotobacter beijerinckii	99.2	78	5-83	39-119
1_6	150		A0A2D7X0I1	Uncharacterized protein	Marinobacter sp.	99.2	126	4-134	26-159
1_6	150		A0A2X3TJG9	Phage terminase large subunit	Staphylococcus aureus	99.2	112	7-118	1-130
1_6	150		A0A2E6QEF6	Uncharacterized protein	Rhodospirillaceae bacterium	99.2	101	4-113	1-105
1_6	150		A0A1G4EF42	Uncharacterized protein	Bacillus mycoides	99.2	109	5-117	47-165
1_6	150		A0A1B2ETM2	Uncharacterized protein	Microvirga ossetica	99.2	55	5-59	1-55
1_6	150		A0A2E4W300	Uncharacterized protein	Acidobacteria bacterium	99.2	132	4-135	1-169
1_6	150		A0A1E7IJJ7	Uncharacterized protein	Desulfuromonadales bacterium	99.2	114	4-120	2-120
1_6	150		A0A1I6PQC9	Terminase small subunit	Brevundimonas viscosa	99.2	112	8-123	6-117
1_6	150		A0A290X8B1	Terminase	Neisseria sp.	99.2	114	7-123	1-118
1_6	150		F0RWP5	Terminase small subunit	Sphaerochaeta globosa	99.2	115	5-119	10-136
1_6	150		A0A1L5F4K4	Uncharacterized protein	Clostridium kluyveri	99.2	83	5-87	1-86
1_6	150		A0A2T5I647	Terminase small subunit	Nitrosospira multiformis	99.1	86	2-87	12-99
1_6	150		A0A1C2GLB5	Uncharacterized protein	Mucilaginibacter sp.	99.1	107	5-113	11-155
1_6	150		A0A2D0KCT6	Terminase	Xenorhabdus ishibashii	99.1	119	5-123	17-184
1_6	150		A0A2E9MVB9	Uncharacterized protein	Gammaproteobacteria bacterium	99.1	108	4-120	74-182
1_6	150		A0A198YQX9	Uncharacterized protein	Rhizobium sp.	99.1	86	4-90	1-86
1_6	150		A0A2W4AAZ2	Terminase	Enterococcus plantarum	99.1	78	4-81	9-86
1_6	150		A0A094RU46	Terminase small subunit (Fragment)	Pectobacterium	99.1	84	4-87	101-186
1_6	150		D9Y6E8	Terminase small subunit	Burkholderiales bacterium	99.1	114	5-118	24-147
1_6	150		A0A2I7K5P3	Terminase small subunit	Phaeobacter inhibens	99.1	55	3-57	4-58
1_6	150		A0A0F9NXB2	Uncharacterized protein	marine sediment metagenome	99.1	115	5-123	3-180
1_6	150		A0A0G0LCN4	Uncharacterized protein	Candidatus Woesebacteria bacterium	99.1	104	5-119	2-107
1_6	150		A0A2D6X120	Uncharacterized protein	Candidatus Pacearchaeota archaeon	99.1	109	4-118	61-169
1_6	150		A0A0Y2CG52	Phage terminase small subunit	Streptococcus pneumoniae	99.1	77	4-80	1-77
1_6	150		A0A1G0MBR9	Uncharacterized protein	Geobacteraceae bacterium	99.1	112	5-116	70-224
2_13	414	phage morphogenesis	A0A2I1K254	PBSX family phage terminase large subunit	Facklamia ignava	100	388	2-393	5-405
2_13	414		A0A072WZQ6	Terminase	Clostridium botulinum C/D str. It1	100	360	2-385	9-385
2_13	414		A0A0R2HFY9	Phage terminase, large subunit, PBSX family	Fructobacillus fructosus KCTC 3544	100	356	2-384	9-375
2_13	414		A0A0D1XVP2	Phage terminase large subunit	Aneurinibacillus migulanus	100	350	3-385	10-366
2_13	414		A0A0T8QM72	Phage terminase large subunit	Streptococcus pneumoniae	100	356	3-383	18-399
2_13	414		A0A2V2D0B2	PBSX family phage terminase large subunit	Lactobacillus fermentum	100	352	3-384	114-481
2_13	414		D7RWI3	Gp2	Brochothrix phage BL3	100	341	3-365	10-363
2_13	414		F6DM21	Phage terminase, large subunit, PBSX family	Desulfotomaculum ruminis	100	354	2-384	8-393
2_13	414		C3WE98	Phage terminase, large subunit, PBSX family	Fusobacterium	100	341	3-389	6-379
2_13	414		A0A2X1A0A2	Phage terminase, large subunit protein	Bacillus licheniformis	100	331	3-381	4-357
2_13	414		A0A1I0K8K5	Phage terminase, large subunit, PBSX family	[Clostridium] lavalense	100	325	4-356	283-617
2_13	414		A0A1C3H469	Phage terminase, large subunit	Cardiobacterium	100	349	4-388	4-373
2_13	414		A0A1Y4JZK2	Uncharacterized protein	Olsenella sp.	100	362	5-384	144-527
2_13	414		A0A2G6EYE7	PBSX family phage terminase large subunit (Fragment)	Fusobacteriales bacterium	100	292	3-310	15-315
2_13	414		A0A0F3GLZ1	Phage terminase, large subunit, PBSX	Candidatus Magnetobacterium	100	347	5-386	42-393
2_13	414		A0A1Y3TU12	Terminase	Massiliomicrobiota sp.	100	379	3-393	10-410
2_13	414		F7V7P3	Uncharacterized protein	Clostridium sp.	100	317	18-356	117-436
2_13	414		A0A2D7XI69	PBSX family phage terminase large subunit	Pusillimonas sp.	100	346	4-384	3-366
2_13	414		A0A1Y0VP12	Uncharacterized protein	Pediococcus pentosaceus	100	269	125-393	1-290
2_13	414		A0A2P7SY89	PBSX family phage terminase large subunit	Brevibacillus brevis	100	221	3-238	11-231
2_13	414		A0A0H5SHH6	Uncharacterized protein	Herbinix hemicellulosilytica	100	354	4-383	233-602
2_13	414		A0A2D0KKK0	Terminase	Xenorhabdus stockiae	100	260	4-290	3-271
2_13	414		A0A211ZUI2	Uncharacterized protein	Inquilinus limosus	100	333	15-386	138-481
2_13	414		A0A1Q4C4L9	Terminase	Nitrosospira sp.	100	326	4-368	7-346
2_13	414		X0U7X2	Uncharacterized protein (Fragment)	marine sediment metagenome	100	272	85-387	3-281
2_13	414		A0A271K6K3	Uncharacterized protein	Mesorhizobium wenxiniae	100	345	4-384	37-397
2_13	414		A0A2X3TJG9	Phage terminase large subunit	Staphylococcus aureus	100	337	16-383	169-516
2_13	414		Q2NT61	Putative phage terminase large subunit	Sodalis glossinidius	100	211	4-235	3-215
2_13	414		I0K6V5	PBSX phage terminase large subunit	Fibrella aestuarina BUZ 2	100	344	4-375	13-382
2_13	414		A0A1W9VX51	Uncharacterized protein	Spirochaetaceae bacterium	100	335	13-383	18-369
2_13	414		A0A150C8B3	Uncharacterized protein	Bacillus cereus	100	313	3-346	5-340
2_13	414		X0Y736	Uncharacterized protein (Fragment)	marine sediment metagenome	100	223	15-244	8-232
2_13	414		A0A0T8QYY8	Phage terminase, large subunit	Streptococcus pneumoniae	100	272	93-383	16-308
2_13	414		A0A073IQ41	Uncharacterized protein	Synergistes jonesii	100	346	5-389	11-364
2_13	414		U2WAC3	Terminase, large subunit, PBSX-like family protein	Streptococcus pyogenes GA06023	100	252	3-268	7-259
2_13	414		B2BXH5	Uncharacterized protein (Fragment)	Listeria monocytogenes	100	228	59-286	1-228
2_13	414		A0A084INP0	Phage terminase, large subunit	Salinisphaera hydrothermalis C41B8	100	323	5-362	13-347
2_13	414		A0A1B1INT9	Terminase large subunit	uncultured Mediterranean phage uvDeep-CGR1-KM17-C101	100	328	7-384	6-345
2_13	414		A0A0F3GPU3	Phage terminase, large subunit, PBSX family (Fragment)	Candidatus Magnetobacterium	100	311	6-349	22-332
2_13	414		A0A2W6ILD4	Uncharacterized protein	Stenotrophomonas maltophilia	100	266	4-291	7-279
2_13	414		A0A236I6T5	Uncharacterized protein	Shigella sonnei	100	213	3-236	2-215
2_13	414		A0A1N6S438	Phage terminase large subunit	Chryseobacterium	100	283	21-334	2-303
2_13	414		J0QFW1	Phage terminase, large subunit, PBSX family	Helicobacter pylori Hp P-13	100	267	4-289	14-289
2_13	414		A0A1V5IJH2	Phage terminase large subunit	Bacteroidetes bacterium	100	344	10-396	8-395
2_13	414		A0A157ZM29	Phage terminase large subunit	Caballeronia temeraria	100	249	4-274	62-320
2_13	414		A0A1Y4EZL1	Uncharacterized protein	Blautia sp.	100	378	4-393	144-546
2_13	414		A0A1V5QEP8	Phage terminase large subunit	Betaproteobacteria bacterium	100	263	93-387	5-276
2_13	414		A0A150MUL7	Uncharacterized protein	Geobacillus stearothermophilus	100	218	48-269	3-224
2_13	414		A0A0R2JIE8	Phage terminase, large subunit, pbsx family	Weissella minor	100	201	2-202	9-209
2_13	414		A0A254MQI7	Uncharacterized protein	Eikenella corrodens	100	353	4-389	7-373
2_13	414		R9TRF4	Large terminase subunit	Vibrio phage pYD38-A	100	336	16-386	436-799
2_13	414		A0A060C0B6	Terminase_3 (Fragment)	uncultured Lactobacillus sp.	100	142	3-148	9-152
2_13	414		J9G7X5	Phage terminase, large subunit, PBSX family (Fragment)	gut metagenome	100	145	2-150	6-156
2_13	414		R6EF77	Phage terminase large subunit PBSX family	Prevotella sp.	100	335	5-382	8-363
2_13	414		A0A078RHS1	Intein C-terminal splicing region domain protein	Bacteroides vulgatus str. 3775 SL	100	346	6-384	5-378
2_13	414		A0A0F7L4V5	Phage terminase, large subunit	uncultured marine virus	100	338	5-383	24-370
2_13	414		A0A2K8VCR1	Uncharacterized protein	Tenacibaculum sp.	100	264	9-291	21-339
2_13	414		A0A2A7S1U1	PBSX family phage terminase large subunit	Burkholderia gladioli	100	261	6-291	9-278
2_13	414		A0A1H7CIQ6	Phage terminase, large subunit, PBSX family	Propionispira arboris	100	238	48-292	2-243
2_13	414		A0A1A9ZTK6	Uncharacterized protein	Glossina pallidipes	100	304	26-362	439-747
2_13	414		U4S0B0	Phage terminase large subunit	Glaesserella parasuis MN-H	100	305	4-340	6-317
2_13	414		A0A1A9WSI4	Uncharacterized protein	Glossina brevipalpis	100	249	5-274	2-260
2_13	414		A0A2U1K0R3	Uncharacterized protein	Bacillaceae bacterium	100	357	5-397	42-428
2_13	414		A0A2V1YDR0	PBSX family phage terminase large subunit	Pantoea allii	100	159	5-175	9-171
2_13	414		A6L468	Putative terminase	Bacteroides vulgatus	100	301	3-329	6-369
2_13	414		A0A257ZV18	Uncharacterized protein	Rhodobacterales bacterium	100	245	15-282	71-327
2_13	414		A0A1A9WSI8	Uncharacterized protein	Glossina brevipalpis	99.9	269	5-290	8-282
2_13	414		A0A1N6DJ07	Phage terminase large subunit	Singulisphaera sp.	99.9	334	11-385	17-393
2_13	414		A0A2W4BE68	Uncharacterized protein	Enterococcus plantarum	99.9	255	16-279	28-287
2_13	414		A0A1E4ZGN8	Uncharacterized protein	Flavobacteriaceae bacterium	99.9	227	4-247	61-309
2_13	414		A0A2D9CKR5	Uncharacterized protein	Phycisphaerae bacterium	99.9	202	159-386	1-208
2_13	414		A0A073JKP2	Uncharacterized protein	Sulfitobacter pseudonitzschiae	99.9	346	17-395	100-477
2_13	414		G6F3F7	Uncharacterized protein	Commensalibacter intestini A911	99.9	218	4-237	5-233
2_13	414		X0UVE0	Uncharacterized protein (Fragment)	marine sediment metagenome	99.9	231	98-356	4-243
2_13	414		J1JWY4	PBSX family phage terminase, large subunit	Bartonella tamiae Th239	99.9	154	6-178	37-192
2_13	414		D2KRB7	Putative tape measure protein	Lactobacillus phage phiPYB5	99.9	173	3-175	9-181
2_13	414		K8QCS3	Terminase large subunit	Lactobacillus rhamnosus LRHMDP2	99.9	188	209-396	2-200
2_13	414		K1TCY3	PBSX family phage terminase large subunit (Fragment)	human gut metagenome	99.9	236	92-349	1-239
2_13	414		A0A0D8BQN4	Phage terminase large subunit	Geobacillus kaustophilus	99.9	165	3-176	8-178
2_13	414		H0SSZ5	Putative phage Terminase large subunit	Bradyrhizobium sp.	99.9	210	6-236	6-217
2_13	414		A0A1B8PUH4	Uncharacterized protein	Moraxella osloensis	99.9	346	6-387	11-366
2_13	414		U7UE69	Phage terminase large subunit-like protein (Fragment)	Megasphaera sp.	99.9	102	15-120	24-125
2_13	414		A0A1W1VY63	Phage terminase, large subunit, PBSX family	Thermanaeromonas toyohensis ToBE	99.9	348	4-389	7-371
2_13	414		J9CBI1	Phage terminase, large subunit, PBSX family (Fragment)	gut metagenome	99.9	211	156-384	5-229
2_13	414		A0A0F9J2U8	Uncharacterized protein	marine sediment metagenome	99.9	196	16-235	24-221
2_13	414		X5M7Q0	Phage terminase, large subunit	Bartonella henselae	99.9	225	5-240	8-234
2_13	414		K0JMY7	Phage terminase, large subunit, PBSX family	Brachyspira pilosicoli WesB	99.9	213	7-237	9-241
2_13	414		C0WP99	Uncharacterized protein	Lactobacillus buchneri ATCC 11577	99.9	121	49-169	9-129
2_13	414		A0A0N7IR81	Large subunit terminase	Lactobacillus phage CL2	99.9	340	16-387	24-376
2_13	414		A0A1V5M2I6	Phage terminase large subunit	Firmicutes bacterium	99.9	363	1-373	7-429
2_13	414		A0A1V5HPI4	Phage terminase large subunit	Tenericutes bacterium	99.9	365	17-389	28-420
2_13	414		A0A0G1PP50	Uncharacterized protein	Candidatus Azambacteria bacterium	99.9	336	9-385	7-353
2_13	414		A0A1G1SQC3	Uncharacterized protein	Hymenobacter lapidarius	99.9	275	4-292	16-329
2_13	414		A0A0P6XJK3	Uncharacterized protein	Herpetosiphon geysericola	99.9	302	17-351	35-353
2_13	414		A0A249W717	Uncharacterized protein	Vibrio parahaemolyticus	99.9	340	5-373	59-430
2_13	414		A0A175C473	Phage terminase, large subunit	Leuconostoc gelidum subsp. gasicomitatum	99.8	143	3-150	10-154
2_13	414		A0A0F9LA04	Uncharacterized protein	marine sediment metagenome	99.8	270	3-289	11-305
2_13	414		X0ULU0	Uncharacterized protein (Fragment)	marine sediment metagenome	99.8	214	51-275	4-228
2_13	414		A0A292RU09	Uncharacterized protein	Candidatus Gastranaerophilales bacterium	99.8	361	6-399	6-405
2_13	414		L0AIZ1	Phage terminase large subunit	Natronobacterium	99.8	349	8-394	39-396
2_13	414		U5FBJ7	PBSX family phage terminase, large subunit	Erysipelotrichaceae bacterium	99.8	351	6-385	3-374
2_13	414		A0A0H3ZYI4	Uncharacterized protein	Aliivibrio fischeri	99.8	331	17-383	10-366
2_13	414		A0A0D6MNK4	Phage DNA packaging protein	Tanticharoenia sakaeratensis NBRC 103193	99.8	351	5-385	9-398
2_13	414		J0ZFW5	PBSX family phage terminase, large subunit	Bartonella rattimassiliensis 15908	99.8	164	5-176	8-173
2_13	414		A0A091C2S9	Uncharacterized protein	Tetragenococcus muriaticus 3MR10-3	99.8	144	4-152	7-156
2_13	414		A0A2N2MR45	PBSX family phage terminase large subunit (Fragment)	Chloroflexi bacterium	99.8	316	52-389	5-352
2_13	414		A0A2U0S755	Uncharacterized protein (Fragment)	Candidatus Bathyarchaeota archaeon	99.8	313	9-352	67-402
2_13	414		A0A133KCN6	Uncharacterized protein (Fragment)	Anaerococcus hydrogenalis	99.8	162	164-346	1-165
2_13	414		A0A0F9SS97	Uncharacterized protein	marine sediment metagenome	99.8	330	11-384	22-363
2_13	414		A0A1M6SUA1	Phage terminase large subunit	Marinobacter antarcticus	99.8	347	16-382	22-432
2_13	414		A0A2E3QU52	Uncharacterized protein	Rhodothermaceae bacterium	99.8	200	3-214	2-225
2_13	414		A0A2D6MFM2	PBSX family phage terminase large subunit (Fragment)	Candidatus Pacearchaeota archaeon	99.8	234	5-266	8-241
2_13	414		A0A2D6XIP2	Uncharacterized protein	Candidatus Pacearchaeota archaeon	99.8	353	9-392	47-418
2_13	414		A0A133YTV5	Uncharacterized protein	Tissierellia bacterium	99.8	343	16-386	24-398
2_13	414		M4SS86	Phage terminase	Cyanophage KBS-S-2A	99.8	330	6-373	2-354
2_13	414		A0A0S3FPL8	Uncharacterized protein	Chryseobacterium	99.8	318	18-383	35-443
2_13	414		A0A0F8YLH3	Uncharacterized protein (Fragment)	marine sediment metagenome	99.8	300	18-354	51-355
2_13	414		A0A2X0YV62	Phage terminase, large subunit, pbsx family	Bacillus tequilensis	99.8	119	2-128	5-124
2_13	414		A0A0F9RLU8	Uncharacterized protein	marine sediment metagenome	99.8	336	14-386	2-358
2_13	414		A0A2D7X2I9	PBSX family phage terminase large subunit (Fragment)	Marinobacter sp.	99.7	211	66-308	3-213
2_13	414		A0A0P9DPY3	Uncharacterized protein	Kouleothrix aurantiaca	99.7	336	13-384	26-398
2_13	414		X0YSD0	Uncharacterized protein (Fragment)	marine sediment metagenome	99.7	142	225-385	2-150
2_13	414		A0A2M8R8U1	Uncharacterized protein	Bradyrhizobium sp.	99.7	143	7-166	10-154
2_13	414		F3YBH1	Phage terminase large subunit	Melissococcus plutonius	99.7	115	280-394	8-132
2_13	414		F5YJQ4	Phage terminase, large subunit, PBSX family	Treponema primitia	99.7	338	11-385	14-378
2_13	414		X0XJV3	Uncharacterized protein (Fragment)	marine sediment metagenome	99.7	150	15-179	19-168
2_13	414		X0UT50	Uncharacterized protein (Fragment)	marine sediment metagenome	99.7	160	1-174	1-165
2_13	414		A0A2V9D2Z4	Uncharacterized protein	Acidobacteria bacterium	99.7	336	5-373	46-431
2_13	414		A0A0D4CJ43	Terminase	Lactobacillus mucosae LM1	99.7	331	13-385	19-376
2_13	414		A0L8A6	Uncharacterized protein	Magnetococcus marinus	99.7	308	21-353	5-343
2_13	414		J9QL24	Terminase large subunit	Pectobacterium	99.7	335	15-386	52-406
2_13	414		G8LCC4	Phage Terminase Large Subunit	Enterobacter cloacae EcWSU1	99.7	160	5-175	9-171
2_13	414		A0A1N7AXV9	Terminase-like family protein	Janthinobacterium	99.7	352	4-389	15-407
2_13	414		A0A1X6QQU9	Uncharacterized protein (Fragment)	Entomoplasmatales bacterium	99.7	160	101-275	3-164
2_13	414		U6Q048	Terminase small subunit and Phage terminase large subunit domain containing protein	Haemonchus contortus	99.7	112	3-118	189-304
2_13	414		A0A0F9HAA3	Uncharacterized protein (Fragment)	marine sediment metagenome	99.7	257	89-384	9-285
2_13	414		L0A0Y8	Phage terminase large subunit	Deinococcus peraridilitoris	99.7	337	14-389	22-380
2_13	414		A0A1T3DJN8	Terminase	Elizabethkingia anophelis	99.7	290	18-356	65-401
2_13	414		A0A2D6AJS7	PBSX family phage terminase large subunit	Flammeovirgaceae bacterium	99.6	198	15-236	23-223
2_13	414		A0A1Y4GVU6	Uncharacterized protein	Anaerofilum sp.	99.6	158	212-383	1-170
2_13	414		A0A127VZ99	Uncharacterized protein	Sporosarcina psychrophila	99.6	142	3-177	10-151
2_13	414		E6YLN8	Phage related protein	Bartonella rochalimae ATCC BAA-1498	99.6	133	5-142	8-142
2_13	414		A0A0F9DGR2	Uncharacterized protein (Fragment)	marine sediment metagenome	99.6	310	17-356	38-367
2_13	414		A0A0F9EKG0	Uncharacterized protein (Fragment)	marine sediment metagenome	99.6	241	8-272	22-265
2_13	414		G9ZM87	Uncharacterized protein	Lactobacillus parafarraginis F0439	99.6	104	3-108	13-118
2_13	414		A0A0S1UHI7	Putative large terminase	Streptomyces sp.	99.6	266	100-391	3-283
2_13	414		F3YBH2	Phage terminase large subunit	Melissococcus plutonius	99.6	124	156-279	10-133
2_13	414		A0A072Y2P8	Phage terminase, large subunit, PBSX family	Clostridium sp.	99.6	105	3-112	12-117
2_13	414		A0A0F9IMW7	Uncharacterized protein	marine sediment metagenome	99.6	344	2-384	14-370
2_13	414		M6DA57	Phage terminase large subunit	Leptospira alstonii serovar Sichuan str. 79601	99.6	271	83-386	7-304
2_13	414		A0A034TH32	Phage terminase large subunit	Vibrio sp.	99.6	216	4-231	10-254
2_13	414		A0A110B6D6	Putative phage terminase large subunit	Acaryochloris phage A-HIS2	99.6	337	17-384	34-439
2_13	414		F3YBH3	Putative phage terminase large subunit	Melissococcus plutonius	99.6	87	49-135	9-95
2_13	414		A0A2D9CFU2	Uncharacterized protein	Phycisphaerae bacterium	99.5	327	17-373	83-466
2_13	414		X1TD91	Uncharacterized protein (Fragment)	marine sediment metagenome	99.5	165	50-229	14-178
2_13	414		I0FDY8	Phage terminase large subunit-containing protein	Borrelia crocidurae	99.5	204	15-236	18-229
2_13	414		A0A0P0U997	Uncharacterized protein	Flavobacterium	99.5	281	15-331	17-314
2_13	414		A0A162CSX0	Uncharacterized protein	Bacillus endophyticus	99.5	95	51-145	4-100
2_13	414		X1ENN4	Uncharacterized protein (Fragment)	marine sediment metagenome	99.5	215	5-233	18-239
2_13	414		A0A075DXT9	Putative large terminase subunit	Acinetobacter phage vB_AbaM_Acibel004	99.5	339	4-373	14-441
2_13	414		A0A1G6LSB1	Terminase-like family protein	Geotoga petraea	99.5	331	9-382	22-372
2_13	414		J9UFS8	Phage terminase, large subunit, PBSX family	Brachyspira pilosicoli B2904	99.5	207	16-238	143-359
2_13	414		A0A0F9ED44	Uncharacterized protein (Fragment)	marine sediment metagenome	99.5	281	79-384	35-342
2_13	414		G9RUD3	PBSX family phage terminase, large subunit	Subdoligranulum sp.	99.5	303	4-338	7-324
2_13	414		A0A2K4AJ33	PBSX family phage terminase large subunit (Fragment)	Staphylococcus intermedius NCTC 11048	99.5	133	217-366	2-140
2_13	414		A0A0R1U169	Phage terminase, large subunit, pbsx family	Lactobacillus apodemi DSM 16634 = JCM 16172	99.5	223	156-390	68-300
2_13	414		A0A1C6H2E9	Uncharacterized conserved protein	uncultured Bacteroides sp.	99.5	296	17-334	68-388
2_13	414		X1C115	Uncharacterized protein (Fragment)	marine sediment metagenome	99.5	208	156-384	9-220
2_13	414		X1ARL9	Uncharacterized protein (Fragment)	marine sediment metagenome	99.4	151	72-237	2-156
2_13	414		A0A191SAM1	Terminase large subunit	Nostoc phage N1	99.4	345	5-374	9-383
2_13	414		A0A0F9VQ67	Uncharacterized protein	marine sediment metagenome	99.4	348	4-386	3-367
2_13	414		A0A0F9QWL7	Uncharacterized protein	marine sediment metagenome	99.4	321	15-383	27-366
2_13	414		L0EUV6	Phage terminase large subunit	Liberibacter crescens	99.4	103	6-116	9-115
2_13	414		A0A1K1T9E5	Phage terminase, large subunit, PBSX family (Fragment)	Amycolatopsis australiensis	99.4	161	98-273	3-172
2_13	414		X0TCN9	Uncharacterized protein (Fragment)	marine sediment metagenome	99.4	87	51-143	10-98
2_13	414		A0A0F9H469	Uncharacterized protein	marine sediment metagenome	99.4	347	6-385	27-394
2_13	414		A0A292SRG5	PBSX family phage terminase large subunit	Candidatus Gastranaerophilales bacterium	99.3	336	17-382	26-386
2_13	414		B9CMH9	Prophage LambdaCh01, terminase, large subunit, PBSX family	Atopobium rimae ATCC 49626	99.3	154	18-176	48-204
2_13	414		A0A2H4PHU1	Terminase large subunit	TM7 phage DolZOral124_53_65	99.3	275	17-315	40-363
2_13	414		R4TG42	Terminase large subunit	Halovirus HHTV-2	99.3	264	9-290	29-397
2_13	414		A0A150ISF9	Terminase-like family protein	Arc I group archaeon B15fssc0709_Meth_Bin003	99.3	295	7-338	11-310
2_13	414		A0A2E3R2E7	Uncharacterized protein	Rhodothermaceae bacterium	99.3	297	16-352	37-369
2_13	414		A0A1V5WPQ3	Terminase-like family protein	bacterium	99.3	341	4-384	4-376
2_13	414		A0A2V1ZST0	Phage terminase large subunit	Pantoea ananas	99.3	124	6-133	10-136
2_13	414		A0A2D4XQB5	Uncharacterized protein	Aequorivita sp.	99.3	341	15-394	21-395
2_13	414		V8G8S0	Uncharacterized protein	Pelistega indica	99.3	344	5-370	8-402
2_13	414		A0A0F8XGG5	Uncharacterized protein (Fragment)	marine sediment metagenome	99.3	247	97-368	6-285
2_13	414		J9GGJ9	Protein containing Phage terminase large subunit domain protein (Fragment)	gut metagenome	99.3	71	72-142	4-76
2_13	414		A0A0H3ZVG2	Uncharacterized protein	Vibrio tasmaniensis	99.3	123	17-150	10-133
2_13	414		X0VUK1	Uncharacterized protein (Fragment)	marine sediment metagenome	99.2	80	5-90	8-87
2_13	414		A0A1V5WWM8	Terminase-like family protein	Parcubacteria group bacterium	99.2	356	11-400	13-392
2_13	414		A0A2D7LK52	Uncharacterized protein	Candidatus Pelagibacter sp.	99.2	300	20-356	187-536
2_13	414		R6E534	Uncharacterized protein	Ruminococcus sp.	99.2	362	4-385	6-421
2_13	414		A0A1F2X3R6	Uncharacterized protein	Actinobacteria bacterium	99.2	305	16-350	29-343
2_13	414		D3NXQ8	Uncharacterized protein	Azospirillum sp.	99.2	356	6-386	13-419
2_13	414		A0A0F8YHY1	Uncharacterized protein (Fragment)	marine sediment metagenome	99.2	256	11-291	23-297
2_13	414		A0A1W6JNG7	Terminase large subunit	Staphylococcus phage IME1318_01	99.1	88	3-94	10-97
2_13	414		C0ZFG1	Uncharacterized protein	Brevibacillus brevis	99.1	354	2-384	11-419
2_13	414		A0A2V2ERH9	Uncharacterized protein	Firmicutes bacterium	99.1	343	7-385	38-428
2_13	414		A0A0F9VJ83	Uncharacterized protein	marine sediment metagenome	99.1	263	5-290	16-280
2_13	414		A0A0F9KVP0	Uncharacterized protein	marine sediment metagenome	99.1	331	11-386	26-393
2_13	414		A0A0F9BZQ9	Uncharacterized protein (Fragment)	marine sediment metagenome	99.1	275	19-312	63-351
2_13	414		A0A0K2JJX6	p58	Spiroplasma kunkelii CR2-3x	99.1	342	18-373	26-434
2_13	414		A0A1J5P6P6	Phage terminase large subunit	mine drainage metagenome	99.1	101	55-167	1-103
2_13	414		A0A1J0YYY6	Putative adhesin P58	Spiroplasma citri	99.1	351	18-387	33-447
2_13	414		G7DMZ3	Uncharacterized protein	Bradyrhizobium japonicum USDA 6	99.1	101	7-115	10-111
2_13	414		W7DJC2	Phage terminase, large subunit, PBSX family protein	Listeria rocourtiae FSL F6-920	99.1	328	17-373	19-378
2_13	414		Q3AMF0	Uncharacterized protein	Synechococcus sp.	99.1	345	4-389	7-377
2_1	363	phage morphogenesis	A0A2I1K254	PBSX family phage terminase large subunit	Facklamia ignava	100	361	3-363	68-431
2_1	363		A0A072WZQ6	Terminase	Clostridium botulinum C/D str. It1	100	333	3-361	80-417
2_1	363		A0A0R2HFY9	Phage terminase, large subunit, PBSX family	Fructobacillus fructosus KCTC 3544	100	329	2-358	71-405
2_1	363		A0A2V2D0B2	PBSX family phage terminase large subunit	Lactobacillus fermentum	100	332	3-361	178-514
2_1	363		A0A0D1XVP2	Phage terminase large subunit	Aneurinibacillus migulanus	100	322	2-357	71-394
2_1	363		D7RWI3	Gp2	Brochothrix phage BL3	100	339	3-359	75-419
2_1	363		A0A0N7IR81	Large subunit terminase	Lactobacillus phage CL2	100	324	5-358	76-402
2_1	363		A0A1W1VY63	Phage terminase, large subunit, PBSX family	Thermanaeromonas toyohensis ToBE	100	305	29-358	89-396
2_1	363		A0A0T8QM72	Phage terminase large subunit	Streptococcus pneumoniae	100	315	3-356	80-417
2_1	363		A0A1Y3TU12	Terminase	Massiliomicrobiota sp.	100	349	4-360	74-433
2_1	363		A0A1I0K8K5	Phage terminase, large subunit, PBSX family	[Clostridium] lavalense	100	332	3-360	348-685
2_1	363		A0A2N2MR45	PBSX family phage terminase large subunit (Fragment)	Chloroflexi bacterium	100	312	26-359	45-380
2_1	363		F6DM21	Phage terminase, large subunit, PBSX family	Desulfotomaculum ruminis	100	322	3-353	71-417
2_1	363		A0A0S1UHI7	Putative large terminase	Streptomyces sp.	100	301	34-358	3-306
2_1	363		A0A1Y0VP12	Uncharacterized protein	Pediococcus pentosaceus	100	305	59-363	1-316
2_1	363		X0U7X2	Uncharacterized protein (Fragment)	marine sediment metagenome	100	306	18-358	2-314
2_1	363		A0A1Y4JZK2	Uncharacterized protein	Olsenella sp.	100	340	3-360	208-560
2_1	363		A0A0F3GLZ1	Phage terminase, large subunit, PBSX	Candidatus Magnetobacterium	100	321	4-360	103-423
2_1	363		F7V7P3	Uncharacterized protein	Clostridium sp.	100	339	3-360	163-504
2_1	363		A0A0T8QYY8	Phage terminase, large subunit	Streptococcus pneumoniae	100	308	27-356	16-337
2_1	363		A0A0R1U169	Phage terminase, large subunit, pbsx family	Lactobacillus apodemi DSM 16634 = JCM 16172	100	257	89-359	67-325
2_1	363		A0A0H5SHH6	Uncharacterized protein	Herbinix hemicellulosilytica	100	333	3-360	298-635
2_1	363		A0A2D7XI69	PBSX family phage terminase large subunit	Pusillimonas sp.	100	316	4-359	64-393
2_1	363		C3WE98	Phage terminase, large subunit, PBSX family	Fusobacterium	100	325	2-355	67-423
2_1	363		A0A1C3H469	Phage terminase, large subunit	Cardiobacterium	100	324	3-361	64-403
2_1	363		A0A2X3TJG9	Phage terminase large subunit	Staphylococcus aureus	100	326	3-358	220-548
2_1	363		A0A1B1INT9	Terminase large subunit	uncultured Mediterranean phage uvDeep-CGR1-KM17-C101	100	303	6-358	67-375
2_1	363		A0A2D9CKR5	Uncharacterized protein	Phycisphaerae bacterium	100	236	93-358	1-237
2_1	363		A0A2G6EYE7	PBSX family phage terminase large subunit (Fragment)	Fusobacteriales bacterium	100	230	3-243	80-314
2_1	363		A0A1Y4EZL1	Uncharacterized protein	Blautia sp.	100	348	4-359	207-568
2_1	363		A0A1X1PSU7	Uncharacterized protein	Frankia casuarinae	100	219	132-358	3-227
2_1	363		U5FBJ7	PBSX family phage terminase, large subunit	Erysipelotrichaceae bacterium	100	310	27-359	85-404
2_1	363		A0A2U1K0R3	Uncharacterized protein	Bacillaceae bacterium	100	308	20-358	122-447
2_1	363		B2BXH5	Uncharacterized protein (Fragment)	Listeria monocytogenes	100	218	3-220	11-228
2_1	363		J9CBI1	Phage terminase, large subunit, PBSX family (Fragment)	gut metagenome	100	255	89-360	4-262
2_1	363		A0A1N6DJ07	Phage terminase large subunit	Singulisphaera sp.	100	297	20-355	89-420
2_1	363		A0A0D4CJ43	Terminase	Lactobacillus mucosae LM1	100	294	31-358	100-400
2_1	363		A0A1V5QEP8	Phage terminase large subunit	Betaproteobacteria bacterium	100	297	27-359	5-305
2_1	363		R6EF77	Phage terminase large subunit PBSX family	Prevotella sp.	100	308	3-356	74-395
2_1	363		R9TRF4	Large terminase subunit	Vibrio phage pYD38-A	100	325	2-358	485-828
2_1	363		A0A2X1A0A2	Phage terminase, large subunit protein	Bacillus licheniformis	100	285	3-318	66-378
2_1	363		M6DA57	Phage terminase large subunit	Leptospira alstonii serovar Sichuan str. 79601	100	308	17-358	7-333
2_1	363		A0A0G1PP50	Uncharacterized protein	Candidatus Azambacteria bacterium	100	289	32-357	90-382
2_1	363		A0A211ZUI2	Uncharacterized protein	Inquilinus limosus	100	321	3-360	188-512
2_1	363		A0A1V5C7F8	Terminase-like family protein	Syntrophorhabdus sp.	100	305	35-362	253-565
2_1	363		A0A0F9VQ67	Uncharacterized protein	marine sediment metagenome	100	296	31-349	86-386
2_1	363		X0YSD0	Uncharacterized protein (Fragment)	marine sediment metagenome	100	180	159-361	2-182
2_1	363		L0AIZ1	Phage terminase large subunit	Natronobacterium	100	316	6-358	96-414
2_1	363		A0A133YTV5	Uncharacterized protein	Tissierellia bacterium	100	302	36-360	112-428
2_1	363		A0A271K6K3	Uncharacterized protein	Mesorhizobium wenxiniae	100	325	2-356	96-425
2_1	363		A0A078RHS1	Intein C-terminal splicing region domain protein	Bacteroides vulgatus str. 3775 SL	100	304	5-345	72-395
2_1	363		A0A150MUL7	Uncharacterized protein	Geobacillus stearothermophilus	100	196	4-203	25-224
2_1	363		A0A2P7SY89	PBSX family phage terminase large subunit	Brevibacillus brevis	100	160	2-172	72-231
2_1	363		X0Y736	Uncharacterized protein (Fragment)	marine sediment metagenome	100	173	3-177	57-231
2_1	363		F5YJQ4	Phage terminase, large subunit, PBSX family	Treponema primitia	100	319	4-358	70-401
2_1	363		A0A1Y4GVU6	Uncharacterized protein	Anaerofilum sp.	100	203	146-361	1-205
2_1	363		L0A0Y8	Phage terminase large subunit	Deinococcus peraridilitoris	99.9	274	55-361	127-409
2_1	363		A0A2N9BB56	Uncharacterized protein	Streptomyces chartreusis NRRL 3882	99.9	162	192-357	3-168
2_1	363		J9QL24	Terminase large subunit	Pectobacterium	99.9	324	2-357	99-435
2_1	363		A0A0F9SS97	Uncharacterized protein	marine sediment metagenome	99.9	296	14-356	87-386
2_1	363		A0A0F3GPU3	Phage terminase, large subunit, PBSX family (Fragment)	Candidatus Magnetobacterium	99.9	246	8-282	86-331
2_1	363		K8QCS3	Terminase large subunit	Lactobacillus rhamnosus LRHMDP2	99.9	220	143-362	2-222
2_1	363		A0A1H7CIQ6	Phage terminase, large subunit, PBSX family	Propionispira arboris	99.9	214	4-226	24-243
2_1	363		A0A292SRG5	PBSX family phage terminase large subunit	Candidatus Gastranaerophilales bacterium	99.9	310	18-353	89-417
2_1	363		A0A166EGQ6	Terminase-like family protein	Methanobrevibacter cuticularis	99.9	329	5-356	90-438
2_1	363		A0A0B2XMI1	Uncharacterized protein	Lactobacillus curvatus	99.9	184	25-223	86-271
2_1	363		X1C115	Uncharacterized protein (Fragment)	marine sediment metagenome	99.9	238	90-356	9-248
2_1	363		A0A0F9ED44	Uncharacterized protein (Fragment)	marine sediment metagenome	99.9	308	12-356	34-359
2_1	363		A0A1N6S438	Phage terminase large subunit	Chryseobacterium	99.9	324	5-359	48-411
2_1	363		A0A0P9DPY3	Uncharacterized protein	Kouleothrix aurantiaca	99.9	286	30-354	103-418
2_1	363		K1TCY3	PBSX family phage terminase large subunit (Fragment)	human gut metagenome	99.9	234	26-281	1-237
2_1	363		A0A2U0S755	Uncharacterized protein (Fragment)	Candidatus Bathyarchaeota archaeon	99.9	324	2-355	113-471
2_1	363		I0K6V5	PBSX phage terminase large subunit	Fibrella aestuarina BUZ 2	99.9	329	3-355	73-427
2_1	363		X0UVE0	Uncharacterized protein (Fragment)	marine sediment metagenome	99.9	225	33-285	5-238
2_1	363		A0A0R1YDR6	Phage terminase large subunit	Lactobacillus aviarius subsp. aviarius DSM 20655	99.9	267	56-357	3-283
2_1	363		A0A0P6XJK3	Uncharacterized protein	Herpetosiphon geysericola	99.9	321	17-361	96-436
2_1	363		A0A2D0KKK0	Terminase	Xenorhabdus stockiae	99.9	199	4-224	63-271
2_1	363		R4TG42	Terminase large subunit	Halovirus HHTV-2	99.9	295	35-358	162-552
2_1	363		A0A150MUM0	Uncharacterized protein	Geobacillus stearothermophilus	99.9	143	200-360	18-161
2_1	363		C0ZFG1	Uncharacterized protein	Brevibacillus brevis	99.9	299	36-359	126-450
2_1	363		C3PIC6	Putative phage terminase	Corynebacterium	99.9	294	32-346	97-394
2_1	363		A0A0F9RLU8	Uncharacterized protein	marine sediment metagenome	99.9	306	18-356	67-386
2_1	363		U2WAC3	Terminase, large subunit, PBSX-like family protein	Streptococcus pyogenes GA06023	99.9	163	3-176	73-235
2_1	363		A0A1V5HPI4	Phage terminase large subunit	Tenericutes bacterium	99.9	340	4-352	77-435
2_1	363		A0A084INP0	Phage terminase, large subunit	Salinisphaera hydrothermalis C41B8	99.9	322	6-360	76-407
2_1	363		A0A0R2JIE8	Phage terminase, large subunit, pbsx family	Weissella minor	99.9	133	3-135	76-208
2_1	363		A0A2W4BE68	Uncharacterized protein	Enterococcus plantarum	99.8	304	3-329	81-413
2_1	363		A0A110B6D6	Putative phage terminase large subunit	Acaryochloris phage A-HIS2	99.8	322	17-360	91-471
2_1	363		A0A0F7L4V5	Phage terminase, large subunit	uncultured marine virus	99.8	310	8-356	88-403
2_1	363		A0A0F9KVP0	Uncharacterized protein	marine sediment metagenome	99.8	304	22-360	107-424
2_1	363		A0A255NJD6	Terminase (Fragment)	Lachnotalea glycerini	99.8	173	32-219	24-199
2_1	363		A0A150C8B3	Uncharacterized protein	Bacillus cereus	99.8	246	4-274	68-335
2_1	363		A0A0S3FPL8	Uncharacterized protein	Chryseobacterium	99.8	319	2-362	105-477
2_1	363		A0A2K4AJ33	PBSX family phage terminase large subunit (Fragment)	Staphylococcus intermedius NCTC 11048	99.8	181	151-347	2-183
2_1	363		A0A073IQ41	Uncharacterized protein	Synergistes jonesii	99.8	303	6-349	72-381
2_1	363		A0A0V8QJ79	Uncharacterized protein	Acetivibrio ethanolgignens	99.8	116	232-357	3-118
2_1	363		A0A1Q4C4L9	Terminase	Nitrosospira sp.	99.8	320	2-355	65-398
2_1	363		A0A1V5M2I6	Phage terminase large subunit	Firmicutes bacterium	99.8	334	14-361	92-475
2_1	363		A0A2V2ERH9	Uncharacterized protein	Firmicutes bacterium	99.8	290	33-357	143-450
2_1	363		F3YBH1	Phage terminase large subunit	Melissococcus plutonius	99.8	151	213-363	7-157
2_1	363		A0A0F8XGG5	Uncharacterized protein (Fragment)	marine sediment metagenome	99.8	297	32-357	7-341
2_1	363		A0A2K8VCR1	Uncharacterized protein	Tenacibaculum sp.	99.8	328	2-356	76-486
2_1	363		A0A1T3DJN8	Terminase	Elizabethkingia anophelis	99.8	304	4-357	116-465
2_1	363		A0L8A6	Uncharacterized protein	Magnetococcus marinus	99.8	319	18-357	59-412
2_1	363		A0A073JKP2	Uncharacterized protein	Sulfitobacter pseudonitzschiae	99.8	308	15-356	159-495
2_1	363		A0A133KCN6	Uncharacterized protein (Fragment)	Anaerococcus hydrogenalis	99.8	162	98-280	1-165
2_1	363		C0WP99	Uncharacterized protein	Lactobacillus buchneri ATCC 11577	99.8	102	3-104	29-130
2_1	363		R6E534	Uncharacterized protein	Ruminococcus sp.	99.8	311	28-360	97-448
2_1	363		A0A2V9D2Z4	Uncharacterized protein	Acidobacteria bacterium	99.8	309	20-356	120-475
2_1	363		R5YUG9	Phage terminase large subunit PBSX family	Clostridium sp.	99.8	286	55-359	2-296
2_1	363		A0A1W9VX51	Uncharacterized protein	Spirochaetaceae bacterium	99.8	311	2-357	69-391
2_1	363		A0A0F8XZP8	Uncharacterized protein (Fragment)	marine sediment metagenome	99.8	176	169-356	1-180
2_1	363		A0A1M6SUA1	Phage terminase large subunit	Marinobacter antarcticus	99.8	318	21-356	88-467
2_1	363		A0A0F9H469	Uncharacterized protein	marine sediment metagenome	99.8	292	33-357	123-423
2_1	363		A0A157ZM29	Phage terminase large subunit	Caballeronia temeraria	99.8	319	4-353	123-457
2_1	363		A6L468	Putative terminase	Bacteroides vulgatus	99.7	332	4-358	72-489
2_1	363		A0A254MQI7	Uncharacterized protein	Eikenella corrodens	99.7	320	2-355	71-396
2_1	363		A0A1V4T1J5	Uncharacterized protein	Oceanospirillum multiglobuliferum	99.7	183	153-356	2-192
2_1	363		A0A0H3ZYI4	Uncharacterized protein	Aliivibrio fischeri	99.7	316	6-354	60-394
2_1	363		A0A2D6XIP2	Uncharacterized protein	Candidatus Pacearchaeota archaeon	99.7	322	4-356	104-434
2_1	363		A0A0F9HAA3	Uncharacterized protein (Fragment)	marine sediment metagenome	99.7	296	22-359	8-321
2_1	363		A0A1V5WWM8	Terminase-like family protein	Parcubacteria group bacterium	99.7	293	32-355	97-405
2_1	363		A0A0F9K4E7	Uncharacterized protein	marine sediment metagenome	99.7	313	8-358	251-578
2_1	363		X0ULU0	Uncharacterized protein (Fragment)	marine sediment metagenome	99.7	196	2-208	21-227
2_1	363		F3YBH2	Phage terminase large subunit	Melissococcus plutonius	99.7	124	89-212	9-132
2_1	363		A0A0G1JN26	Phage terminase, large subunit, PBSX family (Fragment)	Candidatus Collierbacteria bacterium	99.7	164	167-357	2-165
2_1	363		A0A2D9CFU2	Uncharacterized protein	Phycisphaerae bacterium	99.7	296	32-355	169-528
2_1	363		A0A191SAM1	Terminase large subunit	Nostoc phage N1	99.7	310	20-361	99-434
2_1	363		A0A0E9EWU2	Phage terminase, large subunit, PBSX family	Chlamydia trachomatis	99.6	126	214-357	41-166
2_1	363		A0A0F9APJ7	Uncharacterized protein (Fragment)	marine sediment metagenome	99.6	296	26-355	16-343
2_1	363		X0SRF2	Uncharacterized protein (Fragment)	marine sediment metagenome	99.6	228	96-354	2-265
2_1	363		A0A2D7X2I9	PBSX family phage terminase large subunit (Fragment)	Marinobacter sp.	99.6	192	20-243	23-214
2_1	363		Q2NT61	Putative phage terminase large subunit	Sodalis glossinidius	99.6	184	5-204	64-257
2_1	363		M4SS86	Phage terminase	Cyanophage KBS-S-2A	99.6	310	5-357	64-398
2_1	363		G9RRV1	PBSX family phage terminase, large subunit	Subdoligranulum sp.	99.6	257	91-359	28-323
2_1	363		W7DJC2	Phage terminase, large subunit, PBSX family protein	Listeria rocourtiae FSL F6-920	99.6	268	26-307	93-378
2_1	363		I0KCT8	Phage uncharacterized protein	Fibrella aestuarina BUZ 2	99.6	197	138-359	270-477
2_1	363		H0G665	Uncharacterized protein	Sinorhizobium meliloti CCNWSX0020	99.6	282	35-354	143-437
2_1	363		A0A0F9T4R0	Uncharacterized protein	marine sediment metagenome	99.6	298	34-360	176-505
2_1	363		J9G7X5	Phage terminase, large subunit, PBSX family (Fragment)	gut metagenome	99.6	82	3-84	73-156
2_1	363		A0A1B1IVW9	Terminase large subunit	uncultured Mediterranean phage	99.6	289	34-357	117-429
2_1	363		A0A1A9ZTK6	Uncharacterized protein	Glossina pallidipes	99.6	292	6-329	480-775
2_1	363		A0A2H4PHU1	Terminase large subunit	TM7 phage DolZOral124_53_65	99.6	319	20-358	99-484
2_1	363		A0A0G1CK28	Terminase large subunit protein (Fragment)	candidate division WWE3 bacterium	99.6	101	254-359	5-105
2_1	363		A0A0F8ZBD3	Uncharacterized protein (Fragment)	marine sediment metagenome	99.6	187	164-359	4-204
2_1	363		A0A0F9A7J6	Uncharacterized protein (Fragment)	marine sediment metagenome	99.5	304	19-356	11-353
2_1	363		A0A1B8PUH4	Uncharacterized protein	Moraxella osloensis	99.5	305	6-348	72-383
2_1	363		A0A1V6J4W2	Terminase-like family protein	Verrucomicrobia bacterium	99.5	295	35-356	90-395
2_1	363		D2KRB7	Putative tape measure protein	Lactobacillus phage phiPYB5	99.5	106	3-108	75-180
2_1	363		A0A2W6ILD4	Uncharacterized protein	Stenotrophomonas maltophilia	99.5	205	2-224	66-278
2_1	363		A0A0F9IMW7	Uncharacterized protein	marine sediment metagenome	99.5	302	20-356	92-398
2_1	363		A0A060C0B6	Terminase_3 (Fragment)	uncultured Lactobacillus sp.	99.5	80	3-82	71-152
2_1	363		A0A0D8BQN4	Phage terminase large subunit	Geobacillus kaustophilus	99.5	102	3-109	74-177
2_1	363		A0A0F9PMF8	Uncharacterized protein	marine sediment metagenome	99.5	303	24-358	463-772
2_1	363		A0A236I6T5	Uncharacterized protein	Shigella sonnei	99.5	149	6-169	65-214
2_1	363		A1HR49	Uncharacterized protein	Thermosinus carboxydivorans Nor1	99.5	335	2-355	436-816
2_1	363		A0A0F8YLH3	Uncharacterized protein (Fragment)	marine sediment metagenome	99.5	244	5-285	107-352
2_1	363		A0A177QX51	Uncharacterized protein	Planctomycetaceae bacterium	99.5	281	32-357	93-393
2_1	363		A0A2D7LK52	Uncharacterized protein	Candidatus Pelagibacter sp.	99.5	306	26-358	252-608
2_1	363		A0A174R0Z2	Phage terminase, large subunit, PBSX family	Fusicatenibacter saccharivorans	99.5	307	35-358	259-605
2_1	363		A0A174JMF5	Phage terminase, large subunit, PBSX family	Dorea longicatena	99.4	223	132-359	95-352
2_1	363		A0A2D8HTF1	Uncharacterized protein (Fragment)	Idiomarina sp.	99.4	191	159-358	71-272
2_1	363		A0A1N7AXV9	Terminase-like family protein	Janthinobacterium	99.4	319	4-357	87-428
2_1	363		X0SE28	Uncharacterized protein (Fragment)	marine sediment metagenome	99.4	300	21-354	17-334
2_1	363		A0A1N7FJ23	Terminase-like family protein	Haladaptatus litoreus	99.4	291	26-357	117-421
2_1	363		A0A2E3R2E7	Uncharacterized protein	Rhodothermaceae bacterium	99.4	284	29-357	115-434
2_1	363		X1JFF0	Uncharacterized protein (Fragment)	marine sediment metagenome	99.4	123	215-356	2-124
2_1	363		A0A1F2X3R6	Uncharacterized protein	Actinobacteria bacterium	99.4	316	16-360	91-413
2_1	363		X1D5S3	Uncharacterized protein (Fragment)	marine sediment metagenome	99.4	219	25-267	9-235
2_1	363		Q3AMF0	Uncharacterized protein	Synechococcus sp.	99.4	298	20-359	82-400
2_1	363		A0A0F9DGR2	Uncharacterized protein (Fragment)	marine sediment metagenome	99.4	257	6-288	89-365
2_1	363		X0ZUX8	Uncharacterized protein (Fragment)	marine sediment metagenome	99.4	176	152-357	9-185
2_1	363		A0A292RU09	Uncharacterized protein	Candidatus Gastranaerophilales bacterium	99.4	310	18-357	86-427
2_1	363		S4CXR6	Uncharacterized protein (Fragment)	Enterococcus faecalis 06-MB-DW-09	99.4	95	269-363	2-96
2_1	363		A0A2D6MFM2	PBSX family phage terminase large subunit (Fragment)	Candidatus Pacearchaeota archaeon	99.4	168	6-199	69-240
2_1	363		A0A1G6LSB1	Terminase-like family protein	Geotoga petraea	99.4	297	20-355	97-402
2_1	363		A0A1A9WSI4	Uncharacterized protein	Glossina brevipalpis	99.3	189	6-208	63-260
2_1	363		V8G8S0	Uncharacterized protein	Pelistega indica	99.3	300	35-356	111-460
2_1	363		A0A0F9EKG0	Uncharacterized protein (Fragment)	marine sediment metagenome	99.3	170	23-206	96-265
2_1	363		A0A2A7S1U1	PBSX family phage terminase large subunit	Burkholderia gladioli	99.3	200	6-225	76-278
2_1	363		A0A2D7XHC7	Uncharacterized protein	Pusillimonas sp.	99.3	150	190-356	11-162
2_1	363		A0A1G2YAV6	Uncharacterized protein	Planctomycetes bacterium	99.3	196	142-358	257-469
2_1	363		G1JWB7	Terminase	Mycobacterium	99.3	320	6-354	102-497
2_1	363		A0A2S5P8W7	Uncharacterized protein	Hyphomicrobium sp.	99.3	335	3-357	61-440
2_1	363		A0A0F9T2Z4	Uncharacterized protein	marine sediment metagenome	99.3	294	32-356	118-455
2_1	363		A0A0F9TXZ3	Uncharacterized protein	marine sediment metagenome	99.3	290	32-355	298-619
2_1	363		X1CQ14	Uncharacterized protein	marine sediment metagenome	99.3	142	192-354	29-178
2_1	363		D3NXQ8	Uncharacterized protein	Azospirillum sp.	99.3	303	35-359	117-452
2_1	363		A0A0F9BE44	Uncharacterized protein (Fragment)	marine sediment metagenome	99.3	263	57-355	37-328
2_1	363		A0A0Q8QTN5	Uncharacterized protein	Sphingomonas sp.	99.3	204	121-357	4-225
2_1	363		J0QFW1	Phage terminase, large subunit, PBSX family	Helicobacter pylori Hp P-13	99.2	220	6-247	78-306
2_1	363		A0A0F9SNJ9	Uncharacterized protein	marine sediment metagenome	99.2	299	22-356	87-414
2_1	363		A0A0F8ZYD8	Uncharacterized protein (Fragment)	marine sediment metagenome	99.2	116	33-162	69-185
2_1	363		A0A1V5WPQ3	Terminase-like family protein	bacterium	99.2	287	26-345	84-394
2_1	363		A0A1H1YMU2	Phage terminase, large subunit, PBSX family	Microterricola viridarii	99.2	127	33-172	31-158
2_1	363		A0A2D6AIF6	Uncharacterized protein	Flammeovirgaceae bacterium	99.2	308	31-357	127-488
2_1	363		A0A2M8EZ62	Uncharacterized protein	Candidatus Roizmanbacteria bacterium	99.2	186	151-356	9-198
2_1	363		X1TD91	Uncharacterized protein (Fragment)	marine sediment metagenome	99.2	141	7-163	37-178
2_1	363		A0A257ZV18	Uncharacterized protein	Rhodobacterales bacterium	99.2	154	6-175	123-279
2_1	363		A0A2E3H3N4	Uncharacterized protein	Pseudooceanicola sp.	99.2	136	194-355	1-137
2_1	363		A0A1V5IJH2	Phage terminase large subunit	Bacteroidetes bacterium	99.2	281	4-328	63-378
2_1	363		F3YBH3	Putative phage terminase large subunit	Melissococcus plutonius	99.1	66	3-68	29-94
2_1	363		J9GGJ9	Protein containing Phage terminase large subunit domain protein (Fragment)	gut metagenome	99.1	72	6-77	4-77
2_1	363		A0A0F9VJ83	Uncharacterized protein	marine sediment metagenome	99.1	201	20-242	91-293
2_1	363		A0A0F8XSA0	Uncharacterized protein (Fragment)	marine sediment metagenome	99.1	95	259-361	16-110
2_1	363		A0A162CSX0	Uncharacterized protein	Bacillus endophyticus	99.1	78	3-80	22-101
2_1	363		U7UE69	Phage terminase large subunit-like protein (Fragment)	Megasphaera sp.	99.1	52	3-54	74-125
2_1	363		A0A1H1FER8	Uncharacterized protein	Rhizobiales bacterium	99.1	296	34-355	127-477
2_1	363		A0A2D8U079	Uncharacterized protein	Synechococcus sp.	99.1	324	16-355	8-399
2_1	363		A0A0F9IBE9	Uncharacterized protein	marine sediment metagenome	99.1	313	20-361	125-456
2_1	363		A0A0F9BZQ9	Uncharacterized protein (Fragment)	marine sediment metagenome	99.1	315	21-356	130-484
2_1	363		A0A0F9QWL7	Uncharacterized protein	marine sediment metagenome	99.1	268	35-346	109-390
2_1	363		A0A2E8RBY0	Uncharacterized protein	Euryarchaeota archaeon	99.1	297	31-359	184-531
2_29	767	phage morphogenesis	A0A0D1XVP2	Phage terminase large subunit	Aneurinibacillus migulanus	100	391	11-408	3-394
2_29	767		A0A2X0YGZ6	SPP1 family phage portal protein	Bacillus circulans	100	319	436-763	10-334
2_29	767		A0A0X3RGI1	Portal protein	Streptomyces alboniger	100	320	439-762	9-331
2_29	767		K4I466	Minor capsid protein	Lactobacillus virus ATCC8014	100	336	425-763	2-380
2_29	767		A0A2R3JLR1	Phage portal protein	Lactobacillus sp.	100	325	437-766	22-362
2_29	767		A0A0R2HFY9	Phage terminase, large subunit, PBSX family	Fructobacillus fructosus KCTC 3544	100	387	18-411	10-407
2_29	767		K6SGT8	Phage portal	Lactobacillus casei UW4	100	324	430-760	16-344
2_29	767		A0A0R1PG18	Prophage Lp1 protein 39	Lactobacillus paralimentarius DSM 13238 = JCM 10415	100	338	423-760	27-420
2_29	767		A0A2T4MT91	Phage portal protein	Staphylococcus agnetis	100	317	437-760	11-354
2_29	767		F6DM21	Phage terminase, large subunit, PBSX family	Desulfotomaculum ruminis	100	389	18-415	9-428
2_29	767		G1C4W1	Phage portal protein	Enterococcus phage SAP6	100	325	429-761	17-358
2_29	767		A0A0F3GLZ1	Phage terminase, large subunit, PBSX	Candidatus Magnetobacterium	100	379	20-414	42-426
2_29	767		A0A1C3H469	Phage terminase, large subunit	Cardiobacterium	100	373	28-412	12-403
2_29	767		A0A072WZQ6	Terminase	Clostridium botulinum C/D str. It1	100	389	18-411	10-416
2_29	767		A0A1H3F9M5	Phage portal protein, SPP1 family	Tepidimicrobium xylanilyticum	100	311	442-760	20-360
2_29	767		A0A2X3TJG9	Phage terminase large subunit	Staphylococcus aureus	100	405	5-409	142-548
2_29	767		X0U7X2	Uncharacterized protein (Fragment)	marine sediment metagenome	100	309	99-412	3-317
2_29	767		A0A0T8QM72	Phage terminase large subunit	Streptococcus pneumoniae	100	367	18-405	18-411
2_29	767		C3WE98	Phage terminase, large subunit, PBSX family	Fusobacterium	100	384	18-409	6-426
2_29	767		A0A0T9A5I5	Phage portal protein, SPP1 family	Streptococcus pneumoniae	100	318	436-759	12-344
2_29	767		A0A1B1INT9	Terminase large subunit	uncultured Mediterranean phage uvDeep-CGR1-KM17-C101	100	354	33-411	16-377
2_29	767		A0A1W1VY63	Phage terminase, large subunit, PBSX family	Thermanaeromonas toyohensis ToBE	100	360	32-410	20-397
2_29	767		A0A2U1K0R3	Uncharacterized protein	Bacillaceae bacterium	100	374	32-416	53-454
2_29	767		U2D2H3	Phage portal protein, SPP1 family	Clostridiales bacterium	100	309	441-760	3-315
2_29	767		A0A1N6DJ07	Phage terminase large subunit	Singulisphaera sp.	100	372	28-412	18-426
2_29	767		A0A2D7XI69	PBSX family phage terminase large subunit	Pusillimonas sp.	100	369	25-410	8-393
2_29	767		A0A0N7IR81	Large subunit terminase	Lactobacillus phage CL2	100	355	33-403	25-397
2_29	767		A0A1I1AU52	Phage portal protein, SPP1 family	Acetitomaculum ruminis DSM 5522	100	316	443-760	31-375
2_29	767		A0A211ZUI2	Uncharacterized protein	Inquilinus limosus	100	382	18-411	126-512
2_29	767		A0A1M5ZJJ8	Phage portal protein, SPP1 family	Sporobacter termitidis DSM 10068	100	317	440-760	8-393
2_29	767		D7RWI3	Gp2	Brochothrix phage BL3	100	394	18-415	10-424
2_29	767		A0A2V2D0B2	PBSX family phage terminase large subunit	Lactobacillus fermentum	100	370	36-412	133-514
2_29	767		R6EF77	Phage terminase large subunit PBSX family	Prevotella sp.	100	360	34-410	25-398
2_29	767		A0A2U0S755	Uncharacterized protein (Fragment)	Candidatus Bathyarchaeota archaeon	100	367	33-415	74-480
2_29	767		A0A2X4HG31	Lj928 prophage protein	Lactobacillus brevis	100	315	443-760	57-408
2_29	767		A0A2X1A0A2	Phage terminase, large subunit protein	Bacillus licheniformis	100	343	18-368	4-378
2_29	767		A0A0G1PP50	Uncharacterized protein	Candidatus Azambacteria bacterium	100	359	31-411	13-385
2_29	767		A0A1Q4C4L9	Terminase	Nitrosospira sp.	100	373	26-413	13-405
2_29	767		A0A1V5QEP8	Phage terminase large subunit	Betaproteobacteria bacterium	100	305	108-420	6-315
2_29	767		R5RFS1	SPP1 family phage portal protein	Coprobacillus sp.	100	338	425-765	10-369
2_29	767		A0A1C6CLL2	Phage portal protein, SPP1 family	uncultured Flavonifractor sp.	100	311	439-761	11-326
2_29	767		A0A271K6K3	Uncharacterized protein	Mesorhizobium wenxiniae	100	385	19-412	36-430
2_29	767		A0A0T8QYY8	Phage terminase, large subunit	Streptococcus pneumoniae	100	300	110-410	20-340
2_29	767		A0A1Y4JZK2	Uncharacterized protein	Olsenella sp.	100	369	37-411	164-560
2_29	767		A0A0P6XJK3	Uncharacterized protein	Herpetosiphon geysericola	100	365	32-411	34-435
2_29	767		A0A0D4CJ43	Terminase	Lactobacillus mucosae LM1	100	357	29-409	19-400
2_29	767		R6ISE3	Phage portal protein SPP1 family	Clostridium sp.	100	322	429-760	6-385
2_29	767		F5YJQ4	Phage terminase, large subunit, PBSX family	Treponema primitia	100	353	32-408	19-400
2_29	767		A0L8A6	Uncharacterized protein	Magnetococcus marinus	100	361	36-414	3-418
2_29	767		A0A0F9SS97	Uncharacterized protein	marine sediment metagenome	100	352	32-411	27-390
2_29	767		A0A0S1UHI7	Putative large terminase	Streptomyces sp.	100	286	113-409	3-306
2_29	767		A0A2P7SY89	PBSX family phage terminase large subunit	Brevibacillus brevis	100	258	11-271	4-283
2_29	767		A0A0L0WCY8	Phage portal protein, SPP1 family	Clostridium purinilyticum	100	292	460-764	42-350
2_29	767		A0A2V9D2Z4	Uncharacterized protein	Acidobacteria bacterium	100	361	31-407	56-475
2_29	767		M6DA57	Phage terminase large subunit	Leptospira alstonii serovar Sichuan str. 79601	100	305	98-411	8-335
2_29	767		A0A1I0K8K5	Phage terminase, large subunit, PBSX family	[Clostridium] lavalense	100	386	18-410	282-684
2_29	767		A0A2N2MR45	PBSX family phage terminase large subunit (Fragment)	Chloroflexi bacterium	100	325	66-409	5-379
2_29	767		A0A084INP0	Phage terminase, large subunit	Salinisphaera hydrothermalis C41B8	100	393	5-411	3-407
2_29	767		L0AIZ1	Phage terminase large subunit	Natronobacterium	100	356	34-410	49-415
2_29	767		A0A2D9CKR5	Uncharacterized protein	Phycisphaerae bacterium	100	236	166-409	1-237
2_29	767		M4SS86	Phage terminase	Cyanophage KBS-S-2A	100	366	26-414	7-404
2_29	767		J9QL24	Terminase large subunit	Pectobacterium	100	369	23-408	44-435
2_29	767		A0A1B1IVW9	Terminase large subunit	uncultured Mediterranean phage	100	367	31-411	35-432
2_29	767		A0A1N7AXV9	Terminase-like family protein	Janthinobacterium	100	364	32-414	31-434
2_29	767		U2WAC3	Terminase, large subunit, PBSX-like family protein	Streptococcus pyogenes GA06023	100	254	13-266	2-256
2_29	767		L0A0Y8	Phage terminase large subunit	Deinococcus peraridilitoris	100	370	32-414	24-411
2_29	767		A0A2I1K254	PBSX family phage terminase large subunit	Facklamia ignava	100	383	18-407	6-424
2_29	767		A0A073IQ41	Uncharacterized protein	Synergistes jonesii	100	386	25-424	15-412
2_29	767		A0A0F9RLU8	Uncharacterized protein	marine sediment metagenome	100	365	33-411	5-390
2_29	767		A0A174XHA8	Phage portal protein, SPP1 family	[Ruminococcus] torques	100	326	427-763	12-350
2_29	767		A0A2D7LK52	Uncharacterized protein	Candidatus Pelagibacter sp.	100	365	35-411	186-610
2_29	767		Q3AMF0	Uncharacterized protein	Synechococcus sp.	100	361	31-412	18-402
2_29	767		A0A0R1U169	Phage terminase, large subunit, pbsx family	Lactobacillus apodemi DSM 16634 = JCM 16172	100	238	163-410	68-325
2_29	767		M1WKH9	Uncharacterized protein	Pseudodesulfovibrio piezophilus	100	385	11-411	2-407
2_29	767		F7V7P3	Uncharacterized protein	Clostridium sp.	100	369	37-410	120-503
2_29	767		A0A1M6SUA1	Phage terminase large subunit	Marinobacter antarcticus	100	378	18-410	11-470
2_29	767		R9TRF4	Large terminase subunit	Vibrio phage pYD38-A	100	368	34-411	438-830
2_29	767		A0A157ZM29	Phage terminase large subunit	Caballeronia temeraria	100	371	26-411	68-464
2_29	767		A0A0F3GPU3	Phage terminase, large subunit, PBSX family (Fragment)	Candidatus Magnetobacterium	100	291	33-333	33-329
2_29	767		A0A1Y3TU12	Terminase	Massiliomicrobiota sp.	100	394	2-411	2-433
2_29	767		A0A0F8XGG5	Uncharacterized protein (Fragment)	marine sediment metagenome	100	306	106-420	2-354
2_29	767		A0A1V5WWM8	Terminase-like family protein	Parcubacteria group bacterium	100	375	17-411	7-410
2_29	767		V8G8S0	Uncharacterized protein	Pelistega indica	100	366	28-407	15-460
2_29	767		A0A2D1GQH4	Portal protein	Lysinibacillus phage vB_LspM-01	100	317	440-760	39-395
2_29	767		I0K6V5	PBSX phage terminase large subunit	Fibrella aestuarina BUZ 2	100	377	22-411	16-432
2_29	767		A0A1N6S438	Phage terminase large subunit	Chryseobacterium	100	364	37-408	2-409
2_29	767		C0ZFG1	Uncharacterized protein	Brevibacillus brevis	100	371	19-408	13-448
2_29	767		A0A0M2ZRI3	Phage portal protein, SPP1 family	Lactococcus lactis subsp. cremoris	100	222	539-762	3-225
2_29	767		M4Q3G1	Uncharacterized protein	Dunaliella viridis virus SI2	100	380	21-407	14-518
2_29	767		A0A254MQI7	Uncharacterized protein	Eikenella corrodens	100	369	29-405	16-395
2_29	767		A0A078RHS1	Intein C-terminal splicing region domain protein	Bacteroides vulgatus str. 3775 SL	100	401	25-438	9-444
2_29	767		A0A2A7E2Z7	Uncharacterized protein	Bacillus sp.	100	315	441-760	45-390
2_29	767		A0A0F9H469	Uncharacterized protein	marine sediment metagenome	100	371	24-412	30-427
2_29	767		A0A1H1FER8	Uncharacterized protein	Rhizobiales bacterium	100	359	25-406	33-477
2_29	767		A0A2V2ERH9	Uncharacterized protein	Firmicutes bacterium	100	367	30-416	45-458
2_29	767		A0A0P9DPY3	Uncharacterized protein	Kouleothrix aurantiaca	100	354	31-406	28-419
2_29	767		D3NXQ8	Uncharacterized protein	Azospirillum sp.	100	369	31-411	22-453
2_29	767		A0A0H5SHH6	Uncharacterized protein	Herbinix hemicellulosilytica	100	384	19-410	237-634
2_29	767		A0A1W9VX51	Uncharacterized protein	Spirochaetaceae bacterium	100	359	31-411	20-394
2_29	767		L0P6C6	Portal protein	Lactobacillus phage phiAQ113	100	227	444-760	17-259
2_29	767		A0A1G6LSB1	Terminase-like family protein	Geotoga petraea	100	360	34-411	31-407
2_29	767		A0A2N1W9X8	Uncharacterized protein (Fragment)	Gemmatimonadetes bacterium	100	313	443-761	47-401
2_29	767		A0A0F9KVP0	Uncharacterized protein	marine sediment metagenome	100	367	33-411	32-424
2_29	767		A0A2G6EYE7	PBSX family phage terminase large subunit (Fragment)	Fusobacteriales bacterium	100	286	18-306	15-315
2_29	767		A0A292RU09	Uncharacterized protein	Candidatus Gastranaerophilales bacterium	100	366	31-409	19-428
2_29	767		A0A2D0KKK0	Terminase	Xenorhabdus stockiae	100	261	20-293	4-272
2_29	767		R4TG42	Terminase large subunit	Halovirus HHTV-2	100	375	16-411	24-554
2_29	767		D4W1Y6	Phage portal protein, SPP1 family	Turicibacter sanguinis PC909	100	307	445-760	15-330
2_29	767		A0A2K8VCR1	Uncharacterized protein	Tenacibaculum sp.	100	385	15-409	8-488
2_29	767		X0YSD0	Uncharacterized protein (Fragment)	marine sediment metagenome	100	180	228-412	2-182
2_29	767		A0A0F9IMW7	Uncharacterized protein	marine sediment metagenome	99.9	385	1-407	2-398
2_29	767		Q94MS5	Terminase	Myxococcus phage Mx8	99.9	372	24-407	12-441
2_29	767		A0A150C8B3	Uncharacterized protein	Bacillus cereus	99.9	313	17-333	4-340
2_29	767		A0A110B6D6	Putative phage terminase large subunit	Acaryochloris phage A-HIS2	99.9	365	36-412	37-472
2_29	767		A0A0X8JJ32	Uncharacterized protein	Desulfovibrio fairfieldensis	99.9	361	29-410	22-459
2_29	767		A0A0C1PS77	Phage portal	Lactobacillus brevis	99.9	221	540-760	2-262
2_29	767		B6D7H6	Gp3	Listeria phage P40	99.9	315	437-759	8-383
2_29	767		A0A0F9ED44	Uncharacterized protein (Fragment)	marine sediment metagenome	99.9	324	65-410	6-362
2_29	767		A0A073JKP2	Uncharacterized protein	Sulfitobacter pseudonitzschiae	99.9	364	36-408	103-496
2_29	767		A0A2D6XIP2	Uncharacterized protein	Candidatus Pacearchaeota archaeon	99.9	360	26-407	49-434
2_29	767		A0A0F7L4V5	Phage terminase, large subunit	uncultured marine virus	99.9	369	25-410	28-406
2_29	767		A0A0F9VQ67	Uncharacterized protein	marine sediment metagenome	99.9	385	22-424	6-417
2_29	767		A0A191SAM1	Terminase large subunit	Nostoc phage N1	99.9	368	33-409	24-431
2_29	767		A0A0F9BZQ9	Uncharacterized protein (Fragment)	marine sediment metagenome	99.9	377	33-419	61-496
2_29	767		J0QFW1	Phage terminase, large subunit, PBSX family	Helicobacter pylori Hp P-13	99.9	291	1-307	1-304
2_29	767		A1HR49	Uncharacterized protein	Thermosinus carboxydivorans Nor1	99.9	348	47-412	412-822
2_29	767		A6L468	Putative terminase	Bacteroides vulgatus	99.9	384	18-408	6-488
2_29	767		A0A1A9ZTK6	Uncharacterized protein	Glossina pallidipes	99.9	333	41-381	438-777
2_29	767		A0A1V5C7F8	Terminase-like family protein	Syntrophorhabdus sp.	99.9	359	32-408	176-560
2_29	767		A0A0F9EKG0	Uncharacterized protein (Fragment)	marine sediment metagenome	99.9	231	32-273	30-265
2_29	767		H0G665	Uncharacterized protein	Sinorhizobium meliloti CCNWSX0020	99.9	374	16-408	20-440
2_29	767		A0A2H4PHU1	Terminase large subunit	TM7 phage DolZOral124_53_65	99.9	376	32-419	38-494
2_29	767		U5FBJ7	PBSX family phage terminase, large subunit	Erysipelotrichaceae bacterium	99.9	368	27-408	9-402
2_29	767		A0A292SRG5	PBSX family phage terminase large subunit	Candidatus Gastranaerophilales bacterium	99.9	361	33-407	26-420
2_29	767		K7RFH7	Terminase large subunit	Vibrio phage vB_VpaS_MAR10	99.9	388	4-411	7-425
2_29	767		A0A1N7FJ23	Terminase-like family protein	Haladaptatus litoreus	99.9	366	20-410	22-423
2_29	767		A0A1B8PUH4	Uncharacterized protein	Moraxella osloensis	99.9	369	36-422	25-399
2_29	767		A0A1V5IJH2	Phage terminase large subunit	Bacteroidetes bacterium	99.9	293	27-333	9-324
2_29	767		A0A0S3FPL8	Uncharacterized protein	Chryseobacterium	99.9	350	36-406	37-470
2_29	767		A0A0F9DGR2	Uncharacterized protein (Fragment)	marine sediment metagenome	99.9	296	34-336	39-360
2_29	767		A0A0X8D3W4	Polyphosphate glucokinase	Aneurinibacillus sp.	99.9	315	436-757	12-380
2_29	767		Q2NT61	Putative phage terminase large subunit	Sodalis glossinidius	99.9	207	20-235	4-212
2_29	767		A0A1T3DJN8	Terminase	Elizabethkingia anophelis	99.9	350	36-410	67-467
2_29	767		A0A150ISF9	Terminase-like family protein	Arc I group archaeon B15fssc0709_Meth_Bin003	99.9	366	34-409	22-421
2_29	767		A0A0D6MNK4	Phage DNA packaging protein	Tanticharoenia sakaeratensis NBRC 103193	99.9	362	31-412	22-424
2_29	767		A0A0F9SUI4	Uncharacterized protein	marine sediment metagenome	99.9	373	28-412	32-460
2_29	767		A0A2E3MWM2	Uncharacterized protein	Planctomycetaceae bacterium	99.9	367	34-411	51-472
2_29	767		A0A1G2YAV6	Uncharacterized protein	Planctomycetes bacterium	99.9	355	35-412	62-472
2_29	767		A0A2W6ILD4	Uncharacterized protein	Stenotrophomonas maltophilia	99.9	259	24-293	12-279
2_29	767		J9CBI1	Phage terminase, large subunit, PBSX family (Fragment)	gut metagenome	99.9	245	163-409	5-260
2_29	767		X1C115	Uncharacterized protein (Fragment)	marine sediment metagenome	99.9	245	155-409	1-250
2_29	767		X0UVE0	Uncharacterized protein (Fragment)	marine sediment metagenome	99.9	233	112-350	5-249
2_29	767		S2JX65	Uncharacterized protein	Pseudomonas plecoglossicida NB2011	99.9	363	36-409	42-497
2_29	767		A0A0F8YHY1	Uncharacterized protein (Fragment)	marine sediment metagenome	99.9	255	35-299	30-303
2_29	767		A0A2S5P8W7	Uncharacterized protein	Hyphomicrobium sp.	99.9	379	17-409	5-441
2_29	767		C3PIC6	Putative phage terminase	Corynebacterium	99.9	352	30-396	18-393
2_29	767		A0A2D4XQB5	Uncharacterized protein	Aequorivita sp.	99.9	351	36-407	25-418
2_29	767		G1JWB7	Terminase	Mycobacterium	99.9	386	17-411	24-503
2_29	767		A0A1X1PSU7	Uncharacterized protein	Frankia casuarinae	99.9	204	199-410	1-228
2_29	767		B8L4C2	Phage terminase, large subunit, pbsx	Stenotrophomonas sp.	99.9	364	34-408	26-450
2_29	767		R9KXV5	SPP1 family phage portal protein	Lachnospiraceae bacterium	99.9	332	428-764	2-373
2_29	767		A0A1F9YP12	Uncharacterized protein	Euryarchaeota archaeon RBG_13_31_8	99.9	299	439-756	8-324
2_29	767		A0A0F9K4E7	Uncharacterized protein	marine sediment metagenome	99.9	382	16-414	173-583
2_29	767		A0A166EGQ6	Terminase-like family protein	Methanobrevibacter cuticularis	99.9	380	19-411	26-442
2_29	767		A0A2V1N573	Phage portal protein	Lactobacillus bambusae	99.9	208	545-761	1-224
2_29	767		A0A1V5WPQ3	Terminase-like family protein	bacterium	99.9	350	32-396	16-394
2_29	767		A0A0F9HAA3	Uncharacterized protein (Fragment)	marine sediment metagenome	99.9	292	101-408	7-319
2_29	767		A0A1C6H2E9	Uncharacterized conserved protein	uncultured Bacteroides sp.	99.9	370	33-411	68-504
2_29	767		A0A0F9F8X2	Uncharacterized protein	marine sediment metagenome	99.9	387	1-408	1-440
2_29	767		A0A0R1YDR6	Phage terminase large subunit	Lactobacillus aviarius subsp. aviarius DSM 20655	99.9	258	135-408	5-283
2_29	767		A0A255I8A8	Uncharacterized protein	Romboutsia maritimum	99.9	222	443-667	3-262
2_29	767		A0A1V6J4W2	Terminase-like family protein	Verrucomicrobia bacterium	99.9	354	37-407	10-395
2_29	767		G8AVN5	Putative P-loop protein	Azospirillum brasilense Sp245	99.9	371	16-411	19-424
2_29	767		A0A0F8YLH3	Uncharacterized protein (Fragment)	marine sediment metagenome	99.9	297	34-342	51-355
2_29	767		A0A236I6T5	Uncharacterized protein	Shigella sonnei	99.9	216	20-244	4-222
2_29	767		B6FZZ2	Putative phage portal protein, SPP1 family (Fragment)	[Clostridium] hiranonis DSM 13275	99.9	198	563-761	2-211
2_29	767		A0A2D6MFM2	PBSX family phage terminase large subunit (Fragment)	Candidatus Pacearchaeota archaeon	99.9	226	28-266	15-240
2_29	767		A0A2A7S1U1	PBSX family phage terminase large subunit	Burkholderia gladioli	99.9	269	16-296	8-281
2_29	767		A0A0K8P448	Uncharacterized protein	Ideonella sakaiensis	99.9	368	32-405	25-464
2_29	767		A0A2D6AIF6	Uncharacterized protein	Flammeovirgaceae bacterium	99.9	345	67-425	88-507
2_29	767		A0A064A8E9	Uncharacterized protein (Fragment)	Fusobacterium	99.9	306	443-759	26-342
2_29	767		A0A1F2X3R6	Uncharacterized protein	Actinobacteria bacterium	99.9	373	20-408	17-410
2_29	767		A0A0F9FTT9	Uncharacterized protein (Fragment)	marine sediment metagenome	99.9	274	481-760	7-329
2_29	767		A0A0F9PUT2	Uncharacterized protein	marine sediment metagenome	99.9	292	440-737	11-320
2_29	767		A0A177QX51	Uncharacterized protein	Planctomycetaceae bacterium	99.9	363	17-408	8-393
2_29	767		A0A150MUM0	Uncharacterized protein	Geobacillus stearothermophilus	99.8	145	267-412	18-162
2_29	767		A0A2E3R2E7	Uncharacterized protein	Rhodothermaceae bacterium	99.8	359	34-411	39-437
2_29	767		G9RUD3	PBSX family phage terminase, large subunit	Subdoligranulum sp.	99.8	246	37-292	23-281
2_29	767		A0A2D9CFU2	Uncharacterized protein	Phycisphaerae bacterium	99.8	367	36-413	86-535
2_29	767		A0A0F9QWL7	Uncharacterized protein	marine sediment metagenome	99.8	371	1-396	1-389
2_29	767		A0A175RQ74	Uncharacterized protein	Aureimonas ureilytica	99.8	382	15-410	4-417
2_29	767		A0A0H3ZYI4	Uncharacterized protein	Aliivibrio fischeri	99.8	360	37-407	14-396
2_29	767		A0A0F9BRI1	Uncharacterized protein (Fragment)	marine sediment metagenome	99.8	324	37-373	42-420
2_29	767		A0A1W9RUW0	Uncharacterized protein (Fragment)	candidate division Zixibacteria bacterium	99.8	264	31-307	31-301
2_29	767		A0A2D0JZD1	Uncharacterized protein	Xenorhabdus sp.	99.8	370	31-408	22-481
2_29	767		A0A0F9IBE9	Uncharacterized protein	marine sediment metagenome	99.8	365	37-418	64-462
2_29	767		A0A0F9SNJ9	Uncharacterized protein	marine sediment metagenome	99.8	356	34-409	25-416
2_29	767		R6NLB9	Portal protein	Firmicutes bacterium	99.8	150	536-685	2-156
2_29	767		A0A1F2VS68	Uncharacterized protein	Actinobacteria bacterium	99.8	374	26-409	14-429
2_29	767		A0A1Q6MB84	Uncharacterized protein	Clostridiales bacterium	99.8	206	443-649	12-222
2_29	767		A0A0F9T2Z4	Uncharacterized protein	marine sediment metagenome	99.8	364	31-408	38-456
2_29	767		U4S0B0	Phage terminase large subunit	Glaesserella parasuis MN-H	99.8	296	25-330	12-319
2_29	767		A0A2D7X2I9	PBSX family phage terminase large subunit (Fragment)	Marinobacter sp.	99.8	213	80-306	3-215
2_29	767		A0A0F9VJ83	Uncharacterized protein	marine sediment metagenome	99.8	355	1-376	1-370
2_29	767		A0A0P0U997	Uncharacterized protein	Flavobacterium	99.8	296	21-332	7-329
2_29	767		A0A1H7CIQ6	Phage terminase, large subunit, PBSX family	Propionispira arboris	99.8	228	65-294	5-243
2_29	767		A0A0B2XMI1	Uncharacterized protein	Lactobacillus curvatus	99.8	244	35-291	17-271
2_29	767		A0A0F9SS87	Uncharacterized protein	marine sediment metagenome	99.8	366	32-413	37-441
2_29	767		A0A1Y4GVU6	Uncharacterized protein	Anaerofilum sp.	99.8	194	216-410	2-203
2_29	767		A0A2E3D7G4	Uncharacterized protein	Gammaproteobacteria bacterium	99.8	375	21-408	27-423
2_29	767		A0A0F9PMF8	Uncharacterized protein	marine sediment metagenome	99.8	328	66-409	427-772
2_29	767		A0A1G1SQC3	Uncharacterized protein	Hymenobacter lapidarius	99.8	282	9-294	6-329
2_29	767		F8TVK1	Terminase	EBPR siphovirus 1	99.8	353	39-408	2-402
2_29	767		A0A2R8BY10	Uncharacterized protein	Palleronia abyssalis	99.8	381	10-405	5-424
2_29	767		J1GLD6	SPP1 family phage portal protein	Weissella koreensis KCTC 3621	99.8	200	440-641	15-224
2_29	767		A0A0E2NM36	Uncharacterized protein	Mesorhizobium sp.	99.8	374	33-411	31-505
2_29	767		A0A0F9KF36	Uncharacterized protein	marine sediment metagenome	99.8	388	19-428	12-454
2_29	767		A0A0F9T4R0	Uncharacterized protein	marine sediment metagenome	99.8	357	35-406	76-501
2_29	767		A0A1Y4EZL1	Uncharacterized protein	Blautia sp.	99.8	388	18-411	143-569
2_29	767		A0A0U5NRB2	Phage portal protein, SPP1 Gp6-like	Clostridium sp.	99.8	160	600-764	7-166
2_29	767		A0A0K1PUG4	Phage terminase, large subunit	Labilithrix luteola	99.8	355	34-406	42-438
2_29	767		A0A2H5YVW8	Uncharacterized protein	bacterium	99.8	357	27-412	42-423
2_29	767		G9RRL2	SPP1 family phage portal protein	Subdoligranulum sp.	99.8	270	484-759	50-356
2_29	767		A0A1F4HGU2	TerL (Fragment)	Burkholderiales bacterium	99.8	262	21-290	13-313
2_29	767		A0A2D6M8R2	Uncharacterized protein	Candidatus Pacearchaeota archaeon	99.8	355	32-403	22-420
2_29	767		A0A2V2RPZ5	Uncharacterized protein	Acidobacteria bacterium	99.8	356	32-407	37-421
2_29	767		A0A2D7XAV2	Terminase (Fragment)	Pusillimonas sp.	99.8	263	135-411	1-286
2_29	767		A0A1E4ZGN8	Uncharacterized protein	Flavobacteriaceae bacterium	99.8	218	21-245	63-301
2_29	767		A0A162TI25	Terminase	Wohlfahrtiimonas chitiniclastica	99.8	245	35-291	28-291
2_29	767		A0A0F8ZBD3	Uncharacterized protein (Fragment)	marine sediment metagenome	99.8	174	234-411	5-205
2_29	767		A0A0F9TXZ3	Uncharacterized protein	marine sediment metagenome	99.8	358	33-407	220-620
2_29	767		A0A2K3JDV2	Uncharacterized protein	Thermoplasmata archaeon M8B2D	99.8	266	473-744	56-331
2_29	767		A0A0F9A7J6	Uncharacterized protein (Fragment)	marine sediment metagenome	99.8	301	99-408	11-354
2_29	767		A0A1W9VTM6	Uncharacterized protein (Fragment)	Spirochaetaceae bacterium	99.7	277	465-744	22-321
2_29	767		X1D5S3	Uncharacterized protein (Fragment)	marine sediment metagenome	99.7	214	103-321	7-235
2_29	767		A0A150MUL7	Uncharacterized protein	Geobacillus stearothermophilus	99.7	204	66-269	7-223
2_29	767		A0A133KCN6	Uncharacterized protein (Fragment)	Anaerococcus hydrogenalis	99.7	162	171-333	1-165
2_29	767		A0A1C7FPW8	Uncharacterized protein	Flavonifractor plautii	99.7	307	441-760	16-355
2_29	767		A0A0P9DUP7	Terminase-like family protein	Candidatus Bathyarchaeota archaeon BA2	99.7	359	35-410	50-429
2_29	767		A0A0F9QPU9	Uncharacterized protein	marine sediment metagenome	99.7	371	33-413	27-488
2_29	767		A0A1G1KLN1	Uncharacterized protein	Omnitrophica bacterium	99.7	358	31-405	8-417
2_29	767		X0SE28	Uncharacterized protein (Fragment)	marine sediment metagenome	99.7	296	102-407	18-336
2_29	767		A0A0F9APJ7	Uncharacterized protein (Fragment)	marine sediment metagenome	99.7	289	101-406	11-343
2_29	767		A0A0G1JN26	Phage terminase, large subunit, PBSX family (Fragment)	Candidatus Collierbacteria bacterium	99.7	167	236-412	2-169
2_29	767		A0A1E5KFL4	Uncharacterized protein	Arthrobacter sp.	99.7	369	30-408	34-442
2_29	767		H0SSZ5	Putative phage Terminase large subunit	Bradyrhizobium sp.	99.7	231	26-265	10-250
2_29	767		A0A1I2DFW4	Uncharacterized protein	Roseovarius indicus	99.7	371	32-412	75-556
2_29	767		A0A133YTV5	Uncharacterized protein	Tissierellia bacterium	99.7	374	18-408	9-425
2_29	767		A0A2L2X8L1	Phage associated protein	Desulfocucumis palustris	99.7	293	457-760	30-335
2_29	767		A0A0Q8QTN5	Uncharacterized protein	Sphingomonas sp.	99.7	210	192-412	4-229
2_29	767		X0Y736	Uncharacterized protein (Fragment)	marine sediment metagenome	99.7	204	35-241	12-226
2_29	767		O80199	Large terminase subunit	Methanobacterium	99.7	345	35-411	72-450
2_29	767		G6F3F7	Uncharacterized protein	Commensalibacter intestini A911	99.7	216	10-240	3-233
2_29	767		A0A2V1YDR0	PBSX family phage terminase large subunit	Pantoea allii	99.7	149	32-185	21-174
2_29	767		A0A075DXT9	Putative large terminase subunit	Acinetobacter phage vB_AbaM_Acibel004	99.7	263	21-291	16-357
2_29	767		A0A257ZV18	Uncharacterized protein	Rhodobacterales bacterium	99.7	226	31-264	71-298
2_29	767		A0A0F9LA04	Uncharacterized protein	marine sediment metagenome	99.7	279	10-294	3-308
2_29	767		A0A2X0YSK7	Phage Portal protein	Bacillus tequilensis	99.7	116	641-760	11-127
2_29	767		A0A1A9WSI4	Uncharacterized protein	Glossina brevipalpis	99.7	237	20-264	2-246
2_29	767		A0A0F9PHW2	Uncharacterized protein	marine sediment metagenome	99.7	357	32-407	25-399
2_29	767		J1JWY4	PBSX family phage terminase, large subunit	Bartonella tamiae Th239	99.7	154	22-184	37-192
2_29	767		A0A0F8Y5X4	Uncharacterized protein (Fragment)	marine sediment metagenome	99.7	270	100-379	35-323
2_29	767		A0A1Z8SL93	Uncharacterized protein (Fragment)	Candidatus Endolissoclinum sp.	99.7	333	47-403	358-716
2_29	767		A0A249XN49	Terminase	Arthrobacter phage GurgleFerb	99.7	364	32-406	45-464
2_29	767		A0A2T7BFG4	Uncharacterized protein	Chitinophaga sp.	99.7	360	26-409	13-414
2_29	767		A0A1V5M2I6	Phage terminase large subunit	Firmicutes bacterium	99.7	368	30-406	22-469
2_29	767		A0A0F9GAX9	Uncharacterized protein	marine sediment metagenome	99.7	372	32-413	25-459
2_29	767		A0A0F9D535	Uncharacterized protein (Fragment)	marine sediment metagenome	99.7	292	102-409	2-307
2_29	767		A0A0F8ZYD8	Uncharacterized protein (Fragment)	marine sediment metagenome	99.7	182	36-231	2-185
2_29	767		A0A1A9WSI8	Uncharacterized protein	Glossina brevipalpis	99.7	261	31-302	19-292
2_29	767		A0A2E8RBY0	Uncharacterized protein	Euryarchaeota archaeon	99.7	371	34-413	62-534
2_29	767		A0A0P6X6I4	Uncharacterized protein	Bellilinea caldifistulae	99.7	249	37-306	1-261
2_29	767		A0A0F9IL99	Uncharacterized protein (Fragment)	marine sediment metagenome	99.7	266	135-412	2-313
2_29	767		A0A2E2EUL1	Uncharacterized protein	Flavobacteriaceae bacterium	99.7	337	48-406	1-396
2_29	767		A0A1Y3WE49	Phage portal protein	Barnesiella sp.	99.6	264	483-758	86-381
2_29	767		A0A0S8JFI9	Uncharacterized protein	bacterium	99.6	362	37-410	54-448
2_29	767		A0A2P4V647	Uncharacterized protein	Caenorhabditis remanei	99.6	359	34-411	245-642
2_29	767		W8F094	Uncharacterized protein	Hymenobacter swuensis DY53	99.6	248	36-292	36-307
2_29	767		A0A0J7L4E7	Terminase large subunit	Lasius niger	99.6	358	20-399	143-540
2_29	767		A0A0S8IG09	Uncharacterized protein	bacterium	99.6	350	37-411	57-444
2_29	767		R6E534	Uncharacterized protein	Ruminococcus sp.	99.6	370	20-407	7-444
2_29	767		A0A2M8PPC9	Uncharacterized protein (Fragment)	Chloroflexi bacterium	99.6	263	36-307	92-372
2_29	767		K1TXA9	Phage portal protein, SPP1 family (Fragment)	human gut metagenome	99.6	128	630-760	2-131
2_29	767		A0A0F9J2U8	Uncharacterized protein	marine sediment metagenome	99.6	231	34-275	26-262
2_29	767		A0A0F9UED9	Uncharacterized protein	marine sediment metagenome	99.6	350	33-407	19-408
2_29	767		A0A2D6MD34	Uncharacterized protein	Candidatus Pacearchaeota archaeon	99.6	383	31-426	18-503
2_29	767		X1ENN4	Uncharacterized protein (Fragment)	marine sediment metagenome	99.6	213	20-236	18-239
2_29	767		A0A2D8U079	Uncharacterized protein	Synechococcus sp.	99.6	299	100-406	9-399
2_29	767		A0A2T1E0J2	Uncharacterized protein	Leptolyngbya frigida ULC18	99.6	373	34-419	57-486
2_29	767		A0A0F9NL87	Uncharacterized protein (Fragment)	marine sediment metagenome	99.6	279	114-407	20-321
2_29	767		A0A060C0B6	Terminase_3 (Fragment)	uncultured Lactobacillus sp.	99.6	138	17-157	8-151
2_29	767		A0A1Q6LQA4	Uncharacterized protein	Clostridium sp.	99.6	211	22-238	13-238
2_29	767		A0A0F9Q499	Uncharacterized protein	marine sediment metagenome	99.6	376	28-412	22-475
2_29	767		H9YRG0	Uncharacterized protein	environmental Halophage eHP-20	99.6	295	27-333	21-356
2_29	767		A0A0R1TPC0	Uncharacterized protein	Lactobacillus equi DSM 15833 = JCM 10991	99.6	134	449-582	11-145
2_29	767		A0A2C8YK42	Phage uncharacterized protein (Putative large terminase), C-terminal domain-containing protein	Burkholderia sp.	99.6	284	36-329	32-354
2_29	767		A0A1D7XZY9	Phage portal protein	Formosa sp.	99.6	286	468-759	32-349
2_29	767		A0A0F9MDY6	Uncharacterized protein	marine sediment metagenome	99.6	372	28-408	34-472
2_29	767		A0A0G1NYL5	Uncharacterized protein	Microgenomates group bacterium	99.6	353	39-407	2-400
2_29	767		X0ULU0	Uncharacterized protein (Fragment)	marine sediment metagenome	99.6	206	65-272	4-224
2_29	767		I0KCT8	Phage uncharacterized protein	Fibrella aestuarina BUZ 2	99.6	197	208-412	271-479
2_29	767		A0A1I4RFD3	Phage portal protein, SPP1 family	Paenibacillus sp.	99.6	132	624-760	11-142
2_29	767		A0A2N9BB56	Uncharacterized protein	Streptomyces chartreusis NRRL 3882	99.6	144	258-407	2-167
2_29	767		A0A0U2ZCA0	Uncharacterized protein	Planococcus rifietoensis	99.6	154	439-594	20-185
2_29	767		A0A1V4T0V3	Uncharacterized protein (Fragment)	Oceanospirillum multiglobuliferum	99.6	129	537-668	2-130
2_29	767		A0A2E3XNX3	Uncharacterized protein	Halobacteriovoraceae bacterium	99.6	376	20-414	12-454
2_29	767		A0A1V4VV58	Terminase-like family protein	Pelotomaculum sp.	99.6	371	10-396	2-389
2_29	767		X0T1G0	Uncharacterized protein (Fragment)	marine sediment metagenome	99.6	184	222-411	49-256
2_29	767		A0A011A505	Phage portal protein, SPP1 Gp6-like	Clostridium sp.	99.6	147	440-595	15-162
2_29	767		A0A0F9AWJ3	Uncharacterized protein (Fragment)	marine sediment metagenome	99.6	246	43-307	44-300
2_29	767		A0A0F9UGF8	Uncharacterized protein	marine sediment metagenome	99.6	355	37-409	65-496
2_29	767		I0K856	Uncharacterized protein	Fibrella aestuarina BUZ 2	99.6	370	33-411	37-506
2_29	767		A0A2D6XLE4	Uncharacterized protein	Candidatus Pacearchaeota archaeon	99.6	358	37-411	2-415
2_29	767		A0A2E0SE67	Uncharacterized protein	Rhodopirellula sp.	99.6	371	28-409	41-481
2_29	767		X0XJV3	Uncharacterized protein (Fragment)	marine sediment metagenome	99.6	157	24-185	12-168
2_29	767		A0A1V5X4A6	Uncharacterized protein	Parcubacteria group bacterium	99.6	361	27-406	42-443
2_29	767		A0A2P4NJK6	Phage portal protein (Fragment)	Staphylococcus pseudintermedius	99.6	167	426-594	3-174
2_29	767		A0A0F9FBL1	Uncharacterized protein	marine sediment metagenome	99.6	234	164-407	15-286
2_29	767		A0A1V4T1J5	Uncharacterized protein	Oceanospirillum multiglobuliferum	99.5	176	222-411	2-196
2_29	767		A3ICX3	Uncharacterized protein	Bacillus sp.	99.5	210	433-642	5-240
2_29	767		A0A0F9Q4R9	Uncharacterized protein	marine sediment metagenome	99.5	393	1-412	1-482
2_29	767		A0A0F9F7N6	Uncharacterized protein (Fragment)	marine sediment metagenome	99.5	225	34-266	29-274
2_29	767		X0SRF2	Uncharacterized protein (Fragment)	marine sediment metagenome	99.5	225	170-405	3-265
2_29	767		A0A2V3PJP8	Terminase family protein	Dysgonomonas alginatilytica	99.5	375	19-407	37-445
2_29	767		C0BA57	Putative phage portal protein, SPP1 family	Coprococcus comes ATCC 27758	99.5	333	428-764	13-380
2_29	767		A0A2D6X150	Uncharacterized protein	Candidatus Pacearchaeota archaeon	99.5	358	26-409	33-449
2_29	767		A0A0F9DTH5	Uncharacterized protein (Fragment)	marine sediment metagenome	99.5	154	32-187	20-177
2_29	767		X5M7Q0	Phage terminase, large subunit	Bartonella henselae	99.5	210	28-240	15-232
2_29	767		A0A2N5KMF5	Uncharacterized protein	Actinobacteria bacterium	99.5	364	5-401	10-396
2_29	767		A0A0D6Y9L7	Uncharacterized protein (Fragment)	Mastigocladus laminosus UU774	99.5	232	33-273	17-267
2_29	767		A0A0F9JHE8	Uncharacterized protein	marine sediment metagenome	99.5	363	36-409	32-449
2_29	767		A0A0F9LM23	Uncharacterized protein	marine sediment metagenome	99.5	396	15-423	17-458
2_29	767		A0A2E3QU52	Uncharacterized protein	Rhodothermaceae bacterium	99.5	220	20-246	4-254
2_29	767		A0A0F9BE44	Uncharacterized protein (Fragment)	marine sediment metagenome	99.5	282	111-408	14-330
2_29	767		A0A1K1T9E5	Phage terminase, large subunit, PBSX family (Fragment)	Amycolatopsis australiensis	99.5	196	112-313	4-209
2_29	767		J9G7X5	Phage terminase, large subunit, PBSX family (Fragment)	gut metagenome	99.5	139	18-158	7-155
2_29	767		X0ZUX8	Uncharacterized protein (Fragment)	marine sediment metagenome	99.5	178	220-408	8-185
2_29	767		A0A0F9WHV3	Uncharacterized protein	marine sediment metagenome	99.5	329	66-406	394-785
2_29	767		X0VP11	Uncharacterized protein (Fragment)	marine sediment metagenome	99.5	219	37-263	17-247
2_29	767		A0A0U2ZI60	Uncharacterized protein	Planococcus rifietoensis	99.5	132	623-759	28-162
2_29	767		K1SFA2	SPP1 family phage portal protein (Fragment)	human gut metagenome	99.5	167	543-714	2-192
2_29	767		X1TD91	Uncharacterized protein (Fragment)	marine sediment metagenome	99.5	163	66-232	16-178
2_29	767		A0A1V4T1Q3	Uncharacterized protein (Fragment)	Oceanospirillum multiglobuliferum	99.5	127	559-685	1-137
2_29	767		G0XMU6	Putative large terminase subunit (Fragment)	uncultured Treponema sp.	99.5	204	99-309	22-247
2_29	767		A0A1V4GLQ5	Uncharacterized protein (Fragment)	Moraxella equi	99.5	262	137-406	5-325
2_29	767		A0A269Y2N4	Phage portal protein (Fragment)	Lactobacillus kefiri	99.5	116	628-745	1-128
2_29	767		A0A2B4R5X8	Large terminase protein	Stylophora pistillata	99.5	282	114-411	140-455
2_29	767		A0A2D8HJP4	Terminase	Sneathiella sp.	99.5	263	31-306	17-336
2_29	767		A0A2D9VUW2	Terminase (Fragment)	Chloroflexi bacterium	99.4	277	120-409	1-303
2_29	767		A0A2S6WLW3	Uncharacterized protein	Streptomyces sp.	99.4	202	34-247	21-239
2_29	767		K0JMY7	Phage terminase, large subunit, PBSX family	Brachyspira pilosicoli WesB	99.4	207	28-240	14-241
2_29	767		A0A2D8HTF1	Uncharacterized protein (Fragment)	Idiomarina sp.	99.4	191	222-418	65-281
2_29	767		A0A069S4A9	Phage terminase large subunit	Parabacteroides distasonis str. 3776 Po2 i	99.4	254	46-307	357-643
2_29	767		A0A0F9HBH0	Uncharacterized protein (Fragment)	marine sediment metagenome	99.4	326	20-353	3-353
2_29	767		X0UW71	Uncharacterized protein (Fragment)	marine sediment metagenome	99.4	202	36-243	38-247
2_29	767		A0A249W717	Uncharacterized protein	Vibrio parahaemolyticus	99.4	365	23-412	61-472
2_29	767		K1TCY3	PBSX family phage terminase large subunit (Fragment)	human gut metagenome	99.4	221	110-333	6-236
2_29	767		A0A0F9SN66	Uncharacterized protein	marine sediment metagenome	99.4	366	28-411	40-445
2_29	767		A0A0D2GFT4	Terminase	Dethiosulfatarculus sandiegensis	99.4	209	199-413	2-268
2_29	767		A0A255NJD6	Terminase (Fragment)	Lachnotalea glycerini	99.4	163	116-285	29-197
2_29	767		A0A252F0X6	Uncharacterized protein	Butyricicoccus porcorum	99.4	207	33-246	17-232
2_29	767		H9YPE5	Terminase large subunit	environmental Halophage eHP-3	99.4	373	27-420	21-417
2_29	767		A0A0G1J4A2	Uncharacterized protein	Microgenomates group bacterium	99.4	366	34-408	76-494
2_29	767		A0A0F9IJU1	Uncharacterized protein	marine sediment metagenome	99.4	377	19-407	5-448
2_29	767		A0A1X6QQU9	Uncharacterized protein (Fragment)	Entomoplasmatales bacterium	99.4	155	115-275	4-163
2_29	767		A0A0F9P3L2	Uncharacterized protein	marine sediment metagenome	99.4	300	20-333	16-338
2_29	767		A0A0R2C401	SPP1 family phage portal protein	Lactobacillus coleohominis DSM 14060	99.4	162	599-760	9-215
2_29	767		A0A2W4BE68	Uncharacterized protein	Enterococcus plantarum	99.4	240	36-278	32-285
2_29	767		W7DJC2	Phage terminase, large subunit, PBSX family protein	Listeria rocourtiae FSL F6-920	99.4	288	34-333	20-341
2_29	767		A0A2D8B5X2	Uncharacterized protein	Alcaligenaceae bacterium	99.4	324	67-411	10-384
2_29	767		A0A072Y2P8	Phage terminase, large subunit, PBSX family	Clostridium sp.	99.4	113	11-125	5-117
2_29	767		F5JD55	Uncharacterized protein	Agrobacterium	99.4	346	19-378	36-417
2_29	767		A0A1E4ZKH6	Uncharacterized protein	Flavobacteriaceae bacterium	99.3	364	33-408	32-463
2_29	767		A0A2N5JMA9	Uncharacterized protein	Cyanobacteria bacterium	99.3	285	33-329	57-355
2_29	767		A0A2D7VBT4	Uncharacterized protein	Acinetobacter sp.	99.3	385	35-430	53-482
2_29	767		A0A0F9HX51	Uncharacterized protein (Fragment)	marine sediment metagenome	99.3	256	146-415	3-284
2_29	767		X1JFF0	Uncharacterized protein (Fragment)	marine sediment metagenome	99.3	125	284-411	3-128
2_29	767		A0A2D7VYL3	Uncharacterized protein	Flavobacteriaceae bacterium	99.3	351	34-408	72-527
2_29	767		A0A2B4R7U2	Large terminase protein	Stylophora pistillata	99.3	277	114-406	315-625
2_29	767		A0A1B9YEN9	Uncharacterized protein	Chryseobacterium	99.3	244	36-292	22-274
2_29	767		X0UT50	Uncharacterized protein (Fragment)	marine sediment metagenome	99.3	151	25-180	9-165
2_29	767		A0A1I1LEI0	Uncharacterized protein	Flexibacter flexilis DSM 6793	99.3	368	34-410	8-473
2_29	767		A0A1Y0VP12	Uncharacterized protein	Pediococcus pentosaceus	99.3	268	136-407	1-309
2_29	767		J0ZFW5	PBSX family phage terminase, large subunit	Bartonella rattimassiliensis 15908	99.3	173	28-202	15-193
2_29	767		A0A1L4DGV4	Terminase	Borreliella afzelii	99.3	202	35-242	63-269
2_29	767		A0A238VXH3	Terminase-like family protein	Blastococcus sp.	99.3	261	35-303	43-347
2_29	767		X1I866	Uncharacterized protein (Fragment)	marine sediment metagenome	99.3	154	253-410	5-160
2_29	767		A0A060R8V4	Putative phage terminase	Mucinivorans hirudinis	99.3	249	36-292	71-349
2_29	767		A0A0F9JVJ1	Uncharacterized protein	marine sediment metagenome	99.3	359	35-406	16-419
2_29	767		I0FDY8	Phage terminase large subunit-containing protein	Borrelia crocidurae	99.3	206	33-243	20-234
2_29	767		X0U8S0	Uncharacterized protein (Fragment)	marine sediment metagenome	99.3	283	15-310	10-311
2_29	767		A0A2M7GWL3	Uncharacterized protein (Fragment)	bacterium	99.3	126	25-156	25-150
2_29	767		A0A0R2JIE8	Phage terminase, large subunit, pbsx family	Weissella minor	99.3	183	18-202	10-204
2_29	767		A0A0F9FU40	Uncharacterized protein (Fragment)	marine sediment metagenome	99.3	384	31-430	32-457
2_29	767		A0A0F9BNQ8	Uncharacterized protein (Fragment)	marine sediment metagenome	99.3	198	26-232	4-218
2_29	767		A0A1H1YMU2	Phage terminase, large subunit, PBSX family	Microterricola viridarii	99.3	124	113-241	32-158
2_29	767		A0A2D6X596	Uncharacterized protein	Candidatus Pacearchaeota archaeon	99.3	366	35-409	30-452
2_29	767		A0A2K4AJ33	PBSX family phage terminase large subunit (Fragment)	Staphylococcus intermedius NCTC 11048	99.3	177	221-398	3-183
2_29	767		A0A2M8EZ62	Uncharacterized protein	Candidatus Roizmanbacteria bacterium	99.3	182	219-407	8-198
2_29	767		Q01T16	Uncharacterized protein	Solibacter usitatus	99.3	212	15-241	33-244
2_29	767		A0A1V6GZJ6	Terminase-like family protein	Verrucomicrobia bacterium	99.3	226	32-272	20-258
2_29	767		A0A1V0M3Y9	Replicative DNA helicase	Xenorhabdus hominickii	99.3	271	125-410	442-740
2_29	767		C8PFF2	Uncharacterized protein	Campylobacter gracilis RM3268	99.3	291	27-333	17-324
2_29	767		A0A0F8ZGD9	Uncharacterized protein (Fragment)	marine sediment metagenome	99.3	262	37-305	60-339
2_29	767		A0A0M2ZU56	Phage portal protein, SPP1 family	Lactococcus lactis subsp. cremoris	99.3	115	430-545	8-122
2_29	767		A0A0H4IP49	Terminase large subunit	Pseudoalteromonas phage H101	99.3	255	26-291	21-343
2_29	767		A0A2N9BB28	Phage terminase, large subunit, PBSX family	Streptomyces chartreusis NRRL 3882	99.2	185	32-230	21-209
2_29	767		A0A0F9T5C9	Uncharacterized protein	marine sediment metagenome	99.2	355	37-406	38-442
2_29	767		A0A2E3MV89	Uncharacterized protein	Planctomycetaceae bacterium	99.2	195	25-235	18-214
2_29	767		A0A0S8ADJ8	Uncharacterized protein	Gemmatimonas sp.	99.2	367	31-411	44-499
2_29	767		J9FYL6	Terminase-like protein (Fragment)	gut metagenome	99.2	147	102-248	2-164
2_29	767		A0A2D6XJN3	Uncharacterized protein	Candidatus Pacearchaeota archaeon	99.2	359	33-405	23-440
2_29	767		U7UE69	Phage terminase large subunit-like protein (Fragment)	Megasphaera sp.	99.2	112	18-131	8-123
2_29	767		A0A2M9UVY7	Terminase-like family protein	Bacteroides fragilis	99.2	242	21-273	64-316
2_29	767		X1U9V4	Uncharacterized protein (Fragment)	marine sediment metagenome	99.2	148	257-409	97-248
2_29	767		A0A0M2M263	Uncharacterized protein	Sphingomonas sp.	99.2	263	29-299	60-334
2_29	767		A0A2A5DLZ6	Uncharacterized protein	Rhodospirillaceae bacterium	99.2	274	110-405	108-416
2_29	767		A0A0F8YIA2	Uncharacterized protein (Fragment)	marine sediment metagenome	99.2	234	34-273	38-290
2_29	767		C9PZZ5	Putative phage portal protein, SPP1 family	Prevotella sp.	99.2	309	441-759	36-369
2_29	767		A0A0G1CK28	Terminase large subunit protein (Fragment)	candidate division WWE3 bacterium	99.2	104	308-413	5-108
2_29	767		A0A0T7ME95	Phage terminase	Bordetella pertussis	99.2	285	36-333	19-337
2_29	767		A0A1H9M997	Large terminase phage packaging protein	bacterium	99.2	362	32-411	43-425
2_29	767		A0A088AL24	Uncharacterized protein	Apis mellifera	99.2	196	129-333	32-251
2_29	767		A0A1V4D9T8	Uncharacterized protein	Streptomyces antioxidans	99.2	159	113-277	38-200
2_29	767		A0A257B147	Uncharacterized protein	Armatimonadetes bacterium	99.2	343	36-411	32-390
2_29	767		A0A0F8XLD8	Uncharacterized protein (Fragment)	marine sediment metagenome	99.2	202	65-272	86-309
2_29	767		A0A2B4R4U9	Large terminase protein	Stylophora pistillata	99.2	292	114-422	139-468
2_29	767		A0A0S3U5Q3	Uncharacterized protein	Leptolyngbya sp.	99.2	330	65-405	391-742
2_29	767		A0A2P6FQ92	Uncharacterized protein (Fragment)	Rhodobacteraceae bacterium	99.2	187	218-411	21-226
2_29	767		A0A0F8W4V7	Uncharacterized protein (Fragment)	marine sediment metagenome	99.2	278	111-397	32-343
2_29	767		A0A0F9AMS2	Uncharacterized protein (Fragment)	marine sediment metagenome	99.1	317	76-406	8-394
2_29	767		S3YC94	SPP1 family phage portal protein	Bacteroides stercoris CC31F	99.1	270	482-759	81-384
2_29	767		X0XP69	Uncharacterized protein (Fragment)	marine sediment metagenome	99.1	214	111-332	3-230
2_29	767		A0A136KY01	Terminase-like family protein	Chloroflexi bacterium	99.1	253	66-333	15-278
2_29	767		A0A1V5HPI4	Phage terminase large subunit	Tenericutes bacterium	99.1	357	37-404	32-436
2_29	767		A0A2G2JWQ9	Uncharacterized protein	Blastopirellula sp.	99.1	211	192-409	593-826
2_29	767		X0TLZ5	Uncharacterized protein (Fragment)	marine sediment metagenome	99.1	133	23-159	12-147
2_29	767		A0A2D7VXJ8	ATP-binding protein (Fragment)	Flavobacteriaceae bacterium	99.1	320	66-412	5-346
2_29	767		F2NCJ5	Uncharacterized protein	Desulfobacca acetoxidans	99.1	377	15-408	25-443
2_29	767		A0A0F8Y0J4	Uncharacterized protein (Fragment)	marine sediment metagenome	99.1	140	66-214	5-153
2_29	767		A0A0F8YC59	Uncharacterized protein (Fragment)	marine sediment metagenome	99.1	158	11-183	2-163
2_29	767		A0A2X0YV62	Phage terminase, large subunit, pbsx family	Bacillus tequilensis	99.1	118	18-138	6-123
2_29	767		A0A2D7XHC7	Uncharacterized protein	Pusillimonas sp.	99.1	146	255-407	9-162
2_29	767		A0A0F9IWW6	Uncharacterized protein	marine sediment metagenome	99.1	247	31-292	31-291
2_29	767		A0A257TDK0	Uncharacterized protein	Parcubacteria group bacterium	99.1	239	34-288	25-278
2_29	767		A0A090SUF4	May contain ATP/GTP binding motif	Vibrio maritimus	99.1	177	121-307	4-187
2_29	767		A0A2U7PAK0	Uncharacterized protein	Hot spring virus BHS2	99.1	357	38-409	44-481
2_29	767		A0A1H0IZW4	Phage terminase large subunit	Halomonas arcis	99.1	255	28-290	36-356
2_29	767		X1ACN7	Uncharacterized protein (Fragment)	marine sediment metagenome	99.1	172	34-213	31-205
2_29	767		A0A0F9E769	Uncharacterized protein	marine sediment metagenome	99.1	265	32-306	19-335
2_29	767		A0A0F9QAY9	Uncharacterized protein	marine sediment metagenome	99.1	352	36-409	98-500
2_29	767		A0A0F8ZIL2	Uncharacterized protein (Fragment)	marine sediment metagenome	99.1	294	106-408	54-388
2_29	767		K1TA53	Phage terminase, large subunit, PBSX (Fragment)	human gut metagenome	99.1	145	33-183	39-187
2_29	767		A0A0V8QJ79	Uncharacterized protein	Acetivibrio ethanolgignens	99.1	110	295-409	4-119
2_29	767		A0A1I4LQ03	Uncharacterized protein	Desulfomicrobium norvegicum	99.1	368	27-410	42-486
2_29	767		A0A2N2A3M2	Uncharacterized protein	Firmicutes bacterium	99.1	167	8-186	47-218
2_29	767		A0A1G3M1H1	Uncharacterized protein	Spirochaetes bacterium	99.1	288	114-408	15-363
2_29	767		A0A0F9N4C6	Uncharacterized protein	marine sediment metagenome	99.1	294	458-759	20-346
2_29	767		A0A1M4YG51	Terminase-like family protein	Leeuwenhoekiella marinoflava DSM 3653	99.1	263	30-306	19-344
2_29	767		X0TSP6	Uncharacterized protein (Fragment)	marine sediment metagenome	99.1	201	35-240	44-255
2_29	767		A0A0F9G0G6	Uncharacterized protein (Fragment)	marine sediment metagenome	99.1	198	107-307	15-257
2_47	272	phage morphogenesis	A0A0R2HFY9	Phage terminase, large subunit, PBSX family	Fructobacillus fructosus KCTC 3544	100	255	1-260	6-263
2_47	272		A0A0T8QM72	Phage terminase large subunit	Streptococcus pneumoniae	100	260	1-261	14-276
2_47	272		A0A0D1XVP2	Phage terminase large subunit	Aneurinibacillus migulanus	100	247	3-262	8-255
2_47	272		F6DM21	Phage terminase, large subunit, PBSX family	Desulfotomaculum ruminis	100	268	1-271	5-273
2_47	272		A0A072WZQ6	Terminase	Clostridium botulinum C/D str. It1	100	252	1-260	6-269
2_47	272		A0A2P7SY89	PBSX family phage terminase large subunit	Brevibacillus brevis	100	223	3-233	9-231
2_47	272		D7RWI3	Gp2	Brochothrix phage BL3	100	244	1-245	6-257
2_47	272		A0A2D0KKK0	Terminase	Xenorhabdus stockiae	100	243	6-261	3-247
2_47	272		A0A2I1K254	PBSX family phage terminase large subunit	Facklamia ignava	100	233	1-233	2-239
2_47	272		A0A2V2D0B2	PBSX family phage terminase large subunit	Lactobacillus fermentum	100	248	5-260	114-367
2_47	272		A0A1C3H469	Phage terminase, large subunit	Cardiobacterium	100	237	8-260	6-256
2_47	272		A0A0F3GLZ1	Phage terminase, large subunit, PBSX	Candidatus Magnetobacterium	100	244	8-266	43-287
2_47	272		A0A1Q4C4L9	Terminase	Nitrosospira sp.	100	214	7-234	8-222
2_47	272		C3WE98	Phage terminase, large subunit, PBSX family	Fusobacterium	100	247	3-260	4-281
2_47	272		A0A2G6EYE7	PBSX family phage terminase large subunit (Fragment)	Fusobacteriales bacterium	100	246	1-247	11-263
2_47	272		A0A2X1A0A2	Phage terminase, large subunit protein	Bacillus licheniformis	100	247	4-260	3-270
2_47	272		Q2NT61	Putative phage terminase large subunit	Sodalis glossinidius	100	247	6-265	3-252
2_47	272		U2WAC3	Terminase, large subunit, PBSX-like family protein	Streptococcus pyogenes GA06023	100	252	3-267	5-260
2_47	272		A0A1W9VX51	Uncharacterized protein	Spirochaetaceae bacterium	100	217	3-232	5-223
2_47	272		A0A2D7XI69	PBSX family phage terminase large subunit	Pusillimonas sp.	100	238	6-260	3-256
2_47	272		A0A1I0K8K5	Phage terminase, large subunit, PBSX family	[Clostridium] lavalense	100	247	6-260	283-537
2_47	272		A0A1Y4JZK2	Uncharacterized protein	Olsenella sp.	100	251	3-260	140-398
2_47	272		A0A211ZUI2	Uncharacterized protein	Inquilinus limosus	100	227	17-260	138-366
2_47	272		A0A236I6T5	Uncharacterized protein	Shigella sonnei	100	225	6-244	3-230
2_47	272		A0A150MUL7	Uncharacterized protein	Geobacillus stearothermophilus	100	218	44-263	1-221
2_47	272		X0Y736	Uncharacterized protein (Fragment)	marine sediment metagenome	100	223	17-240	8-233
2_47	272		I0K6V5	PBSX phage terminase large subunit	Fibrella aestuarina BUZ 2	100	208	9-226	16-227
2_47	272		A0A2W6ILD4	Uncharacterized protein	Stenotrophomonas maltophilia	100	218	8-235	9-229
2_47	272		J0QFW1	Phage terminase, large subunit, PBSX family	Helicobacter pylori Hp P-13	100	217	5-234	13-236
2_47	272		A0A0F3GPU3	Phage terminase, large subunit, PBSX family (Fragment)	Candidatus Magnetobacterium	100	237	9-260	23-260
2_47	272		A0A1V5IJH2	Phage terminase large subunit	Bacteroidetes bacterium	100	207	13-232	9-234
2_47	272		A0A1N6S438	Phage terminase large subunit	Chryseobacterium	100	198	23-227	2-210
2_47	272		A0A1B1INT9	Terminase large subunit	uncultured Mediterranean phage uvDeep-CGR1-KM17-C101	100	225	10-260	7-238
2_47	272		F7V7P3	Uncharacterized protein	Clostridium sp.	100	228	19-247	116-346
2_47	272		A0A060C0B6	Terminase_3 (Fragment)	uncultured Lactobacillus sp.	100	149	1-149	5-153
2_47	272		A0A157ZM29	Phage terminase large subunit	Caballeronia temeraria	100	214	7-232	63-280
2_47	272		A0A2K8VCR1	Uncharacterized protein	Tenacibaculum sp.	100	215	11-237	21-291
2_47	272		A0A1H7CIQ6	Phage terminase, large subunit, PBSX family	Propionispira arboris	100	224	45-271	1-226
2_47	272		A0A1Y3TU12	Terminase	Massiliomicrobiota sp.	100	236	1-239	6-252
2_47	272		A0A1N6DJ07	Phage terminase large subunit	Singulisphaera sp.	100	231	13-261	17-261
2_47	272		A0A0H5SHH6	Uncharacterized protein	Herbinix hemicellulosilytica	100	238	4-246	231-476
2_47	272		A0A1E4ZGN8	Uncharacterized protein	Flavobacteriaceae bacterium	100	231	6-248	61-312
2_47	272		A0A271K6K3	Uncharacterized protein	Mesorhizobium wenxiniae	100	239	6-260	37-279
2_47	272		A6L468	Putative terminase	Bacteroides vulgatus	100	220	6-237	7-288
2_47	272		A0A084INP0	Phage terminase, large subunit	Salinisphaera hydrothermalis C41B8	100	223	7-241	13-237
2_47	272		X0U7X2	Uncharacterized protein (Fragment)	marine sediment metagenome	100	166	83-262	3-169
2_47	272		J9G7X5	Phage terminase, large subunit, PBSX family (Fragment)	gut metagenome	100	149	1-149	3-156
2_47	272		A0A150C8B3	Uncharacterized protein	Bacillus cereus	100	247	4-260	4-271
2_47	272		A0A1A9WSI4	Uncharacterized protein	Glossina brevipalpis	100	242	7-261	2-247
2_47	272		A0A073IQ41	Uncharacterized protein	Synergistes jonesii	100	232	6-258	10-244
2_47	272		A0A2X3TJG9	Phage terminase large subunit	Staphylococcus aureus	100	247	4-262	154-405
2_47	272		A0A1W1VY63	Phage terminase, large subunit, PBSX family	Thermanaeromonas toyohensis ToBE	100	243	7-268	8-253
2_47	272		R6EF77	Phage terminase large subunit PBSX family	Prevotella sp.	100	227	9-260	10-254
2_47	272		A0A2U1K0R3	Uncharacterized protein	Bacillaceae bacterium	100	250	6-270	41-298
2_47	272		A0A257ZV18	Uncharacterized protein	Rhodobacterales bacterium	99.9	212	17-240	71-283
2_47	272		H0SSZ5	Putative phage Terminase large subunit	Bradyrhizobium sp.	99.9	214	9-234	7-221
2_47	272		A0A2D6MFM2	PBSX family phage terminase large subunit (Fragment)	Candidatus Pacearchaeota archaeon	99.9	229	7-260	8-238
2_47	272		G6F3F7	Uncharacterized protein	Commensalibacter intestini A911	99.9	215	9-232	8-233
2_47	272		A0A2A7S1U1	PBSX family phage terminase large subunit	Burkholderia gladioli	99.9	213	17-241	24-238
2_47	272		A0A0T8QYY8	Phage terminase, large subunit	Streptococcus pneumoniae	99.9	170	91-261	16-195
2_47	272		A0A2V1YDR0	PBSX family phage terminase large subunit	Pantoea allii	99.9	159	7-177	9-174
2_47	272		A0A1A9ZTK6	Uncharacterized protein	Glossina pallidipes	99.9	221	28-260	439-661
2_47	272		A0A0P6XJK3	Uncharacterized protein	Herpetosiphon geysericola	99.9	240	18-271	35-278
2_47	272		A0A0N7IR81	Large subunit terminase	Lactobacillus phage CL2	99.9	211	18-238	24-236
2_47	272		A0A0R2JIE8	Phage terminase, large subunit, pbsx family	Weissella minor	99.9	190	3-194	8-204
2_47	272		J1JWY4	PBSX family phage terminase, large subunit	Bartonella tamiae Th239	99.9	155	10-177	39-193
2_47	272		A0A1V5QEP8	Phage terminase large subunit	Betaproteobacteria bacterium	99.9	154	91-260	5-160
2_47	272		A0A0D6MNK4	Phage DNA packaging protein	Tanticharoenia sakaeratensis NBRC 103193	99.9	212	14-232	19-247
2_47	272		A0A0F9J2U8	Uncharacterized protein	marine sediment metagenome	99.9	199	17-230	23-221
2_47	272		U7UE69	Phage terminase large subunit-like protein (Fragment)	Megasphaera sp.	99.9	117	1-117	4-124
2_47	272		A0A1G1SQC3	Uncharacterized protein	Hymenobacter lapidarius	99.9	227	4-236	14-275
2_47	272		R9TRF4	Large terminase subunit	Vibrio phage pYD38-A	99.9	225	18-260	436-678
2_47	272		A0A0D8BQN4	Phage terminase large subunit	Geobacillus kaustophilus	99.9	172	1-177	4-181
2_47	272		X5M7Q0	Phage terminase, large subunit	Bartonella henselae	99.9	219	7-232	8-232
2_47	272		U4S0B0	Phage terminase large subunit	Glaesserella parasuis MN-H	99.9	238	7-260	7-253
2_47	272		A0A292RU09	Uncharacterized protein	Candidatus Gastranaerophilales bacterium	99.9	222	9-239	7-238
2_47	272		K0JMY7	Phage terminase, large subunit, PBSX family	Brachyspira pilosicoli WesB	99.9	216	8-233	8-242
2_47	272		A0A0F9LA04	Uncharacterized protein	marine sediment metagenome	99.9	214	3-224	9-245
2_47	272		A0A1V5M2I6	Phage terminase large subunit	Firmicutes bacterium	99.9	257	2-258	6-297
2_47	272		F5YJQ4	Phage terminase, large subunit, PBSX family	Treponema primitia	99.9	238	14-260	15-265
2_47	272		A0A078RHS1	Intein C-terminal splicing region domain protein	Bacteroides vulgatus str. 3775 SL	99.9	237	8-260	5-270
2_47	272		A0A1A9WSI8	Uncharacterized protein	Glossina brevipalpis	99.9	237	10-260	11-256
2_47	272		A0A254MQI7	Uncharacterized protein	Eikenella corrodens	99.9	238	7-260	8-253
2_47	272		A0A175C473	Phage terminase, large subunit	Leuconostoc gelidum subsp. gasicomitatum	99.9	149	2-150	7-155
2_47	272		A0A2W4BE68	Uncharacterized protein	Enterococcus plantarum	99.9	222	4-234	10-248
2_47	272		A0A2E3QU52	Uncharacterized protein	Rhodothermaceae bacterium	99.9	226	6-240	3-256
2_47	272		A0A091C2S9	Uncharacterized protein	Tetragenococcus muriaticus 3MR10-3	99.9	150	2-152	3-157
2_47	272		A0A0F9EKG0	Uncharacterized protein (Fragment)	marine sediment metagenome	99.8	240	8-265	20-262
2_47	272		A0A1B8PUH4	Uncharacterized protein	Moraxella osloensis	99.8	220	1-233	4-225
2_47	272		A0A2N2MR45	PBSX family phage terminase large subunit (Fragment)	Chloroflexi bacterium	99.8	211	49-269	4-222
2_47	272		U5FBJ7	PBSX family phage terminase, large subunit	Erysipelotrichaceae bacterium	99.8	235	7-260	2-242
2_47	272		D2KRB7	Putative tape measure protein	Lactobacillus phage phiPYB5	99.8	167	1-169	5-177
2_47	272		A0A0F7L4V5	Phage terminase, large subunit	uncultured marine virus	99.8	231	10-260	27-261
2_47	272		A0A2U0S755	Uncharacterized protein (Fragment)	Candidatus Bathyarchaeota archaeon	99.8	246	11-270	67-327
2_47	272		X1ENN4	Uncharacterized protein (Fragment)	marine sediment metagenome	99.8	217	2-229	13-240
2_47	272		A0A2V9D2Z4	Uncharacterized protein	Acidobacteria bacterium	99.8	241	7-259	46-303
2_47	272		B2BXH5	Uncharacterized protein (Fragment)	Listeria monocytogenes	99.8	175	57-233	1-180
2_47	272		A0A0F8YLH3	Uncharacterized protein (Fragment)	marine sediment metagenome	99.8	230	19-268	50-289
2_47	272		A0A073JKP2	Uncharacterized protein	Sulfitobacter pseudonitzschiae	99.8	228	19-260	100-337
2_47	272		A0A0P9DPY3	Uncharacterized protein	Kouleothrix aurantiaca	99.8	213	13-237	24-240
2_47	272		X0ULU0	Uncharacterized protein (Fragment)	marine sediment metagenome	99.8	188	49-241	4-201
2_47	272		J0ZFW5	PBSX family phage terminase, large subunit	Bartonella rattimassiliensis 15908	99.8	180	7-194	8-193
2_47	272		X1TD91	Uncharacterized protein (Fragment)	marine sediment metagenome	99.8	164	49-224	15-178
2_47	272		A0A0F9IMW7	Uncharacterized protein	marine sediment metagenome	99.8	246	5-271	15-262
2_47	272		A0A0H3ZYI4	Uncharacterized protein	Aliivibrio fischeri	99.8	234	18-261	9-254
2_47	272		A0A2D6AJS7	PBSX family phage terminase large subunit	Flammeovirgaceae bacterium	99.8	214	2-232	10-224
2_47	272		X0XJV3	Uncharacterized protein (Fragment)	marine sediment metagenome	99.8	151	16-178	18-169
2_47	272		A0A2D7X2I9	PBSX family phage terminase large subunit (Fragment)	Marinobacter sp.	99.8	174	63-260	2-175
2_47	272		R4TG42	Terminase large subunit	Halovirus HHTV-2	99.8	215	11-237	29-303
2_47	272		A0A0P0U997	Uncharacterized protein	Flavobacterium	99.8	201	15-227	15-227
2_47	272		I0FDY8	Phage terminase large subunit-containing protein	Borrelia crocidurae	99.8	208	19-236	20-235
2_47	272		A0A2D9CFU2	Uncharacterized protein	Phycisphaerae bacterium	99.8	209	19-238	83-312
2_47	272		A0A1M6SUA1	Phage terminase large subunit	Marinobacter antarcticus	99.8	208	20-234	24-244
2_47	272		M4SS86	Phage terminase	Cyanophage KBS-S-2A	99.8	245	8-269	2-258
2_47	272		A0A0D4CJ43	Terminase	Lactobacillus mucosae LM1	99.8	239	2-260	2-257
2_47	272		A0A1Y4EZL1	Uncharacterized protein	Blautia sp.	99.7	229	5-236	143-382
2_47	272		A0A0F9RLU8	Uncharacterized protein	marine sediment metagenome	99.7	241	16-268	2-250
2_47	272		A0A110B6D6	Putative phage terminase large subunit	Acaryochloris phage A-HIS2	99.7	206	19-234	34-289
2_47	272		A0A249W717	Uncharacterized protein	Vibrio parahaemolyticus	99.7	219	9-234	61-311
2_47	272		A0L8A6	Uncharacterized protein	Magnetococcus marinus	99.7	223	21-260	3-245
2_47	272		X0UT50	Uncharacterized protein (Fragment)	marine sediment metagenome	99.7	157	6-172	4-165
2_47	272		A0A0S3FPL8	Uncharacterized protein	Chryseobacterium	99.7	227	19-268	34-332
2_47	272		A0A0F8ZYD8	Uncharacterized protein (Fragment)	marine sediment metagenome	99.7	184	22-223	2-185
2_47	272		A0A0B2XMI1	Uncharacterized protein	Lactobacillus curvatus	99.7	237	19-269	15-256
2_47	272		A0A0F9VJ83	Uncharacterized protein	marine sediment metagenome	99.7	250	5-272	14-265
2_47	272		L0A0Y8	Phage terminase large subunit	Deinococcus peraridilitoris	99.7	241	15-271	21-269
2_47	272		A0A0F9SS97	Uncharacterized protein	marine sediment metagenome	99.7	233	11-260	20-255
2_47	272		K1TCY3	PBSX family phage terminase large subunit (Fragment)	human gut metagenome	99.7	155	90-249	1-159
2_47	272		X0UVE0	Uncharacterized protein (Fragment)	marine sediment metagenome	99.7	139	97-240	5-151
2_47	272		A0A2M8R8U1	Uncharacterized protein	Bradyrhizobium sp.	99.7	145	9-165	10-154
2_47	272		G9RUD3	PBSX family phage terminase, large subunit	Subdoligranulum sp.	99.7	217	7-237	8-234
2_47	272		X0VP11	Uncharacterized protein (Fragment)	marine sediment metagenome	99.7	234	13-261	7-249
2_47	272		A0A0S1UHI7	Putative large terminase	Streptomyces sp.	99.6	156	98-267	3-160
2_47	272		C0WP99	Uncharacterized protein	Lactobacillus buchneri ATCC 11577	99.6	118	47-166	9-127
2_47	272		A0A2D4XQB5	Uncharacterized protein	Aequorivita sp.	99.6	205	17-236	21-241
2_47	272		A0A0F9VQ67	Uncharacterized protein	marine sediment metagenome	99.6	235	8-262	5-244
2_47	272		A0A1X6QQU9	Uncharacterized protein (Fragment)	Entomoplasmatales bacterium	99.6	148	100-261	4-154
2_47	272		A0A072Y2P8	Phage terminase, large subunit, PBSX family	Clostridium sp.	99.6	105	5-110	12-117
2_47	272		A0A1T3DJN8	Terminase	Elizabethkingia anophelis	99.6	194	20-235	65-298
2_47	272		A0A2X0YV62	Phage terminase, large subunit, pbsx family	Bacillus tequilensis	99.6	117	5-127	6-123
2_47	272		A0A1C6H2E9	Uncharacterized conserved protein	uncultured Bacteroides sp.	99.6	207	20-237	69-297
2_47	272		U6Q048	Terminase small subunit and Phage terminase large subunit domain containing protein	Haemonchus contortus	99.6	112	5-116	189-304
2_47	272		L0AIZ1	Phage terminase large subunit	Natronobacterium	99.6	241	9-268	38-283
2_47	272		A0A1K1T9E5	Phage terminase, large subunit, PBSX family (Fragment)	Amycolatopsis australiensis	99.6	129	96-232	3-133
2_47	272		A0A166EGQ6	Terminase-like family protein	Methanobrevibacter cuticularis	99.6	208	16-237	37-249
2_47	272		A0A1N7AXV9	Terminase-like family protein	Janthinobacterium	99.6	249	7-269	16-282
2_47	272		M6DA57	Phage terminase large subunit	Leptospira alstonii serovar Sichuan str. 79601	99.6	169	82-261	8-188
2_47	272		A0A0F9DTH5	Uncharacterized protein (Fragment)	marine sediment metagenome	99.6	160	14-178	16-176
2_47	272		A0A1Q6LQA4	Uncharacterized protein	Clostridium sp.	99.6	212	9-229	13-237
2_47	272		A0A162CSX0	Uncharacterized protein	Bacillus endophyticus	99.6	96	49-144	4-99
2_47	272		W8F094	Uncharacterized protein	Hymenobacter swuensis DY53	99.5	209	17-235	32-255
2_47	272		A0A0F9SUI4	Uncharacterized protein	marine sediment metagenome	99.5	212	16-242	34-255
2_47	272		A0A1G6LSB1	Terminase-like family protein	Geotoga petraea	99.5	234	8-260	19-260
2_47	272		A0A2M7GWL3	Uncharacterized protein (Fragment)	bacterium	99.5	131	6-145	19-149
2_47	272		A0A075DXT9	Putative large terminase subunit	Acinetobacter phage vB_AbaM_Acibel004	99.5	220	8-236	16-298
2_47	272		A0A2S6WLW3	Uncharacterized protein	Streptomyces sp.	99.5	207	18-240	19-240
2_47	272		A0A0F8YHY1	Uncharacterized protein (Fragment)	marine sediment metagenome	99.5	220	14-247	24-260
2_47	272		C3PIC6	Putative phage terminase	Corynebacterium	99.5	229	17-260	19-252
2_47	272		X0UW71	Uncharacterized protein (Fragment)	marine sediment metagenome	99.5	203	21-235	38-247
2_47	272		J9UFS8	Phage terminase, large subunit, PBSX family	Brachyspira pilosicoli B2904	99.5	203	18-232	143-358
2_47	272		A0A2D9CKR5	Uncharacterized protein	Phycisphaerae bacterium	99.5	95	158-260	1-95
2_47	272		A0A034TH32	Phage terminase large subunit	Vibrio sp.	99.5	220	7-233	11-262
2_47	272		X1ARL9	Uncharacterized protein (Fragment)	marine sediment metagenome	99.5	151	71-232	3-157
2_47	272		A0A150ISF9	Terminase-like family protein	Arc I group archaeon B15fssc0709_Meth_Bin003	99.5	218	9-241	11-232
2_47	272		A0A1L4DGV4	Terminase	Borreliella afzelii	99.5	205	19-235	61-270
2_47	272		A0A127VZ99	Uncharacterized protein	Sporosarcina psychrophila	99.5	147	1-177	6-153
2_47	272		A0A0F9AWJ3	Uncharacterized protein (Fragment)	marine sediment metagenome	99.5	201	17-236	28-243
2_47	272		G8LCC4	Phage Terminase Large Subunit	Enterobacter cloacae EcWSU1	99.5	157	10-177	12-174
2_47	272		A0A133KCN6	Uncharacterized protein (Fragment)	Anaerococcus hydrogenalis	99.5	96	163-260	1-96
2_47	272		A0A1H9YIY6	Phage terminase large subunit	Nonomuraea wenchangensis	99.5	175	14-198	18-197
2_47	272		A0A2H4PHU1	Terminase large subunit	TM7 phage DolZOral124_53_65	99.4	233	18-260	39-314
2_47	272		A0A1V5HPI4	Phage terminase large subunit	Tenericutes bacterium	99.4	216	19-237	28-250
2_47	272		A0A1H1YMU2	Phage terminase, large subunit, PBSX family	Microterricola viridarii	99.4	127	97-233	31-158
2_47	272		G9ZM87	Uncharacterized protein	Lactobacillus parafarraginis F0439	99.4	104	1-106	9-118
2_47	272		A0A0F9BRI1	Uncharacterized protein (Fragment)	marine sediment metagenome	99.4	228	17-263	37-283
2_47	272		O80199	Large terminase subunit	Methanobacterium	99.4	211	11-236	63-279
2_47	272		D3NXQ8	Uncharacterized protein	Azospirillum sp.	99.4	239	9-259	14-286
2_47	272		A0A0F9P3L2	Uncharacterized protein	marine sediment metagenome	99.4	215	19-243	29-258
2_47	272		A0A1V5C7F8	Terminase-like family protein	Syntrophorhabdus sp.	99.4	226	17-260	175-412
2_47	272		A0A1F2X3R6	Uncharacterized protein	Actinobacteria bacterium	99.4	225	14-244	25-257
2_47	272		A0A0R1U169	Phage terminase, large subunit, pbsx family	Lactobacillus apodemi DSM 16634 = JCM 16172	99.4	110	155-267	68-178
2_47	272		E6YLN8	Phage related protein	Bartonella rochalimae ATCC BAA-1498	99.4	131	7-143	8-143
2_47	272		A0A2D6XIP2	Uncharacterized protein	Candidatus Pacearchaeota archaeon	99.4	235	10-260	46-292
2_47	272		V8G8S0	Uncharacterized protein	Pelistega indica	99.4	246	7-261	8-301
2_47	272		A0A0X8JJ32	Uncharacterized protein	Desulfovibrio fairfieldensis	99.3	243	9-260	16-297
2_47	272		A0A0F9MDY6	Uncharacterized protein	marine sediment metagenome	99.3	219	7-237	26-264
2_47	272		A0A0F9DGR2	Uncharacterized protein (Fragment)	marine sediment metagenome	99.3	209	19-237	38-259
2_47	272		A0A2N9BB28	Phage terminase, large subunit, PBSX family	Streptomyces chartreusis NRRL 3882	99.3	196	10-223	13-210
2_47	272		A0A162TI25	Terminase	Wohlfahrtiimonas chitiniclastica	99.3	248	7-268	14-276
2_47	272		A0A0F9BZQ9	Uncharacterized protein (Fragment)	marine sediment metagenome	99.3	223	19-245	62-297
2_47	272		K7RFH7	Terminase large subunit	Vibrio phage vB_VpaS_MAR10	99.3	251	7-269	23-281
2_47	272		A0A2N2A3M2	Uncharacterized protein	Firmicutes bacterium	99.3	166	3-178	52-218
2_47	272		A0A2M8PPC9	Uncharacterized protein (Fragment)	Chloroflexi bacterium	99.3	204	20-237	91-308
2_47	272		A0A0F9QWL7	Uncharacterized protein	marine sediment metagenome	99.3	218	16-260	26-245
2_47	272		L0EUV6	Phage terminase large subunit	Liberibacter crescens	99.3	104	8-116	9-114
2_47	272		A0A2X3CAV6	Phage terminase	Klebsiella pneumoniae	99.3	127	98-233	17-145
2_47	272		A0A2S5P8W7	Uncharacterized protein	Hyphomicrobium sp.	99.3	227	21-262	20-270
2_47	272		M4Q3G1	Uncharacterized protein	Dunaliella viridis virus SI2	99.2	164	8-176	14-189
2_47	272		B9CMH9	Prophage LambdaCh01, terminase, large subunit, PBSX family	Atopobium rimae ATCC 49626	99.2	169	6-175	30-205
2_47	272		X1HIW1	Uncharacterized protein (Fragment)	marine sediment metagenome	99.2	196	17-227	26-226
2_47	272		A0A0F8YIA2	Uncharacterized protein (Fragment)	marine sediment metagenome	99.2	220	5-236	23-261
2_47	272		A0A0G1PP50	Uncharacterized protein	Candidatus Azambacteria bacterium	99.2	243	8-271	4-253
2_47	272		A0A2E0SE67	Uncharacterized protein	Rhodopirellula sp.	99.2	223	7-235	34-282
2_47	272		A0A0F9BNQ8	Uncharacterized protein (Fragment)	marine sediment metagenome	99.2	194	19-224	11-218
2_47	272		A0A191SAM1	Terminase large subunit	Nostoc phage N1	99.2	248	7-267	9-272
2_47	272		A0A2D7LK52	Uncharacterized protein	Candidatus Pelagibacter sp.	99.2	224	13-247	179-436
2_47	272		A0A252F0X6	Uncharacterized protein	Butyricicoccus porcorum	99.2	219	10-238	8-232
2_47	272		A0A1F2VS68	Uncharacterized protein	Actinobacteria bacterium	99.2	215	13-236	14-237
2_47	272		I0K856	Uncharacterized protein	Fibrella aestuarina BUZ 2	99.2	211	18-236	36-289
2_47	272		Q3AMF0	Uncharacterized protein	Synechococcus sp.	99.2	241	7-265	8-250
2_47	272		J9GGJ9	Protein containing Phage terminase large subunit domain protein (Fragment)	gut metagenome	99.2	73	70-142	4-76
2_47	272		A0A0F8Y0J4	Uncharacterized protein (Fragment)	marine sediment metagenome	99.2	143	49-206	4-153
2_47	272		A0A1W9RUW0	Uncharacterized protein (Fragment)	candidate division Zixibacteria bacterium	99.2	240	9-265	22-267
2_47	272		A0A292SRG5	PBSX family phage terminase large subunit	Candidatus Gastranaerophilales bacterium	99.2	234	19-263	26-274
2_47	272		F3YBH3	Putative phage terminase large subunit	Melissococcus plutonius	99.2	85	49-135	11-95
2_47	272		X1C115	Uncharacterized protein (Fragment)	marine sediment metagenome	99.2	110	154-267	8-118
2_47	272		K1TA53	Phage terminase, large subunit, PBSX (Fragment)	human gut metagenome	99.2	152	14-175	35-187
2_47	272		A0A1F4HGU2	TerL (Fragment)	Burkholderiales bacterium	99.2	243	9-260	14-291
2_47	272		A0A2E3R2E7	Uncharacterized protein	Rhodothermaceae bacterium	99.2	216	18-260	37-289
2_47	272		X0TCN9	Uncharacterized protein (Fragment)	marine sediment metagenome	99.2	87	49-143	10-98
2_47	272		A0A0H3ZVG2	Uncharacterized protein	Vibrio tasmaniensis	99.2	124	18-149	9-133
2_47	272		A0A1W9SPW5	Uncharacterized protein	Erwiniaceae bacterium	99.2	208	17-232	36-267
2_47	272		A0A0F9H469	Uncharacterized protein	marine sediment metagenome	99.2	241	7-268	26-284
2_47	272		A0A133YTV5	Uncharacterized protein	Tissierellia bacterium	99.1	230	18-262	24-270
2_47	272		A0A1H1FER8	Uncharacterized protein	Rhizobiales bacterium	99.1	242	10-260	31-325
2_47	272		A0A1J5KZS6	Terminase	Flavobacterium	99.1	193	19-233	75-311
2_47	272		A0A0F9SNJ9	Uncharacterized protein	marine sediment metagenome	99.1	206	18-238	23-231
2_47	272		A0A2D6AIF6	Uncharacterized protein	Flammeovirgaceae bacterium	99.1	223	12-243	14-305
2_47	272		A0A1V5WWM8	Terminase-like family protein	Parcubacteria group bacterium	99.1	209	12-238	12-228
2_47	272		A0A255NJD6	Terminase (Fragment)	Lachnotalea glycerini	99.1	132	99-240	27-159
2_47	272		A0A0F9KF36	Uncharacterized protein	marine sediment metagenome	99.1	207	12-232	15-252
2_47	272		A0A1E4ZI22	Uncharacterized protein	Flavobacteriaceae bacterium	99.1	181	55-246	1-202
2_47	272		A0A0F9F7N6	Uncharacterized protein (Fragment)	marine sediment metagenome	99.1	213	13-236	23-249
2_47	272		W6TG24	Putative terminase-like family protein	Borrelia duttonii CR2A	99.1	203	19-235	27-236
2_47	272		A0A0F9HAA3	Uncharacterized protein (Fragment)	marine sediment metagenome	99.1	150	85-260	7-172
2_47	272		A0A2D6XJN3	Uncharacterized protein	Candidatus Pacearchaeota archaeon	99.1	210	19-243	23-255
2_47	272		A0A0F9APJ7	Uncharacterized protein (Fragment)	marine sediment metagenome	99.1	137	89-237	15-160
2_47	272		A0A0P9DUP7	Terminase-like family protein	Candidatus Bathyarchaeota archaeon BA2	99.1	225	14-261	43-278
2_47	272		A0A1W6JNG7	Terminase large subunit	Staphylococcus phage IME1318_01	99.1	91	2-92	7-97
2_47	272		A0A0F9GAX9	Uncharacterized protein	marine sediment metagenome	99.1	220	10-237	17-260
2_7	432	phage morphogenesis	A0A0R2HFY9	Phage terminase, large subunit, PBSX family	Fructobacillus fructosus KCTC 3544	100	404	10-421	2-406
2_7	432		A0A0T8QM72	Phage terminase large subunit	Streptococcus pneumoniae	100	400	1-418	1-417
2_7	432		A0A0D1XVP2	Phage terminase large subunit	Aneurinibacillus migulanus	100	386	16-419	8-394
2_7	432		F6DM21	Phage terminase, large subunit, PBSX family	Desulfotomaculum ruminis	100	398	11-418	2-420
2_7	432		A0A072WZQ6	Terminase	Clostridium botulinum C/D str. It1	100	401	10-422	2-416
2_7	432		A0A0F3GLZ1	Phage terminase, large subunit, PBSX	Candidatus Magnetobacterium	100	384	17-424	39-425
2_7	432		A0A1C3H469	Phage terminase, large subunit	Cardiobacterium	100	382	22-423	7-403
2_7	432		D7RWI3	Gp2	Brochothrix phage BL3	100	408	11-422	3-420
2_7	432		A0A2V2D0B2	PBSX family phage terminase large subunit	Lactobacillus fermentum	100	379	31-421	129-512
2_7	432		A0A0T8QYY8	Phage terminase, large subunit	Streptococcus pneumoniae	100	329	104-432	16-351
2_7	432		C3WE98	Phage terminase, large subunit, PBSX family	Fusobacterium	100	392	16-422	4-428
2_7	432		A0A1B1INT9	Terminase large subunit	uncultured Mediterranean phage uvDeep-CGR1-KM17-C101	100	358	30-422	14-377
2_7	432		A0A2D7XI69	PBSX family phage terminase large subunit	Pusillimonas sp.	100	377	19-421	3-393
2_7	432		X0U7X2	Uncharacterized protein (Fragment)	marine sediment metagenome	100	309	96-424	3-318
2_7	432		A0A2I1K254	PBSX family phage terminase large subunit	Facklamia ignava	100	399	14-418	2-424
2_7	432		A0A1W1VY63	Phage terminase, large subunit, PBSX family	Thermanaeromonas toyohensis ToBE	100	371	20-420	8-396
2_7	432		A0A211ZUI2	Uncharacterized protein	Inquilinus limosus	100	374	28-422	136-512
2_7	432		A0A2U1K0R3	Uncharacterized protein	Bacillaceae bacterium	100	396	11-425	33-452
2_7	432		A0A1N6DJ07	Phage terminase large subunit	Singulisphaera sp.	100	375	22-423	13-426
2_7	432		A0A1I0K8K5	Phage terminase, large subunit, PBSX family	[Clostridium] lavalense	100	386	23-420	291-683
2_7	432		A0A1Y4JZK2	Uncharacterized protein	Olsenella sp.	100	395	16-422	140-560
2_7	432		R6EF77	Phage terminase large subunit PBSX family	Prevotella sp.	100	362	31-422	23-399
2_7	432		A0A0N7IR81	Large subunit terminase	Lactobacillus phage CL2	100	360	30-414	23-397
2_7	432		A0A2X3TJG9	Phage terminase large subunit	Staphylococcus aureus	100	379	30-422	168-550
2_7	432		A0A2X1A0A2	Phage terminase, large subunit protein	Bacillus licheniformis	100	348	17-380	3-378
2_7	432		A0A1Q4C4L9	Terminase	Nitrosospira sp.	100	388	11-425	3-406
2_7	432		F7V7P3	Uncharacterized protein	Clostridium sp.	100	384	33-422	117-504
2_7	432		A0A1V5QEP8	Phage terminase large subunit	Betaproteobacteria bacterium	100	294	109-423	9-307
2_7	432		A0A271K6K3	Uncharacterized protein	Mesorhizobium wenxiniae	100	384	19-422	37-429
2_7	432		A0A1Y3TU12	Terminase	Massiliomicrobiota sp.	100	402	2-420	1-431
2_7	432		A0A2D9CKR5	Uncharacterized protein	Phycisphaerae bacterium	100	236	172-420	1-237
2_7	432		A0A0H5SHH6	Uncharacterized protein	Herbinix hemicellulosilytica	100	380	28-419	246-632
2_7	432		F5YJQ4	Phage terminase, large subunit, PBSX family	Treponema primitia	100	369	24-421	12-402
2_7	432		A0A2P7SY89	PBSX family phage terminase large subunit	Brevibacillus brevis	100	223	16-249	9-231
2_7	432		A0A2U0S755	Uncharacterized protein (Fragment)	Candidatus Bathyarchaeota archaeon	100	390	11-421	53-475
2_7	432		A0A2N2MR45	PBSX family phage terminase large subunit (Fragment)	Chloroflexi bacterium	100	342	62-420	4-379
2_7	432		A0A0S1UHI7	Putative large terminase	Streptomyces sp.	100	287	111-420	3-306
2_7	432		A0A2G6EYE7	PBSX family phage terminase large subunit (Fragment)	Fusobacteriales bacterium	100	300	13-317	10-315
2_7	432		A0A0P6XJK3	Uncharacterized protein	Herpetosiphon geysericola	100	382	20-421	16-434
2_7	432		A0A084INP0	Phage terminase, large subunit	Salinisphaera hydrothermalis C41B8	100	383	22-422	15-407
2_7	432		A0A0G1PP50	Uncharacterized protein	Candidatus Azambacteria bacterium	100	376	20-424	3-387
2_7	432		A0A2V9D2Z4	Uncharacterized protein	Acidobacteria bacterium	100	396	4-418	30-475
2_7	432		A0A0D4CJ43	Terminase	Lactobacillus mucosae LM1	100	361	25-420	16-400
2_7	432		R9TRF4	Large terminase subunit	Vibrio phage pYD38-A	100	374	29-422	434-830
2_7	432		A0A073IQ41	Uncharacterized protein	Synergistes jonesii	100	367	20-412	11-382
2_7	432		A0A0F9SS97	Uncharacterized protein	marine sediment metagenome	100	383	4-425	4-393
2_7	432		M6DA57	Phage terminase large subunit	Leptospira alstonii serovar Sichuan str. 79601	100	313	94-424	7-337
2_7	432		L0AIZ1	Phage terminase large subunit	Natronobacterium	100	377	18-422	34-416
2_7	432		A0A1W9VX51	Uncharacterized protein	Spirochaetaceae bacterium	100	378	17-425	6-397
2_7	432		A0A0R1U169	Phage terminase, large subunit, pbsx family	Lactobacillus apodemi DSM 16634 = JCM 16172	100	240	170-421	69-325
2_7	432		A0A0F9RLU8	Uncharacterized protein	marine sediment metagenome	100	374	29-423	2-391
2_7	432		L0A0Y8	Phage terminase large subunit	Deinococcus peraridilitoris	100	376	22-421	15-407
2_7	432		A0A0F3GPU3	Phage terminase, large subunit, PBSX family (Fragment)	Candidatus Magnetobacterium	100	307	19-345	20-329
2_7	432		I0K6V5	PBSX phage terminase large subunit	Fibrella aestuarina BUZ 2	100	380	22-420	16-430
2_7	432		A0A157ZM29	Phage terminase large subunit	Caballeronia temeraria	100	383	20-422	63-464
2_7	432		A0A150MUL7	Uncharacterized protein	Geobacillus stearothermophilus	100	223	58-281	2-224
2_7	432		A0A254MQI7	Uncharacterized protein	Eikenella corrodens	100	375	22-417	10-396
2_7	432		A0A078RHS1	Intein C-terminal splicing region domain protein	Bacteroides vulgatus str. 3775 SL	100	366	20-409	4-397
2_7	432		X0YSD0	Uncharacterized protein (Fragment)	marine sediment metagenome	100	179	236-422	2-181
2_7	432		A0A1N6S438	Phage terminase large subunit	Chryseobacterium	100	373	36-422	2-412
2_7	432		A0A0P9DPY3	Uncharacterized protein	Kouleothrix aurantiaca	100	373	17-417	15-419
2_7	432		A0L8A6	Uncharacterized protein	Magnetococcus marinus	100	368	33-422	2-415
2_7	432		J9QL24	Terminase large subunit	Pectobacterium	100	383	16-420	34-436
2_7	432		A0A0F9H469	Uncharacterized protein	marine sediment metagenome	100	381	17-422	23-426
2_7	432		U2WAC3	Terminase, large subunit, PBSX-like family protein	Streptococcus pyogenes GA06023	100	247	18-278	7-257
2_7	432		A0A2D0KKK0	Terminase	Xenorhabdus stockiae	100	266	19-304	3-272
2_7	432		A0A2K8VCR1	Uncharacterized protein	Tenacibaculum sp.	100	383	18-419	15-487
2_7	432		A0A150C8B3	Uncharacterized protein	Bacillus cereus	100	317	17-345	4-340
2_7	432		A0A073JKP2	Uncharacterized protein	Sulfitobacter pseudonitzschiae	100	373	32-421	100-498
2_7	432		A0A0D6MNK4	Phage DNA packaging protein	Tanticharoenia sakaeratensis NBRC 103193	100	374	28-422	20-423
2_7	432		U5FBJ7	PBSX family phage terminase, large subunit	Erysipelotrichaceae bacterium	100	374	21-419	3-402
2_7	432		A0A2D7LK52	Uncharacterized protein	Candidatus Pelagibacter sp.	100	394	11-421	165-609
2_7	432		D3NXQ8	Uncharacterized protein	Azospirillum sp.	100	391	14-422	6-453
2_7	432		A0A1H7CIQ6	Phage terminase, large subunit, PBSX family	Propionispira arboris	100	243	58-305	1-243
2_7	432		A6L468	Putative terminase	Bacteroides vulgatus	100	373	29-419	21-488
2_7	432		A0A0F7L4V5	Phage terminase, large subunit	uncultured marine virus	100	371	23-421	27-406
2_7	432		A0A1B8PUH4	Uncharacterized protein	Moraxella osloensis	100	377	11-410	1-383
2_7	432		M4SS86	Phage terminase	Cyanophage KBS-S-2A	100	377	21-425	2-404
2_7	432		R4TG42	Terminase large subunit	Halovirus HHTV-2	100	378	20-422	25-554
2_7	432		A0A1M6SUA1	Phage terminase large subunit	Marinobacter antarcticus	100	386	17-422	7-471
2_7	432		J9CBI1	Phage terminase, large subunit, PBSX family (Fragment)	gut metagenome	100	243	170-419	6-259
2_7	432		J0QFW1	Phage terminase, large subunit, PBSX family	Helicobacter pylori Hp P-13	100	378	18-422	13-413
2_7	432		A0A1A9ZTK6	Uncharacterized protein	Glossina pallidipes	100	334	41-392	439-776
2_7	432		A0A0F9VQ67	Uncharacterized protein	marine sediment metagenome	100	367	20-413	4-388
2_7	432		V8G8S0	Uncharacterized protein	Pelistega indica	100	384	18-418	6-460
2_7	432		A0A292RU09	Uncharacterized protein	Candidatus Gastranaerophilales bacterium	100	381	22-423	7-431
2_7	432		A0A060C0B6	Terminase_3 (Fragment)	uncultured Lactobacillus sp.	100	152	11-162	2-153
2_7	432		A0A0F9KVP0	Uncharacterized protein	marine sediment metagenome	100	396	4-422	4-424
2_7	432		A0A1B1IVW9	Terminase large subunit	uncultured Mediterranean phage	100	384	16-422	21-432
2_7	432		A0A110B6D6	Putative phage terminase large subunit	Acaryochloris phage A-HIS2	100	373	32-422	34-471
2_7	432		A0A2V2ERH9	Uncharacterized protein	Firmicutes bacterium	100	377	18-423	34-454
2_7	432		M4Q3G1	Uncharacterized protein	Dunaliella viridis virus SI2	100	398	16-425	9-525
2_7	432		A0A0F9ED44	Uncharacterized protein (Fragment)	marine sediment metagenome	100	333	61-421	5-362
2_7	432		Q2NT61	Putative phage terminase large subunit	Sodalis glossinidius	100	209	19-243	3-212
2_7	432		A0A0F8XGG5	Uncharacterized protein (Fragment)	marine sediment metagenome	100	301	104-421	3-343
2_7	432		X0UVE0	Uncharacterized protein (Fragment)	marine sediment metagenome	100	239	110-362	5-249
2_7	432		A0A292SRG5	PBSX family phage terminase large subunit	Candidatus Gastranaerophilales bacterium	100	367	32-419	26-421
2_7	432		A0A1V5C7F8	Terminase-like family protein	Syntrophorhabdus sp.	100	367	29-420	174-561
2_7	432		X0Y736	Uncharacterized protein (Fragment)	marine sediment metagenome	100	218	29-249	7-226
2_7	432		A0A1T3DJN8	Terminase	Elizabethkingia anophelis	100	351	33-422	65-468
2_7	432		A0A0F9IMW7	Uncharacterized protein	marine sediment metagenome	100	380	17-422	14-402
2_7	432		A0A2W6ILD4	Uncharacterized protein	Stenotrophomonas maltophilia	100	264	23-304	11-279
2_7	432		A0A0S3FPL8	Uncharacterized protein	Chryseobacterium	100	355	32-417	34-470
2_7	432		A0A1X1PSU7	Uncharacterized protein	Frankia casuarinae	100	206	207-421	1-228
2_7	432		H0G665	Uncharacterized protein	Sinorhizobium meliloti CCNWSX0020	100	373	20-418	21-439
2_7	432		A0A1H1FER8	Uncharacterized protein	Rhizobiales bacterium	100	386	18-424	26-484
2_7	432		C0ZFG1	Uncharacterized protein	Brevibacillus brevis	100	384	14-422	8-451
2_7	432		Q3AMF0	Uncharacterized protein	Synechococcus sp.	100	374	20-422	8-401
2_7	432		Q94MS5	Terminase	Myxococcus phage Mx8	100	386	19-420	7-443
2_7	432		A0A1N7AXV9	Terminase-like family protein	Janthinobacterium	100	379	19-422	15-431
2_7	432		A0A2D9CFU2	Uncharacterized protein	Phycisphaerae bacterium	100	375	32-422	83-533
2_7	432		A0A1V5WWM8	Terminase-like family protein	Parcubacteria group bacterium	100	373	19-417	6-405
2_7	432		A0A2D6XIP2	Uncharacterized protein	Candidatus Pacearchaeota archaeon	100	382	11-417	34-433
2_7	432		A0A150MUM0	Uncharacterized protein	Geobacillus stearothermophilus	100	147	278-425	18-164
2_7	432		X1C115	Uncharacterized protein (Fragment)	marine sediment metagenome	99.9	238	168-418	8-248
2_7	432		A0A2A7S1U1	PBSX family phage terminase large subunit	Burkholderia gladioli	99.9	257	30-307	24-281
2_7	432		A0A1V5IJH2	Phage terminase large subunit	Bacteroidetes bacterium	99.9	371	26-415	9-411
2_7	432		A0A0F9EKG0	Uncharacterized protein (Fragment)	marine sediment metagenome	99.9	247	17-284	16-265
2_7	432		A0A0X8JJ32	Uncharacterized protein	Desulfovibrio fairfieldensis	99.9	388	12-421	6-459
2_7	432		A0A236I6T5	Uncharacterized protein	Shigella sonnei	99.9	209	19-244	3-212
2_7	432		A0A0F9HAA3	Uncharacterized protein (Fragment)	marine sediment metagenome	99.9	297	97-422	6-322
2_7	432		C3PIC6	Putative phage terminase	Corynebacterium	99.9	358	27-408	16-394
2_7	432		A0A133YTV5	Uncharacterized protein	Tissierellia bacterium	99.9	380	17-419	8-425
2_7	432		A0A1Y4EZL1	Uncharacterized protein	Blautia sp.	99.9	382	30-420	156-567
2_7	432		A0A2D6MFM2	PBSX family phage terminase large subunit (Fragment)	Candidatus Pacearchaeota archaeon	99.9	233	20-278	8-241
2_7	432		A0A2H4PHU1	Terminase large subunit	TM7 phage DolZOral124_53_65	99.9	381	28-422	36-486
2_7	432		A0A166EGQ6	Terminase-like family protein	Methanobrevibacter cuticularis	99.9	384	20-422	27-442
2_7	432		A0A150ISF9	Terminase-like family protein	Arc I group archaeon B15fssc0709_Meth_Bin003	99.9	377	20-416	9-417
2_7	432		A0A1Y4GVU6	Uncharacterized protein	Anaerofilum sp.	99.9	193	224-420	2-202
2_7	432		U4S0B0	Phage terminase large subunit	Glaesserella parasuis MN-H	99.9	292	28-340	16-318
2_7	432		A0A133KCN6	Uncharacterized protein (Fragment)	Anaerococcus hydrogenalis	99.9	165	177-345	1-165
2_7	432		A0A191SAM1	Terminase large subunit	Nostoc phage N1	99.9	382	19-421	8-432
2_7	432		J9G7X5	Phage terminase, large subunit, PBSX family (Fragment)	gut metagenome	99.9	149	13-161	2-155
2_7	432		M1WKH9	Uncharacterized protein	Pseudodesulfovibrio piezophilus	99.9	387	14-422	2-407
2_7	432		A0A0F9DGR2	Uncharacterized protein (Fragment)	marine sediment metagenome	99.9	309	33-356	39-367
2_7	432		A0A0R1YDR6	Phage terminase large subunit	Lactobacillus aviarius subsp. aviarius DSM 20655	99.9	262	137-420	5-284
2_7	432		A0A1N7FJ23	Terminase-like family protein	Haladaptatus litoreus	99.9	366	30-422	33-424
2_7	432		A0A1V5M2I6	Phage terminase large subunit	Firmicutes bacterium	99.9	398	13-419	4-471
2_7	432		A0A0F8YLH3	Uncharacterized protein (Fragment)	marine sediment metagenome	99.9	299	31-354	49-355
2_7	432		A0A2D4XQB5	Uncharacterized protein	Aequorivita sp.	99.9	383	16-419	3-419
2_7	432		A0A2D7X2I9	PBSX family phage terminase large subunit (Fragment)	Marinobacter sp.	99.9	214	76-317	2-215
2_7	432		A0A0H3ZYI4	Uncharacterized protein	Aliivibrio fischeri	99.9	368	32-417	10-395
2_7	432		A1HR49	Uncharacterized protein	Thermosinus carboxydivorans Nor1	99.9	341	59-422	424-821
2_7	432		A0A0F9BZQ9	Uncharacterized protein (Fragment)	marine sediment metagenome	99.9	377	30-422	60-488
2_7	432		A0A1F2X3R6	Uncharacterized protein	Actinobacteria bacterium	99.9	376	24-419	22-410
2_7	432		A0A1C6H2E9	Uncharacterized conserved protein	uncultured Bacteroides sp.	99.9	392	10-420	42-502
2_7	432		A0A0F8YHY1	Uncharacterized protein (Fragment)	marine sediment metagenome	99.9	279	18-310	14-303
2_7	432		A0A0F8ZBD3	Uncharacterized protein (Fragment)	marine sediment metagenome	99.9	173	241-421	4-204
2_7	432		A0A0F9QWL7	Uncharacterized protein	marine sediment metagenome	99.9	347	28-407	25-389
2_7	432		A0A2D6AIF6	Uncharacterized protein	Flammeovirgaceae bacterium	99.9	384	20-422	9-491
2_7	432		A0A2E3R2E7	Uncharacterized protein	Rhodothermaceae bacterium	99.9	355	31-420	37-435
2_7	432		A0A0B2XMI1	Uncharacterized protein	Lactobacillus curvatus	99.9	250	32-302	15-271
2_7	432		B8L4C2	Phage terminase, large subunit, pbsx	Stenotrophomonas sp.	99.9	386	11-419	5-450
2_7	432		A0A1G6LSB1	Terminase-like family protein	Geotoga petraea	99.9	381	12-422	10-407
2_7	432		A0A2S5P8W7	Uncharacterized protein	Hyphomicrobium sp.	99.9	391	18-422	3-443
2_7	432		A0A0F9SUI4	Uncharacterized protein	marine sediment metagenome	99.9	378	24-422	28-459
2_7	432		A0A257ZV18	Uncharacterized protein	Rhodobacterales bacterium	99.9	229	29-277	70-300
2_7	432		A0A0F9SS87	Uncharacterized protein	marine sediment metagenome	99.9	380	14-422	20-439
2_7	432		K7RFH7	Terminase large subunit	Vibrio phage vB_VpaS_MAR10	99.9	376	21-421	24-424
2_7	432		A0A0F9T4R0	Uncharacterized protein	marine sediment metagenome	99.9	286	110-418	175-502
2_7	432		A0A0F9BRI1	Uncharacterized protein (Fragment)	marine sediment metagenome	99.9	349	12-384	15-419
2_7	432		A0A0F9K4E7	Uncharacterized protein	marine sediment metagenome	99.9	379	22-425	181-583
2_7	432		G9RUD3	PBSX family phage terminase, large subunit	Subdoligranulum sp.	99.9	267	19-303	7-281
2_7	432		U7UE69	Phage terminase large subunit-like protein (Fragment)	Megasphaera sp.	99.9	117	11-130	1-124
2_7	432		H0SSZ5	Putative phage Terminase large subunit	Bradyrhizobium sp.	99.9	237	28-278	12-252
2_7	432		A0A0K8P448	Uncharacterized protein	Ideonella sakaiensis	99.9	380	17-407	10-456
2_7	432		A0A177QX51	Uncharacterized protein	Planctomycetaceae bacterium	99.9	372	16-424	4-398
2_7	432		G6F3F7	Uncharacterized protein	Commensalibacter intestini A911	99.9	210	30-248	15-233
2_7	432		A0A0E2NM36	Uncharacterized protein	Mesorhizobium sp.	99.9	406	11-424	10-507
2_7	432		A0A0F9PMF8	Uncharacterized protein	marine sediment metagenome	99.9	340	60-423	424-775
2_7	432		A0A0F9LA04	Uncharacterized protein	marine sediment metagenome	99.9	298	17-328	10-338
2_7	432		A0A1E4ZGN8	Uncharacterized protein	Flavobacteriaceae bacterium	99.9	219	20-251	62-299
2_7	432		A0A175C473	Phage terminase, large subunit	Leuconostoc gelidum subsp. gasicomitatum	99.9	155	9-163	1-155
2_7	432		A0A0G1JN26	Phage terminase, large subunit, PBSX family (Fragment)	Candidatus Collierbacteria bacterium	99.9	162	244-419	2-165
2_7	432		S2JX65	Uncharacterized protein	Pseudomonas plecoglossicida NB2011	99.9	390	17-419	20-496
2_7	432		A0A1A9WSI8	Uncharacterized protein	Glossina brevipalpis	99.9	264	30-311	19-290
2_7	432		A0A0R2JIE8	Phage terminase, large subunit, pbsx family	Weissella minor	99.9	197	10-210	2-204
2_7	432		A0A0Q8QTN5	Uncharacterized protein	Sphingomonas sp.	99.9	212	199-422	3-228
2_7	432		A0A0F9APJ7	Uncharacterized protein (Fragment)	marine sediment metagenome	99.9	289	103-418	16-344
2_7	432		A0A1V6J4W2	Terminase-like family protein	Verrucomicrobia bacterium	99.9	361	30-417	5-394
2_7	432		A0A1G2YAV6	Uncharacterized protein	Planctomycetes bacterium	99.9	365	33-426	61-475
2_7	432		A0A2V1YDR0	PBSX family phage terminase large subunit	Pantoea allii	99.9	156	23-191	12-174
2_7	432		A0A1G1SQC3	Uncharacterized protein	Hymenobacter lapidarius	99.9	280	17-305	14-329
2_7	432		J1JWY4	PBSX family phage terminase, large subunit	Bartonella tamiae Th239	99.9	151	28-191	43-193
2_7	432		A0A1Y0VP12	Uncharacterized protein	Pediococcus pentosaceus	99.9	274	138-417	1-308
2_7	432		A0A0F9T2Z4	Uncharacterized protein	marine sediment metagenome	99.8	381	23-422	31-459
2_7	432		A0A1A9WSI4	Uncharacterized protein	Glossina brevipalpis	99.8	212	20-247	2-216
2_7	432		A0A0F9VJ83	Uncharacterized protein	marine sediment metagenome	99.8	349	18-390	14-372
2_7	432		X0SE28	Uncharacterized protein (Fragment)	marine sediment metagenome	99.8	302	100-420	19-338
2_7	432		G1JWB7	Terminase	Mycobacterium	99.8	383	17-417	26-498
2_7	432		A0A2D0JZD1	Uncharacterized protein	Xenorhabdus sp.	99.8	394	14-420	6-482
2_7	432		A0A0F9SNJ9	Uncharacterized protein	marine sediment metagenome	99.8	373	22-422	12-418
2_7	432		X0SRF2	Uncharacterized protein (Fragment)	marine sediment metagenome	99.8	228	176-417	3-266
2_7	432		A0A2D6MD34	Uncharacterized protein	Candidatus Pacearchaeota archaeon	99.8	380	22-419	10-481
2_7	432		A0A1V5WPQ3	Terminase-like family protein	bacterium	99.8	369	19-407	4-394
2_7	432		X1D5S3	Uncharacterized protein (Fragment)	marine sediment metagenome	99.8	220	100-332	7-235
2_7	432		K1TCY3	PBSX family phage terminase large subunit (Fragment)	human gut metagenome	99.8	231	104-345	2-236
2_7	432		R6E534	Uncharacterized protein	Ruminococcus sp.	99.8	380	20-419	7-445
2_7	432		X5M7Q0	Phage terminase, large subunit	Bartonella henselae	99.8	246	22-278	10-265
2_7	432		A0A2E2EUL1	Uncharacterized protein	Flavobacteriaceae bacterium	99.8	335	48-417	2-396
2_7	432		A0A0P0U997	Uncharacterized protein	Flavobacterium	99.8	289	29-338	16-324
2_7	432		A0A2W4BE68	Uncharacterized protein	Enterococcus plantarum	99.8	256	22-289	18-285
2_7	432		A0A0D8BQN4	Phage terminase large subunit	Geobacillus kaustophilus	99.8	171	12-188	2-178
2_7	432		A0A2N9BB56	Uncharacterized protein	Streptomyces chartreusis NRRL 3882	99.8	144	269-418	2-167
2_7	432		X0ULU0	Uncharacterized protein (Fragment)	marine sediment metagenome	99.8	213	62-283	4-224
2_7	432		A0A1F4HGU2	TerL (Fragment)	Burkholderiales bacterium	99.8	277	16-301	7-313
2_7	432		A0A0F9TXZ3	Uncharacterized protein	marine sediment metagenome	99.8	375	20-418	208-620
2_7	432		A0A0F9DTH5	Uncharacterized protein (Fragment)	marine sediment metagenome	99.8	163	25-193	14-177
2_7	432		I0KCT8	Phage uncharacterized protein	Fibrella aestuarina BUZ 2	99.8	194	216-419	271-475
2_7	432		A0A1G1KLN1	Uncharacterized protein	Omnitrophica bacterium	99.8	362	27-416	5-417
2_7	432		X0ZUX8	Uncharacterized protein (Fragment)	marine sediment metagenome	99.8	177	228-418	8-184
2_7	432		A0A0K1PUG4	Phage terminase, large subunit	Labilithrix luteola	99.8	383	17-417	27-438
2_7	432		A0A1F2VS68	Uncharacterized protein	Actinobacteria bacterium	99.8	381	25-419	13-428
2_7	432		A0A2E3MWM2	Uncharacterized protein	Planctomycetaceae bacterium	99.8	381	20-420	36-470
2_7	432		A0A2E3D7G4	Uncharacterized protein	Gammaproteobacteria bacterium	99.8	384	25-424	32-428
2_7	432		A0A0F9UED9	Uncharacterized protein	marine sediment metagenome	99.8	363	24-416	11-406
2_7	432		A0A0F9KF36	Uncharacterized protein	marine sediment metagenome	99.8	379	20-421	10-433
2_7	432		A0A0F9J2U8	Uncharacterized protein	marine sediment metagenome	99.8	226	31-281	24-257
2_7	432		A0A2E3QU52	Uncharacterized protein	Rhodothermaceae bacterium	99.8	212	19-241	3-238
2_7	432		A0A0F9AWJ3	Uncharacterized protein (Fragment)	marine sediment metagenome	99.8	265	23-318	21-300
2_7	432		A0A2K4AJ33	PBSX family phage terminase large subunit (Fragment)	Staphylococcus intermedius NCTC 11048	99.8	179	229-409	3-183
2_7	432		A0A2E0SE67	Uncharacterized protein	Rhodopirellula sp.	99.8	387	20-420	34-481
2_7	432		A0A0F9QPU9	Uncharacterized protein	marine sediment metagenome	99.7	285	22-317	16-327
2_7	432		X1ENN4	Uncharacterized protein (Fragment)	marine sediment metagenome	99.7	222	10-245	8-240
2_7	432		A0A1W9RUW0	Uncharacterized protein (Fragment)	candidate division Zixibacteria bacterium	99.7	280	18-318	18-301
2_7	432		X0VP11	Uncharacterized protein (Fragment)	marine sediment metagenome	99.7	235	24-274	5-247
2_7	432		A0A0P9DUP7	Terminase-like family protein	Candidatus Bathyarchaeota archaeon BA2	99.7	377	16-421	32-429
2_7	432		W8F094	Uncharacterized protein	Hymenobacter swuensis DY53	99.7	377	22-416	20-456
2_7	432		A0A1I2DFW4	Uncharacterized protein	Roseovarius indicus	99.7	392	17-420	61-553
2_7	432		A0A2E8RBY0	Uncharacterized protein	Euryarchaeota archaeon	99.7	380	20-418	49-528
2_7	432		A0A0F9MDY6	Uncharacterized protein	marine sediment metagenome	99.7	386	17-420	23-473
2_7	432		B2BXH5	Uncharacterized protein (Fragment)	Listeria monocytogenes	99.7	221	70-298	1-227
2_7	432		K0JMY7	Phage terminase, large subunit, PBSX family	Brachyspira pilosicoli WesB	99.7	308	22-344	9-343
2_7	432		A0A075DXT9	Putative large terminase subunit	Acinetobacter phage vB_AbaM_Acibel004	99.7	274	17-303	12-357
2_7	432		O80199	Large terminase subunit	Methanobacterium	99.7	373	13-423	52-451
2_7	432		A0A0F9A7J6	Uncharacterized protein (Fragment)	marine sediment metagenome	99.7	308	96-421	11-356
2_7	432		A0A2D6X150	Uncharacterized protein	Candidatus Pacearchaeota archaeon	99.7	366	17-420	24-449
2_7	432		A0A0F8ZYD8	Uncharacterized protein (Fragment)	marine sediment metagenome	99.7	181	35-239	2-185
2_7	432		X0XJV3	Uncharacterized protein (Fragment)	marine sediment metagenome	99.7	149	30-191	19-168
2_7	432		A0A0F9NL87	Uncharacterized protein (Fragment)	marine sediment metagenome	99.7	288	111-421	19-324
2_7	432		A0A2M8PPC9	Uncharacterized protein (Fragment)	Chloroflexi bacterium	99.7	266	33-317	91-371
2_7	432		A0A0F9GAX9	Uncharacterized protein	marine sediment metagenome	99.7	391	17-422	11-457
2_7	432		A0A1Q6LQA4	Uncharacterized protein	Clostridium sp.	99.7	218	18-245	9-237
2_7	432		A0A0F9F8X2	Uncharacterized protein	marine sediment metagenome	99.7	386	10-420	7-441
2_7	432		X1TD91	Uncharacterized protein (Fragment)	marine sediment metagenome	99.7	164	62-240	15-178
2_7	432		G0XMU6	Putative large terminase subunit (Fragment)	uncultured Treponema sp.	99.7	210	96-319	22-246
2_7	432		D2KRB7	Putative tape measure protein	Lactobacillus phage phiPYB5	99.7	169	11-182	2-176
2_7	432		A0A1E5KFL4	Uncharacterized protein	Arthrobacter sp.	99.7	383	17-419	22-442
2_7	432		X1JFF0	Uncharacterized protein (Fragment)	marine sediment metagenome	99.7	123	294-419	2-125
2_7	432		A0A0F9JHE8	Uncharacterized protein	marine sediment metagenome	99.7	393	10-422	8-451
2_7	432		A0A091C2S9	Uncharacterized protein	Tetragenococcus muriaticus 3MR10-3	99.7	147	17-164	9-156
2_7	432		A0A1V4T1J5	Uncharacterized protein	Oceanospirillum multiglobuliferum	99.7	173	234-420	6-194
2_7	432		A0A0G1CK28	Terminase large subunit protein (Fragment)	candidate division WWE3 bacterium	99.7	101	320-422	6-106
2_7	432		A0A0F9IBE9	Uncharacterized protein	marine sediment metagenome	99.7	362	33-420	62-453
2_7	432		A0A249W717	Uncharacterized protein	Vibrio parahaemolyticus	99.7	367	20-417	59-466
2_7	432		W7DJC2	Phage terminase, large subunit, PBSX family protein	Listeria rocourtiae FSL F6-920	99.6	326	20-366	4-369
2_7	432		J0ZFW5	PBSX family phage terminase, large subunit	Bartonella rattimassiliensis 15908	99.6	177	22-210	10-193
2_7	432		X1U9V4	Uncharacterized protein (Fragment)	marine sediment metagenome	99.6	214	206-431	2-253
2_7	432		A0A255NJD6	Terminase (Fragment)	Lachnotalea glycerini	99.6	154	115-284	31-186
2_7	432		G8AVN5	Putative P-loop protein	Azospirillum brasilense Sp245	99.6	371	26-422	26-424
2_7	432		A0A2V2RPZ5	Uncharacterized protein	Acidobacteria bacterium	99.6	377	14-418	20-421
2_7	432		A0A0G1NYL5	Uncharacterized protein	Microgenomates group bacterium	99.6	362	38-422	2-404
2_7	432		A0A1L4DGV4	Terminase	Borreliella afzelii	99.6	345	32-417	61-435
2_7	432		A0A2D6M8R2	Uncharacterized protein	Candidatus Pacearchaeota archaeon	99.6	274	16-316	7-310
2_7	432		A0A0F9HX51	Uncharacterized protein (Fragment)	marine sediment metagenome	99.6	239	171-422	19-280
2_7	432		A0A2S6WLW3	Uncharacterized protein	Streptomyces sp.	99.6	203	29-251	17-235
2_7	432		A0A162TI25	Terminase	Wohlfahrtiimonas chitiniclastica	99.6	264	20-301	14-290
2_7	432		X1I866	Uncharacterized protein (Fragment)	marine sediment metagenome	99.6	152	266-421	7-160
2_7	432		A0A1V5X4A6	Uncharacterized protein	Parcubacteria group bacterium	99.6	368	25-416	41-442
2_7	432		A0A0F9HBH0	Uncharacterized protein (Fragment)	marine sediment metagenome	99.6	325	24-365	8-353
2_7	432		A0A0F9Q4R9	Uncharacterized protein	marine sediment metagenome	99.6	384	19-419	15-478
2_7	432		A0A0F9FBL1	Uncharacterized protein	marine sediment metagenome	99.6	237	171-417	16-285
2_7	432		A0A1V5HPI4	Phage terminase large subunit	Tenericutes bacterium	99.6	374	32-419	28-440
2_7	432		A0A1K1T9E5	Phage terminase, large subunit, PBSX family (Fragment)	Amycolatopsis australiensis	99.6	198	110-321	4-206
2_7	432		A0A0F9BE44	Uncharacterized protein (Fragment)	marine sediment metagenome	99.6	257	137-416	38-327
2_7	432		I0K856	Uncharacterized protein	Fibrella aestuarina BUZ 2	99.6	402	6-421	6-505
2_7	432		A0A1X6QQU9	Uncharacterized protein (Fragment)	Entomoplasmatales bacterium	99.6	160	113-287	4-164
2_7	432		A0A2D7XAV2	Terminase (Fragment)	Pusillimonas sp.	99.6	268	139-424	3-288
2_7	432		H9YRG0	Uncharacterized protein	environmental Halophage eHP-20	99.6	371	18-421	12-427
2_7	432		X0T1G0	Uncharacterized protein (Fragment)	marine sediment metagenome	99.6	179	241-427	60-261
2_7	432		A0A2H5YVW8	Uncharacterized protein	bacterium	99.6	374	16-423	31-423
2_7	432		I0FDY8	Phage terminase large subunit-containing protein	Borrelia crocidurae	99.6	195	31-239	19-221
2_7	432		A0A0F9IL99	Uncharacterized protein (Fragment)	marine sediment metagenome	99.6	262	138-416	3-306
2_7	432		A0A249XN49	Terminase	Arthrobacter phage GurgleFerb	99.6	376	19-415	33-462
2_7	432		A0A0S8JFI9	Uncharacterized protein	bacterium	99.6	367	33-422	52-449
2_7	432		A0A252F0X6	Uncharacterized protein	Butyricicoccus porcorum	99.6	220	20-250	5-228
2_7	432		A0A2M7GWL3	Uncharacterized protein (Fragment)	bacterium	99.6	130	17-155	17-146
2_7	432		A0A0F9Q499	Uncharacterized protein	marine sediment metagenome	99.6	390	19-422	14-474
2_7	432		A0A072Y2P8	Phage terminase, large subunit, PBSX family	Clostridium sp.	99.5	116	1-123	1-117
2_7	432		A0A2D8U079	Uncharacterized protein	Synechococcus sp.	99.5	306	101-422	13-404
2_7	432		A0A1H9M997	Large terminase phage packaging protein	bacterium	99.5	361	31-422	43-425
2_7	432		A0A0F9F7N6	Uncharacterized protein (Fragment)	marine sediment metagenome	99.5	241	24-278	21-275
2_7	432		X0UT50	Uncharacterized protein (Fragment)	marine sediment metagenome	99.5	156	20-186	5-165
2_7	432		A0A2N2A3M2	Uncharacterized protein	Firmicutes bacterium	99.5	172	10-192	46-218
2_7	432		F8TVK1	Terminase	EBPR siphovirus 1	99.5	363	39-422	3-405
2_7	432		A0A2D8HTF1	Uncharacterized protein (Fragment)	Idiomarina sp.	99.5	178	236-419	71-271
2_7	432		A0A2D6AJS7	PBSX family phage terminase large subunit	Flammeovirgaceae bacterium	99.5	215	12-248	7-224
2_7	432		A0A0F8ZGD9	Uncharacterized protein (Fragment)	marine sediment metagenome	99.5	286	17-314	42-337
2_7	432		X0UW71	Uncharacterized protein (Fragment)	marine sediment metagenome	99.5	216	22-250	19-246
2_7	432		A0A0F8YIA2	Uncharacterized protein (Fragment)	marine sediment metagenome	99.5	254	15-285	20-291
2_7	432		A0A2D7VXJ8	ATP-binding protein (Fragment)	Flavobacteriaceae bacterium	99.5	327	63-423	5-346
2_7	432		A0A0S8IG09	Uncharacterized protein	bacterium	99.5	350	41-422	62-444
2_7	432		A0A2D6XLE4	Uncharacterized protein	Candidatus Pacearchaeota archaeon	99.5	353	36-416	2-409
2_7	432		A0A2B4R7U2	Large terminase protein	Stylophora pistillata	99.5	209	198-416	405-624
2_7	432		A0A2T1E0J2	Uncharacterized protein	Leptolyngbya frigida ULC18	99.5	378	31-427	55-483
2_7	432		A0A2M8R8U1	Uncharacterized protein	Bradyrhizobium sp.	99.5	140	28-179	15-154
2_7	432		A0A2M8EZ62	Uncharacterized protein	Candidatus Roizmanbacteria bacterium	99.5	180	234-422	15-202
2_7	432		A0A0F9UGF8	Uncharacterized protein	marine sediment metagenome	99.5	388	10-419	40-495
2_7	432		A0A2D7XHC7	Uncharacterized protein	Pusillimonas sp.	99.5	149	266-420	9-164
2_7	432		A0A2C8YK42	Phage uncharacterized protein (Putative large terminase), C-terminal domain-containing protein	Burkholderia sp.	99.5	323	19-361	17-374
2_7	432		A0A2B4R5X8	Large terminase protein	Stylophora pistillata	99.5	239	170-417	189-450
2_7	432		A0A175RQ74	Uncharacterized protein	Aureimonas ureilytica	99.5	380	20-422	6-418
2_7	432		A0A1V4D9T8	Uncharacterized protein	Streptomyces antioxidans	99.5	199	73-291	2-204
2_7	432		A0A0F9FU40	Uncharacterized protein (Fragment)	marine sediment metagenome	99.4	371	22-413	24-419
2_7	432		A0A2B4R4U9	Large terminase protein	Stylophora pistillata	99.4	209	198-416	231-451
2_7	432		A0A0M2M263	Uncharacterized protein	Sphingomonas sp.	99.4	260	30-305	62-330
2_7	432		A0A2D6XJN3	Uncharacterized protein	Candidatus Pacearchaeota archaeon	99.4	230	30-274	21-270
2_7	432		A0A2U7PAK0	Uncharacterized protein	Hot spring virus BHS2	99.4	372	32-421	39-482
2_7	432		R5YUG9	Phage terminase large subunit PBSX family	Clostridium sp.	99.4	269	136-418	4-293
2_7	432		A0A0V8QJ79	Uncharacterized protein	Acetivibrio ethanolgignens	99.4	111	307-422	5-121
2_7	432		A0A1I4CG88	Large terminase phage packaging protein	Methylobacterium	99.4	360	30-421	62-445
2_7	432		A0A2E3H3N4	Uncharacterized protein	Pseudooceanicola sp.	99.4	140	272-420	1-140
2_7	432		A0A2X0YV62	Phage terminase, large subunit, pbsx family	Bacillus tequilensis	99.4	117	18-140	6-123
2_7	432		A0A2T7BFG4	Uncharacterized protein	Chitinophaga sp.	99.4	380	19-422	6-416
2_7	432		A0A2D8HJP4	Terminase	Sneathiella sp.	99.4	272	23-316	10-335
2_7	432		A0A0F9BNQ8	Uncharacterized protein (Fragment)	marine sediment metagenome	99.4	200	31-240	10-218
2_7	432		C0WP99	Uncharacterized protein	Lactobacillus buchneri ATCC 11577	99.4	116	61-179	10-126
2_7	432		X1ARL9	Uncharacterized protein (Fragment)	marine sediment metagenome	99.4	220	87-321	6-234
2_7	432		U6Q048	Terminase small subunit and Phage terminase large subunit domain containing protein	Haemonchus contortus	99.4	110	19-129	194-304
2_7	432		F5JD55	Uncharacterized protein	Agrobacterium	99.4	372	16-411	30-444
2_7	432		A0A0F8XLD8	Uncharacterized protein (Fragment)	marine sediment metagenome	99.4	215	59-283	83-310
2_7	432		A0A1E4ZKH6	Uncharacterized protein	Flavobacteriaceae bacterium	99.4	370	31-418	31-462
2_7	432		A0A2A5DLZ6	Uncharacterized protein	Rhodospirillaceae bacterium	99.4	276	108-413	108-413
2_7	432		A0A2D6X596	Uncharacterized protein	Candidatus Pacearchaeota archaeon	99.4	371	30-416	26-448
2_7	432		A0A2N9BB28	Phage terminase, large subunit, PBSX family	Streptomyces chartreusis NRRL 3882	99.4	193	23-238	13-209
2_7	432		A0A069S4A9	Phage terminase large subunit	Parabacteroides distasonis str. 3776 Po2 i	99.4	280	46-332	358-662
2_7	432		A0A2D7VYL3	Uncharacterized protein	Flavobacteriaceae bacterium	99.4	354	31-416	70-524
2_7	432		K1TA53	Phage terminase, large subunit, PBSX (Fragment)	human gut metagenome	99.4	159	17-189	25-187
2_7	432		A0A1H0IZW4	Phage terminase large subunit	Halomonas arcis	99.3	376	18-421	26-482
2_7	432		A0A088AL24	Uncharacterized protein	Apis mellifera	99.3	218	124-365	32-267
2_7	432		X0TLZ5	Uncharacterized protein (Fragment)	marine sediment metagenome	99.3	125	26-155	15-140
2_7	432		A0A1H9YIY6	Phage terminase large subunit	Nonomuraea wenchangensis	99.3	181	21-214	12-197
2_7	432		A0A1H1YMU2	Phage terminase, large subunit, PBSX family	Microterricola viridarii	99.3	128	110-249	31-158
2_7	432		A0A060R8V4	Putative phage terminase	Mucinivorans hirudinis	99.3	276	17-304	49-350
2_7	432		A0A0F9P3L2	Uncharacterized protein	marine sediment metagenome	99.3	306	16-344	13-337
2_7	432		A0A2E3XNX3	Uncharacterized protein	Halobacteriovoraceae bacterium	99.3	361	30-420	23-448
2_7	432		G9RRV1	PBSX family phage terminase, large subunit	Subdoligranulum sp.	99.3	249	170-421	28-323
2_7	432		A0A2W9APG2	PBSX family phage terminase large subunit (Fragment)	Burkholderia multivorans	99.3	91	133-223	4-94
2_7	432		A0A162CSX0	Uncharacterized protein	Bacillus endophyticus	99.3	96	59-155	2-97
2_7	432		A0A0S8ADJ8	Uncharacterized protein	Gemmatimonas sp.	99.3	377	19-418	33-495
2_7	432		A0A2E0BII0	DNA packaging protein (Fragment)	Rhodobacteraceae bacterium	99.3	170	240-423	3-196
2_7	432		X1HIW1	Uncharacterized protein (Fragment)	marine sediment metagenome	99.3	204	23-241	19-224
2_7	432		A0A0F9PHW2	Uncharacterized protein	marine sediment metagenome	99.3	371	20-416	14-397
2_7	432		A0A1Z8SL93	Uncharacterized protein (Fragment)	Candidatus Endolissoclinum sp.	99.3	313	52-390	364-695
2_7	432		A0A1V4GLQ5	Uncharacterized protein (Fragment)	Moraxella equi	99.3	267	140-416	6-324
2_7	432		A0A2V3PJP8	Terminase family protein	Dysgonomonas alginatilytica	99.3	365	33-420	56-447
2_7	432		A0A2D8B5X2	Uncharacterized protein	Alcaligenaceae bacterium	99.3	328	60-420	6-382
2_7	432		A0A1J5KZS6	Terminase	Flavobacterium	99.3	252	18-303	47-357
2_7	432		A0A1B9YEN9	Uncharacterized protein	Chryseobacterium	99.3	261	22-303	9-274
2_7	432		A0A1M5NPY3	Terminase-like family protein	Bradyrhizobium erythrophlei	99.3	241	27-277	38-292
2_7	432		A0A1W6JNG7	Terminase large subunit	Staphylococcus phage IME1318_01	99.2	93	10-102	2-94
2_7	432		A0A223HL88	Phage portal protein	Parabacteroides sp.	99.2	252	46-304	171-438
2_7	432		B3XVQ8	Phage terminase, large subunit, pbsx family	Ureaplasma urealyticum serovar 12 str. ATCC 33696	99.2	373	33-417	30-460
2_7	432		A0A257B147	Uncharacterized protein	Armatimonadetes bacterium	99.2	362	19-422	14-390
2_7	432		A0A1J4SG09	Uncharacterized protein	Candidatus Desantisbacteria bacterium	99.2	276	109-418	50-339
2_7	432		A0A1J0YYY6	Putative adhesin P58	Spiroplasma citri	99.2	377	31-422	31-475
2_7	432		A0A0H4IP49	Terminase large subunit	Pseudoalteromonas phage H101	99.2	261	20-302	16-343
2_7	432		A0A0P6X6I4	Uncharacterized protein	Bellilinea caldifistulae	99.2	342	37-420	2-363
2_7	432		A0A0F9SN66	Uncharacterized protein	marine sediment metagenome	99.2	376	22-421	34-444
2_7	432		X1K560	Uncharacterized protein (Fragment)	marine sediment metagenome	99.2	169	244-421	1-192
2_7	432		A0A0F8XZP8	Uncharacterized protein (Fragment)	marine sediment metagenome	99.2	154	264-422	18-184
2_7	432		A0A238VXH3	Terminase-like family protein	Blastococcus sp.	99.2	268	31-316	41-349
2_7	432		A0A0F9AMS2	Uncharacterized protein (Fragment)	marine sediment metagenome	99.2	328	72-419	7-396
2_7	432		A0A0F9T5C9	Uncharacterized protein	marine sediment metagenome	99.2	365	33-420	36-445
2_7	432		A0A0F9E769	Uncharacterized protein	marine sediment metagenome	99.2	286	19-317	7-335
2_7	432		A0A077KDG1	Uncharacterized protein	Chryseobacterium	99.2	369	23-418	6-443
2_7	432		A0A173V7G1	Intein C-terminal splicing region	Parabacteroides distasonis	99.2	279	46-331	358-661
2_7	432		A0A1G3M1H1	Uncharacterized protein	Spirochaetes bacterium	99.2	299	111-420	14-364
2_7	432		J9UFS8	Phage terminase, large subunit, PBSX family	Brachyspira pilosicoli B2904	99.2	206	31-248	143-358
2_7	432		X1CQ14	Uncharacterized protein	marine sediment metagenome	99.2	145	267-419	26-181
2_7	432		A0A2V4UT42	Phage terminase large subunit-like protein	Rhizobium sp.	99.2	368	22-422	114-499
2_7	432		A0A2R8BY10	Uncharacterized protein	Palleronia abyssalis	99.2	308	10-340	2-329
2_7	432		A0A0K2JJX6	p58	Spiroplasma kunkelii CR2-3x	99.2	376	32-419	25-485
2_7	432		A0A2K3JAA0	Uncharacterized protein (Fragment)	Thermoplasmata archaeon M9B2D	99.2	215	19-246	43-278
2_7	432		G9ZM87	Uncharacterized protein	Lactobacillus parafarraginis F0439	99.2	107	11-119	6-118
2_7	432		A0A0E9EWU2	Phage terminase, large subunit, PBSX family	Chlamydia trachomatis	99.1	119	293-418	41-165
2_7	432		A0A0G1J4A2	Uncharacterized protein	Microgenomates group bacterium	99.1	367	33-418	76-493
2_7	432		A0A0F9APQ1	Uncharacterized protein (Fragment)	marine sediment metagenome	99.1	297	22-329	2-369
2_7	432		A0A2P4V647	Uncharacterized protein	Caenorhabditis remanei	99.1	369	25-422	237-642
2_7	432		A0A2N5KMF5	Uncharacterized protein	Actinobacteria bacterium	99.1	369	12-411	12-395
2_7	432		A0A0F8XSA0	Uncharacterized protein (Fragment)	marine sediment metagenome	99.1	91	323-418	15-105
2_7	432		J9FYL6	Terminase-like protein (Fragment)	gut metagenome	99.1	142	105-253	8-161
2_7	432		X0UL97	Uncharacterized protein (Fragment)	marine sediment metagenome	99.1	148	270-424	2-168
2_7	432		A0A0J7L4E7	Terminase large subunit	Lasius niger	99.1	359	19-410	142-540
2_7	432		A0A0D6Y9L7	Uncharacterized protein (Fragment)	Mastigocladus laminosus UU774	99.1	246	20-283	5-266
2_7	432		A0A0F9WHV3	Uncharacterized protein	marine sediment metagenome	99.1	305	111-423	446-791
2_7	432		A0A0F9EIY1	Uncharacterized protein	marine sediment metagenome	99.1	374	13-422	8-408
2_7	432		A0A0F9D535	Uncharacterized protein (Fragment)	marine sediment metagenome	99.1	295	99-422	2-309
2_7	432		A0A2G2JWQ9	Uncharacterized protein	Blastopirellula sp.	99.1	208	199-419	592-825
2_7	432		A0A034TH32	Phage terminase large subunit	Vibrio sp.	99.1	217	20-248	11-261
2_7	432		A0A0F9H0F1	Uncharacterized protein	marine sediment metagenome	99.1	269	17-303	23-325
2_7	432		A0A174R0Z2	Phage terminase, large subunit, PBSX family	Fusicatenibacter saccharivorans	99.1	367	32-418	173-603
2_7	432		X0YE94	Uncharacterized protein (Fragment)	marine sediment metagenome	99.1	124	293-418	5-129
2_7	432		A0A0F8Y0J4	Uncharacterized protein (Fragment)	marine sediment metagenome	99.1	144	62-221	4-152
2_7	432		A0A0D2GFT4	Terminase	Dethiosulfatarculus sandiegensis	99.1	213	207-424	2-268
2_7	432		A0A2N5JMA9	Uncharacterized protein	Cyanobacteria bacterium	99.1	310	12-340	37-355
2_7	432		A0A2G3K0K5	Uncharacterized protein (Fragment)	Chitinimonas sp.	99.1	128	17-147	6-142
2_7	432		A0A0F9U3I1	Uncharacterized protein	marine sediment metagenome	99.1	378	20-416	5-411
2_7	432		A0A2U8WLY5	ATP-binding protein	Methylobacterium	99.1	363	31-422	34-410
2_7	432		X0TSP6	Uncharacterized protein (Fragment)	marine sediment metagenome	99.1	215	15-241	23-248
2_7	432		A0A1I1LEI0	Uncharacterized protein	Flexibacter flexilis DSM 6793	99.1	380	30-421	5-473
2_7	432		X0VIS0	Uncharacterized protein (Fragment)	marine sediment metagenome	99.1	84	334-419	2-85
2_7	432		X1DJC9	Uncharacterized protein (Fragment)	marine sediment metagenome	99.1	155	171-330	3-165
2_7	432		A0A0F9FP26	Uncharacterized protein (Fragment)	marine sediment metagenome	99.1	185	230-420	15-205
2_7	432		D0IZ06	Putative phage DNA packaging protein Gp2	Comamonas testosteroni	99.1	229	173-418	11-253
2_7	432		A0A2D7VBT4	Uncharacterized protein	Acinetobacter sp.	99.1	372	32-419	51-461
2_7	432		G8LCC4	Phage Terminase Large Subunit	Enterobacter cloacae EcWSU1	99.1	147	30-188	20-171
2_7	432		L0EUV6	Phage terminase large subunit	Liberibacter crescens	99.1	101	24-129	12-114
2_7	432		X0ZDX9	Uncharacterized protein	marine sediment metagenome	99.1	172	32-212	19-199
2_7	432		A0A1G3K1G0	Uncharacterized protein	Sphingomonadales bacterium	99.1	207	53-277	4-232
2_7	432		W6TG24	Putative terminase-like family protein	Borrelia duttonii CR2A	99.1	205	31-251	26-236
2_7	432		A0A0F9BT96	Uncharacterized protein (Fragment)	marine sediment metagenome	99.1	161	20-192	9-171
6_6	1074	phage morphogenesis	A0A2X0YGZ6	SPP1 family phage portal protein	Bacillus circulans	100	424	4-443	6-429
6_6	1074		A0A0X3RGI1	Portal protein	Streptomyces alboniger	100	413	4-438	2-424
6_6	1074		A0A2R3JLR1	Phage portal protein	Lactobacillus sp.	100	423	13-444	22-459
6_6	1074		A0A1S1CTP2	Uncharacterized protein	Streptococcus sp.	100	516	452-1028	1-533
6_6	1074		R5YXK3	Phage head morphogenesis protein SPP1 gp7 family	Eubacterium	100	451	454-907	1-475
6_6	1074		K4I466	Minor capsid protein	Lactobacillus virus ATCC8014	100	429	5-443	11-477
6_6	1074		A7GFV1	Phage head morphogenesis protein, SPP1 gp7 family	Clostridium botulinum	100	340	451-796	3-343
6_6	1074		K6SGT8	Phage portal	Lactobacillus casei UW4	100	425	3-446	17-447
6_6	1074		A0A0E3M898	Prophage head protein	Clostridium scatologenes	100	378	452-835	1-391
6_6	1074		A0A1R5GF63	NAD+--asparagine ADP-ribosyltransferase	Clostridioides difficile	100	402	452-920	1-403
6_6	1074		A0A2T4MT91	Phage portal protein	Staphylococcus agnetis	100	419	15-444	13-456
6_6	1074		A0A0R1PG18	Prophage Lp1 protein 39	Lactobacillus paralimentarius DSM 13238 = JCM 10415	100	436	4-443	37-525
6_6	1074		G1C4W1	Phage portal protein	Enterococcus phage SAP6	100	420	16-443	27-457
6_6	1074		A0A1H3F9M5	Phage portal protein, SPP1 family	Tepidimicrobium xylanilyticum	100	418	18-445	20-461
6_6	1074		A0A1N6WTS8	Phage putative head morphogenesis protein, SPP1 gp7 family	Paenibacillus macquariensis	100	378	453-835	1-395
6_6	1074		A0A1A0G7X0	Uncharacterized protein	Paenibacillus polymyxa	100	343	452-798	1-343
6_6	1074		A0A0D8BQM0	Phage head morphogenesis, SPP1 gp7 family domain protein	Geobacillus kaustophilus	100	383	450-834	3-400
6_6	1074		A0A2W7MRP8	SPP1 gp7 family putative phage head morphogenesis protein	Lachnoanaerobaculum umeaense	100	347	452-799	1-349
6_6	1074		A0A1Q6KPR2	Uncharacterized protein	Clostridiales bacterium	100	370	464-834	3-387
6_6	1074		G9X2M8	Uncharacterized protein	Peptoanaerobacter stomatis	100	336	455-797	1-336
6_6	1074		G4HEI6	Phage head morphogenesis protein, SPP1 gp7 family	Paenibacillus lactis 154	100	414	452-873	1-429
6_6	1074		A0A1I1AU52	Phage portal protein, SPP1 family	Acetitomaculum ruminis DSM 5522	100	423	17-445	29-476
6_6	1074		A0A2A7B939	Uncharacterized protein	Faecalibacterium	100	345	452-799	1-345
6_6	1074		U2D2H3	Phage portal protein, SPP1 family	Clostridiales bacterium	100	408	17-446	3-417
6_6	1074		A0A0T9A5I5	Phage portal protein, SPP1 family	Streptococcus pneumoniae	100	384	1-456	1-384
6_6	1074		R8W440	SPP1 gp7 family phage head morphogenesis protein	Butyricicoccus pullicaecorum 1.2	100	341	453-798	1-341
6_6	1074		U2AAR3	Phage protein F-like protein	Clostridium sp.	100	345	450-798	23-367
6_6	1074		A0A1C5S475	NAD(+)--arginine ADP-ribosyltransferase EFV	uncultured Clostridium sp.	100	343	454-798	1-346
6_6	1074		A0A1I2H1T7	Phage putative head morphogenesis protein, SPP1 gp7 family	Paenibacillus algorifonticola	100	347	452-800	1-347
6_6	1074		A0A0T8BY65	Phage putative head morphogenesis protein, SPP1 gp7 family	Streptococcus pneumoniae	100	408	471-905	2-411
6_6	1074		A0A2G6EZJ5	Uncharacterized protein	Fusobacteriales bacterium	100	521	452-1018	5-533
6_6	1074		A0A1M5ZJJ8	Phage portal protein, SPP1 family	Sporobacter termitidis DSM 10068	100	428	20-453	16-499
6_6	1074		E5BHZ4	Phage protein F-like protein	Fusobacterium	100	449	452-907	2-461
6_6	1074		A0A2T3FAL5	Phage head morphogenesis protein	[Clostridium] lavalense	100	467	452-1013	3-473
6_6	1074		A0A133ZGG0	Phage protein F-like protein	Lachnoanaerobaculum saburreum	100	346	452-798	1-348
6_6	1074		A0A174LQV5	Phage head morphogenesis protein	Flavonifractor plautii	100	346	452-797	1-346
6_6	1074		A0A0P0DYE9	Phage head morphogenesis protein	Lactobacillus gallinarum	100	339	452-798	1-342
6_6	1074		D2IZT8	Head protein	Enterococcus phage phiFL3A	100	344	450-798	5-367
6_6	1074		A0A069CXA8	Phage head-to-tail connecting protein	Weissella oryzae	100	319	453-795	1-319
6_6	1074		R7MXR2	Putative head protein	Megasphaera elsdenii CAG:570	100	347	452-801	3-350
6_6	1074		A0A1X1G327	Phage head morphogenesis protein	Streptococcus oralis subsp. tigurinus	100	350	452-803	1-350
6_6	1074		C0CPP6	Uncharacterized protein	Blautia hydrogenotrophica DSM 10507	100	319	452-796	1-320
6_6	1074		A0A173YJ27	NAD+--asparagine ADP-ribosyltransferase	Coprococcus comes	100	298	452-761	1-298
6_6	1074		A0A2X4HG31	Lj928 prophage protein	Lactobacillus brevis	100	427	4-446	44-514
6_6	1074		A0A1G4FJA8	NAD(+)-arginine ADP-ribosyltransferase EFV	Sporanaerobacter sp.	100	367	454-828	2-382
6_6	1074		A0A2K9NYT5	Phage head morphogenesis protein, SPP1 gp7 family	Monoglobus pectinilyticus	100	325	466-798	3-327
6_6	1074		C7XQC5	Uncharacterized protein	Fusobacterium	100	328	451-787	2-342
6_6	1074		D1AHQ6	Phage head morphogenesis protein, SPP1 gp7 family	Sebaldella termitidis	100	345	452-798	1-345
6_6	1074		S0JZE4	Uncharacterized protein	Enterococcus dispar ATCC 51266	100	293	452-759	1-295
6_6	1074		R5XT56	Uncharacterized protein	Anaerotruncus sp.	100	462	468-1025	6-477
6_6	1074		R6ISE3	Phage portal protein SPP1 family	Clostridium sp.	100	424	15-449	16-493
6_6	1074		A0A173W9Y7	NAD+--asparagine ADP-ribosyltransferase	Coprococcus eutactus	100	342	452-801	1-345
6_6	1074		A0A0L0WCY8	Phage portal protein, SPP1 family	Clostridium purinilyticum	100	403	34-450	41-458
6_6	1074		K1LWK6	Uncharacterized protein	Facklamia hominis CCUG 36813	100	462	468-1019	3-488
6_6	1074		A0A2U9KB05	Phage head morphogenesis protein	Streptococcus pyogenes	100	415	451-902	2-470
6_6	1074		A0A2X4RZJ3	Phage protein	Streptococcus pasteurianus	100	428	453-922	1-433
6_6	1074		A0A242CHH6	Uncharacterized protein	Enterococcus sp.	100	296	454-760	2-297
6_6	1074		A0A2I1UXF8	Uncharacterized protein	Streptococcus anginosus	100	328	453-800	1-332
6_6	1074		A0A1C6CLL2	Phage portal protein, SPP1 family	uncultured Flavonifractor sp.	100	400	16-435	12-414
6_6	1074		A0A0K8MWQ8	Uncharacterized protein	Fructobacillus tropaeoli	100	335	454-795	2-342
6_6	1074		A0A212J498	Uncharacterized protein	uncultured Clostridiales bacterium	100	335	451-796	3-340
6_6	1074		U2QVT5	Phage protein F-like protein	Leptotrichia sp.	100	344	454-800	2-345
6_6	1074		A0A0R1UG98	Phage head morphogenesis protein, SPP1 gp7 family	Lactobacillus ingluviei DSM 15946	100	378	468-911	3-418
6_6	1074		A0A242LDU5	Uncharacterized protein	Enterococcus termitis	100	297	453-760	1-297
6_6	1074		B0N8K0	Phage protein F-like protein	Erysipelatoclostridium ramosum DSM 1402	100	344	454-799	1-344
6_6	1074		A0A162L9V1	NAD(+)--arginine ADP-ribosyltransferase EFV	Clostridium coskatii	100	277	465-794	14-292
6_6	1074		D6LEP8	SPP1 gp7 family phage head morphogenesis protein	Fusobacterium	100	300	452-760	2-307
6_6	1074		E0NNB2	Phage protein F-like protein	Peptoniphilus duerdenii ATCC BAA-1640	100	512	454-1013	2-546
6_6	1074		A0A2A7E2Z7	Uncharacterized protein	Bacillus sp.	100	410	19-441	47-511
[truncated: 43,193 more rows]
[truncated: 1 more columns]
