# Supplementary material for: Long-read metagenomics using PromethION uncovers oral bacteriophages and their interaction with host bacteria
Source: Nat Commun. 2021 Jan 4;12:27. doi: 10.1038/s41467-020-20199-9 (PMC7782811; doi:10.1038/s41467-020-20199-9)
Supplement: Supplementary file 11 — Source Data [file 41467_2020_20199_MOESM11_ESM.xlsx]

## Sheet: Fig 1
Figure 1
	sample	human	non-human		sample	human	non-human
	1	0.17	99.83		1	28.12	71.88
	2	0.08	99.92		2	37.57	62.43
	3	0.54	99.46		3	34.25	65.75

## Sheet: Fig 2
Figure 2A					Figure 2B
	Position	Coverage			sample	viral_sequence	diff_length
	1	10			2	VIRSorter_contig_2349_pilon_gene_1_gene_302-0-270161-cat_5	257431
	2	11			1	VIRSorter_contig_793_pilon_gene_75_gene_300-58527-321752-cat_5	242334
	3	11			1	VIRSorter_contig_324_pilon_gene_1001_gene_1250-751674-967332-cat_5	207985
	4	11			2	VIRSorter_contig_731_pilon_gene_1495_gene_1765-918483-1104939-cat_5	171816
	5	11			1	VIRSorter_contig_622_pilon_gene_2290_gene_2593-1479546-1666871-cat_5	165146
	6	11			1	VIRSorter_contig_636_pilon_gene_1_gene_199-1640-175413-cat_5	161058
	7	11			3	VIRSorter_contig_2911_pilon_gene_2_gene_101-3903-169578-cat_4	152256
	8	11			2	VIRSorter_contig_687_pilon_gene_1_gene_285-0-169534-cat_5	150606
	9	11			2	VIRSorter_contig_1_pilon_gene_497_gene_702-433800-579851-cat_5	139518
	10	11			1	VIRSorter_contig_1897_pilon_gene_58_gene_256-51812-198815-cat_5	136223
	11	11			1	VIRSorter_contig_1786_pilon_gene_1520_gene_1718-1100876-1253058-cat_5	133219
	12	11			1	VIRSorter_contig_3217_pilon_gene_1_gene_198-62-155038-cat_5	131652
	13	16			3	VIRSorter_contig_2551_pilon_gene_186_gene_285-115246-264241-cat_4	130534
	14	16			3	VIRSorter_contig_1967_pilon_gene_1_gene_146-4091-161400-cat_5	130239
	15	16			4	VIRSorter_contig_1191_pilon_gene_1_gene_109-0-134440-cat_5	127908
	16	16			2	VIRSorter_contig_731_pilon_gene_2597_gene_2797-1603394-1736387-cat_5	123702
	17	16			1	VIRSorter_contig_635_pilon_gene_582_gene_791-400669-543572-cat_5	123248
	18	16			3	VIRSorter_contig_1198_pilon_gene_1_gene_188-0-135282-cat_5	122091
	19	16			3	VIRSorter_contig_6813_pilon_gene_125_gene_224-164997-297191-cat_4	121892
	20	16			4	VIRSorter_contig_428_pilon_gene_1_gene_258-0-164551-cat_5	121774
	21	16			2	VIRSorter_contig_3636_pilon_gene_1_gene_199-2162-133628-cat_5	118777
	22	16			1	VIRSorter_contig_82_pilon_gene_211_gene_353-202834-337866-cat_5	117989
	23	16			3	VIRSorter_contig_666_pilon_gene_320_gene_528-255828-379001-cat_5	115816
	24	55			1	VIRSorter_contig_3_pilon_gene_151_gene_321-134167-262903-cat_5	115009
	25	55			1	VIRSorter_contig_3_pilon_gene_151_gene_317-134167-260067-cat_5	112173
	26	55			3	VIRSorter_contig_5891_pilon_gene_596_gene_796-391883-506665-cat_5	108903
	27	55			2	VIRSorter_contig_2764_pilon_gene_1_gene_199-5199-120338-cat_5	105954
	28	55			1	VIRSorter_contig_292_pilon_gene_129_gene_325-72399-184969-cat_5	105919
	29	55			1	VIRSorter_contig_159_pilon_gene_1_gene_303-366-154290-cat_5	104869
	30	55			1	VIRSorter_contig_722_pilon_gene_35_gene_189-18454-134729-cat_5	104530
	31	55			3	VIRSorter_contig_359_pilon_gene_41_gene_150-37081-152902-cat_5	103914
	32	55			3	VIRSorter_contig_3471_pilon_gene_74_gene_229-45771-155347-cat_5	101964
	33	55			1	VIRSorter_contig_90_pilon_gene_2159_gene_2299-1892500-2001183-cat_5	100504
	34	55			3	VIRSorter_contig_161_pilon_gene_299_gene_469-220295-329162-cat_5	97158
	35	55			1	VIRSorter_contig_36_pilon_gene_176_gene_331-142120-255616-cat_5	96171
	36	55			1	VIRSorter_contig_274_pilon_gene_232_gene_370-187600-292275-cat_5	95668
	37	55			1	VIRSorter_contig_205_pilon_gene_1557_gene_1709-1441484-1549569-cat_5	93445
	38	55			2	VIRSorter_contig_498_pilon_gene_184_gene_295-142974-254798-cat_5	93088
	39	55			3	VIRSorter_contig_4911_pilon_gene_1_gene_199-2344-108005-cat_5	92101
	40	55			4	VIRSorter_contig_3170_pilon_gene_147_gene_444-76250-233293-cat_5	91947
	41	55			4	VIRSorter_contig_1963_pilon_gene_10_gene_209-21288-156186-cat_5	91320
	42	55			4	VIRSorter_contig_631_pilon_gene_1168_gene_1301-1111241-1218578-cat_5	88977
	43	55			1	VIRSorter_contig_1412_pilon_gene_150_gene_276-103848-204210-cat_5	88293
	44	55			2	VIRSorter_contig_2656_pilon_gene_446_gene_545-309461-405207-cat_5	87437
	45	59			1	VIRSorter_contig_90_pilon_gene_1456_gene_1577-1284631-1377477-cat_5	87245
	46	59			4	VIRSorter_contig_254_pilon_gene_259_gene_391-181341-276281-cat_5	85767
	47	59			1	VIRSorter_contig_297_pilon_gene_19_gene_136-34542-137258-cat_5	84514
	48	59			4	VIRSorter_contig_28_pilon_gene_1_gene_144-472-98240-cat_5	82769
	49	59			1	VIRSorter_contig_499_pilon_gene_2_gene_108-1558-90866-cat_5	81913
	50	59			3	VIRSorter_contig_78_pilon_gene_636_gene_735-544325-636999-cat_4	81715
	51	59			1	VIRSorter_contig_357_pilon_gene_962_gene_1097-761702-855879-cat_5	81075
	52	59			3	VIRSorter_contig_895_pilon_gene_657_gene_793-483577-570251-cat_5	81065
	53	59			2	VIRSorter_contig_32_pilon_gene_432_gene_590-237479-328367-cat_5	80760
	54	59			2	VIRSorter_contig_2308_pilon_gene_63_gene_189-49424-138087-cat_5	80414
	55	59			2	VIRSorter_contig_258_pilon_gene_12_gene_143-5607-92878-cat_5	79848
	56	70			1	VIRSorter_contig_1220_pilon_gene_528_gene_656-513258-605974-cat_5	79771
	57	78			3	VIRSorter_contig_1377_pilon_gene_6_gene_77-2516-91428-cat_5	78689
	58	81			1	VIRSorter_contig_4149_pilon_gene_34_gene_144-36095-125145-cat_5	78036
	59	83			1	VIRSorter_contig_1399_pilon_gene_10_gene_142-8696-95498-cat_5	78019
	60	90			4	VIRSorter_contig_15_pilon_gene_863_gene_1030-647898-751806-cat_5	77813
	61	97			2	VIRSorter_contig_123_pilon_gene_417_gene_537-347785-429763-cat_5	76845
	62	97			2	VIRSorter_contig_58_pilon_gene_2274_gene_2406-1544298-1627432-cat_5	76166
	63	100			1	VIRSorter_contig_58_pilon_gene_103_gene_247-65707-147937-cat_5	75954
	64	103			1	VIRSorter_contig_2297_pilon_gene_88_gene_226-71211-154402-cat_5	75506
	65	107			2	VIRSorter_contig_2546_pilon_gene_76_gene_278-31096-119647-cat_5	74662
	66	108			2	VIRSorter_contig_203_pilon_gene_215_gene_317-163863-245761-cat_5	74021
	67	108			3	VIRSorter_contig_4567_pilon_gene_35_gene_199-16478-119090-cat_5	73108
	68	108			1	VIRSorter_contig_1886_pilon_gene_173_gene_272-152715-249861-cat_4	73028
	69	108			4	VIRSorter_contig_2742_pilon_gene_89_gene_188-66659-145936-cat_4	72912
	70	108			1	VIRSorter_contig_2857_pilon_gene_127_gene_253-72629-150689-cat_5	72535
	71	108			1	VIRSorter_contig_839_pilon_gene_178_gene_326-143872-233171-cat_5	71424
	72	109			1	VIRSorter_contig_458_pilon_gene_90_gene_193-65636-143680-cat_5	70952
	73	118			3	VIRSorter_contig_3984_pilon_gene_75_gene_138-44357-121547-cat_5	70010
	74	120			1	VIRSorter_contig_205_pilon_gene_7_gene_119-5735-84891-cat_5	69865
	75	123			2	VIRSorter_contig_1749_pilon_gene_1_gene_221-0-112156-cat_5	69379
	76	123			4	VIRSorter_contig_334_pilon_gene_294_gene_405-216198-301812-cat_5	68706
	77	124			1	VIRSorter_contig_75_pilon_gene_300_gene_421-256025-340210-cat_5	68096
	78	124			1	VIRSorter_contig_3579_pilon_gene_80_gene_179-69550-143509-cat_4	67970
	79	126			3	VIRSorter_contig_1254_pilon_gene_138_gene_254-98197-171708-cat_5	67919
	80	127			3	VIRSorter_contig_740_pilon_gene_6_gene_108-5028-81008-cat_5	67671
	81	127			2	VIRSorter_contig_2802_pilon_gene_363_gene_470-302239-384352-cat_5	67387
	82	127			1	VIRSorter_contig_259_pilon_gene_119_gene_220-104798-185420-cat_5	66895
	83	127			1	VIRSorter_contig_142_pilon_gene_53_gene_179-45268-129415-cat_5	66272
	84	127			3	VIRSorter_contig_181_pilon_gene_21_gene_120-18237-95638-cat_4	66253
	85	128			1	VIRSorter_contig_462_pilon_gene_1100_gene_1245-803329-880352-cat_5	65608
	86	128			1	VIRSorter_contig_109_pilon_gene_24_gene_123-21323-99112-cat_4	65442
	87	128			3	VIRSorter_contig_470_pilon_gene_79_gene_197-58466-143501-cat_5	65023
	88	128			4	VIRSorter_contig_743_pilon_gene_1_gene_132-368-87975-cat_5	64707
	89	129			3	VIRSorter_contig_6095_pilon_gene_10_gene_126-10022-79785-cat_5	63850
	90	129			2	VIRSorter_contig_2483_pilon_gene_75_gene_208-57178-153768-cat_5	63527
	91	129			3	VIRSorter_contig_2600_pilon_gene_33_gene_132-31650-101947-cat_4	62943
	92	130			1	VIRSorter_contig_1851_pilon_gene_41_gene_184-38623-120111-cat_5	62796
	93	149			4	VIRSorter_contig_948_pilon_gene_171_gene_270-116800-198826-cat_4	61901
	94	149			1	VIRSorter_contig_630_pilon_gene_105_gene_224-82041-163263-cat_5	61735
	95	149			2	VIRSorter_contig_157_pilon_gene_1594_gene_1715-815185-884756-cat_5	61727
	96	149			3	VIRSorter_contig_2684_pilon_gene_5_gene_120-4199-84594-cat_5	61586
	97	149			2	VIRSorter_contig_2143_pilon_gene_9_gene_133-5132-84970-cat_5	61048
	98	149			2	VIRSorter_contig_1646_pilon_gene_10_gene_114-11292-97133-cat_5	60596
	99	150			1	VIRSorter_contig_2021_pilon_gene_72_gene_171-52724-128002-cat_4	60383
	100	150			3	VIRSorter_contig_1127_pilon_gene_32_gene_144-23193-95512-cat_5	59987
	101	150			2	VIRSorter_contig_95_pilon_gene_104_gene_220-77936-163579-cat_5	59548
	102	150			4	VIRSorter_contig_1593_pilon_gene_54_gene_177-35456-110697-cat_5	59409
	103	151			2	VIRSorter_contig_653_pilon_gene_21_gene_120-10105-77098-cat_4	59273
	104	151			4	VIRSorter_contig_701_pilon_gene_107_gene_206-75779-142754-cat_4	59255
	105	151			3	VIRSorter_contig_650_pilon_gene_154_gene_262-118644-185645-cat_5	59225
	106	151			2	VIRSorter_contig_1882_pilon_gene_1_gene_102-474-72982-cat_5	59124
	107	151			1	VIRSorter_contig_622_pilon_gene_1440_gene_1539-958197-1023865-cat_4	59097
	108	151			4	VIRSorter_contig_2_pilon_gene_419_gene_519-364725-438780-cat_5	59012
	109	159			2	VIRSorter_contig_89_pilon_gene_164_gene_276-154280-222741-cat_5	58992
	110	161			4	VIRSorter_contig_49_pilon_gene_586_gene_702-476818-549369-cat_5	58843
	111	166			3	VIRSorter_contig_1199_pilon_gene_48_gene_147-41423-112884-cat_4	58796
	112	168			4	VIRSorter_contig_2563_pilon_gene_223_gene_363-127983-192460-cat_5	58572
	113	168			1	VIRSorter_contig_300_pilon_gene_42_gene_148-38579-121597-cat_5	57773
	114	169			3	VIRSorter_contig_1378_pilon_gene_219_gene_318-163789-229276-cat_4	57592
	115	172			1	VIRSorter_contig_3217_pilon_gene_201_gene_300-156253-228706-cat_4	57566
	116	172			2	VIRSorter_contig_857_pilon_gene_1318_gene_1420-915101-991941-cat_5	57185
	117	173			1	VIRSorter_contig_36_pilon_gene_163_gene_262-134787-209076-cat_4	56964
	118	174			3	VIRSorter_contig_1149_pilon_gene_113_gene_220-86929-170721-cat_5	56962
	119	174			3	VIRSorter_contig_847_pilon_gene_36_gene_135-37993-117763-cat_5	56893
	120	174			2	VIRSorter_contig_3156_pilon_gene_266_gene_374-219421-292073-cat_5	56622
	121	174			1	VIRSorter_contig_462_pilon_gene_1079_gene_1203-790336-858366-cat_5	56615
	122	177			4	VIRSorter_contig_15_pilon_gene_347_gene_446-283795-349613-cat_4	56349
	123	179			3	VIRSorter_contig_6144_pilon_gene_53_gene_152-75118-151386-cat_4	56256
	124	179			3	VIRSorter_contig_312_pilon_gene_826_gene_925-650778-729082-cat_4	56052
	125	179			3	VIRSorter_contig_2584_pilon_gene_39_gene_198-24359-130884-cat_5	55977
	126	179			1	VIRSorter_contig_249_pilon_gene_232_gene_367-157871-250096-cat_5	55786
	127	179			4	VIRSorter_contig_2556_pilon_gene_8_gene_117-6808-69900-cat_5	54630
	128	182			4	VIRSorter_contig_592_pilon_gene_284_gene_383-214756-280041-cat_4	54338
	129	182			3	VIRSorter_contig_7430_pilon_gene_1_gene_101-210-62500-cat_5	54293
	130	185			4	VIRSorter_contig_281_pilon_gene_1647_gene_1754-1131100-1197001-cat_5	54192
	131	185			3	VIRSorter_contig_4638_pilon_gene_71_gene_178-58186-134640-cat_5	54132
	132	185			1	VIRSorter_contig_739_pilon_gene_158_gene_259-127115-191216-cat_5	54129
	133	190			2	VIRSorter_contig_2346_pilon_gene_24_gene_105-19888-92347-cat_5	54124
	134	190			3	VIRSorter_contig_5097_pilon_gene_97_gene_196-67766-134993-cat_4	54057
	135	192			1	VIRSorter_contig_789_pilon_gene_143_gene_242-106755-174099-cat_4	53960
	136	192			4	VIRSorter_contig_1451_pilon_gene_494_gene_593-310536-380226-cat_4	53730
	137	192			1	VIRSorter_contig_937_pilon_gene_142_gene_257-134852-203191-cat_5	53422
	138	200			2	VIRSorter_contig_94_pilon_gene_11_gene_110-12099-80520-cat_4	52943
	139	200			2	VIRSorter_contig_153_pilon_gene_1142_gene_1241-771648-836190-cat_4	52833
	140	208			2	VIRSorter_contig_198_pilon_gene_2651_gene_2750-1645794-1706476-cat_4	52700
	141	211			1	VIRSorter_contig_1583_pilon_gene_288_gene_383-240960-303445-cat_4	52357
	142	212			2	VIRSorter_contig_1365_pilon_gene_1_gene_129-48-69492-cat_5	52162
	143	214			3	VIRSorter_contig_7132_pilon_gene_30_gene_132-25159-83259-cat_5	52022
	144	214			4	VIRSorter_contig_1003_pilon_gene_144_gene_246-99061-174736-cat_5	51828
	145	215			1	VIRSorter_contig_2627_pilon_gene_20_gene_95-15197-75437-cat_5	51647
	146	215			3	VIRSorter_contig_3941_pilon_gene_1017_gene_1116-885499-955993-cat_5	51634
	147	215			3	VIRSorter_contig_586_pilon_gene_130_gene_229-82372-139481-cat_4	51140
	148	215			2	VIRSorter_contig_75_pilon_gene_284_gene_386-194695-256594-cat_5	51057
	149	215			3	VIRSorter_contig_2936_pilon_gene_20_gene_143-14865-85449-cat_5	50964
	150	215			3	VIRSorter_contig_3026_pilon_gene_274_gene_364-195539-251508-cat_5	50951
	151	224			3	VIRSorter_contig_1895_pilon_gene_514_gene_637-383564-476362-cat_5	50835
	152	224			1	VIRSorter_contig_217_pilon_gene_243_gene_342-157482-221775-cat_4	50616
	153	224			3	VIRSorter_contig_353_pilon_gene_430_gene_526-327260-405813-cat_5	50597
	154	225			3	VIRSorter_contig_4391_pilon_gene_25_gene_124-17382-86463-cat_4	50272
	155	225			4	VIRSorter_contig_100_pilon_gene_574_gene_671-433833-489278-cat_4	49926
	156	225			3	VIRSorter_contig_1264_pilon_gene_33_gene_139-24779-92909-cat_5	49784
	157	226			4	VIRSorter_contig_239_pilon_gene_202_gene_301-133439-207923-cat_4	49418
	158	232			2	VIRSorter_contig_823_pilon_gene_86_gene_185-60929-124777-cat_4	49068
	159	236			3	VIRSorter_contig_114_pilon_gene_275_gene_382-206498-270826-cat_5	48574
	160	236			2	VIRSorter_contig_259_pilon_gene_782_gene_879-654584-718636-cat_5	48368
	161	236			2	VIRSorter_contig_2145_pilon_gene_996_gene_1102-630212-691699-cat_5	47810
	162	236			3	VIRSorter_contig_666_pilon_gene_961_gene_1077-656830-713061-cat_5	47768
	163	236			2	VIRSorter_contig_669_pilon_gene_10_gene_82-5160-65030-cat_5	47181
	164	236			2	VIRSorter_contig_991_pilon_gene_97_gene_202-70348-124510-cat_5	47154
	165	236			4	VIRSorter_contig_340_pilon_gene_100_gene_199-75360-146004-cat_4	47080
	166	239			4	VIRSorter_contig_1835_pilon_gene_481_gene_580-385100-443014-cat_4	46894
	167	239			2	VIRSorter_contig_27_pilon_gene_55_gene_157-40514-102317-cat_5	45840
	168	246			2	VIRSorter_contig_273_pilon_gene_2199_gene_2302-1354200-1419207-cat_5	45546
	169	246			4	VIRSorter_contig_581_pilon_gene_280_gene_412-239526-315550-cat_5	45316
	170	246			2	VIRSorter_contig_1316_pilon_gene_100_gene_203-69103-132629-cat_5	45009
	171	247			3	VIRSorter_contig_6337_pilon_gene_1_gene_72-0-57560-cat_5	44901
	172	247			3	VIRSorter_contig_1299_pilon_gene_1117_gene_1178-1205624-1259826-cat_5	44873
	173	248			3	VIRSorter_contig_82_pilon_gene_78_gene_128-73901-127925-cat_5	44778
	174	248			4	VIRSorter_contig_1052_pilon_gene_10_gene_111-3479-62123-cat_5	44274
	175	254			1	VIRSorter_contig_803_pilon_gene_1_gene_48-498-53202-cat_5	44009
	176	255			2	VIRSorter_contig_1749_pilon_gene_260_gene_359-142844-196351-cat_4	43958
	177	255			2	VIRSorter_contig_429_pilon_gene_287_gene_394-227005-290041-cat_5	43953
	178	255			1	VIRSorter_contig_2114_pilon_gene_813_gene_916-445056-499084-cat_5	43842
	179	255			3	VIRSorter_contig_307_pilon_gene_79_gene_178-88904-158029-cat_4	43836
	180	255			3	VIRSorter_contig_6483_pilon_gene_27_gene_75-13596-64421-cat_5	43817
	181	255			3	VIRSorter_contig_3941_pilon_gene_686_gene_761-606954-656918-cat_4	43572
	182	255			1	VIRSorter_contig_1283_pilon_gene_1057_gene_1156-871173-927362-cat_4	43459
	183	255			3	VIRSorter_contig_743_pilon_gene_79_gene_180-55266-121879-cat_5	43248
	184	252			1	VIRSorter_contig_894_pilon_gene_1016_gene_1115-853689-924064-cat_4	43097
	185	258			2	VIRSorter_contig_326_pilon_gene_160_gene_259-125942-187059-cat_4	42841
	186	267			2	VIRSorter_contig_1723_pilon_gene_689_gene_788-494271-567990-cat_4	42789
	187	267			3	VIRSorter_contig_1240_pilon_gene_161_gene_260-110170-177786-cat_4	42713
	188	267			4	VIRSorter_contig_91_pilon_gene_35_gene_119-22619-90687-cat_5	42683
	189	267			3	VIRSorter_contig_2021_pilon_gene_904_gene_1018-720085-790591-cat_5	42567
	190	267			3	VIRSorter_contig_1784_pilon_gene_136_gene_235-92720-175148-cat_4	42131
	191	267			2	VIRSorter_contig_73_pilon_gene_194_gene_297-128944-186007-cat_5	42047
	192	267			1	VIRSorter_contig_1936_pilon_gene_54_gene_153-38796-91723-cat_4	41289
	193	269			2	VIRSorter_contig_128_pilon_gene_94_gene_212-65431-130746-cat_5	41271
	194	268			3	VIRSorter_contig_3788_pilon_gene_8_gene_61-8831-59293-cat_5	41135
	195	265			3	VIRSorter_contig_1667_pilon_gene_5_gene_76-3243-51757-cat_5	40474
	196	268			1	VIRSorter_contig_2742_pilon_gene_40_gene_139-28122-91692-cat_4	39694
	197	268			3	VIRSorter_contig_1306_pilon_gene_998_gene_1066-843984-894220-cat_5	39179
	198	268			2	VIRSorter_contig_6_pilon_gene_44_gene_143-21735-76052-cat_4	39122
	199	265			3	VIRSorter_contig_1140_pilon_gene_81_gene_214-72342-162158-cat_5	38992
	200	273			3	VIRSorter_contig_98_pilon_gene_1368_gene_1439-1257103-1302803-cat_5	38980
	201	269			2	VIRSorter_contig_1092_pilon_gene_27_gene_126-14507-62028-cat_4	38789
	202	268			1	VIRSorter_contig_1553_pilon_gene_1517_gene_1616-900725-953762-cat_4	38720
	203	268			4	VIRSorter_contig_769_pilon_gene_23_gene_152-9001-63121-cat_5	38407
	204	283			2	VIRSorter_contig_147_pilon_gene_1199_gene_1300-809775-863343-cat_5	38373
	205	284			4	VIRSorter_contig_128_pilon_gene_1172_gene_1240-1013494-1057371-cat_5	38346
	206	284			2	VIRSorter_contig_442_pilon_gene_29_gene_93-31894-79085-cat_5	38058
	207	293			2	VIRSorter_contig_3009_pilon_gene_39_gene_138-24502-72475-cat_4	38001
	208	293			1	VIRSorter_contig_3055_pilon_gene_19_gene_88-13662-59948-cat_5	37918
	209	293			1	VIRSorter_contig_47_pilon_gene_1943_gene_2047-1172022-1227966-cat_5	36861
	210	296			1	VIRSorter_contig_801_pilon_gene_213_gene_289-165362-238601-cat_5	36800
	211	296			4	VIRSorter_contig_2521_pilon_gene_303_gene_403-201704-261814-cat_5	36478
	212	310			2	VIRSorter_contig_120_pilon_gene_103_gene_191-71036-113986-cat_4	36089
	213	271			1	VIRSorter_contig_495_pilon_gene_619_gene_700-496697-547684-cat_4	36070
	214	283			2	VIRSorter_contig_298_pilon_gene_15_gene_155-7931-85154-cat_5	36069
	215	297			1	VIRSorter_contig_3884_pilon_gene_22_gene_78-14720-60629-cat_5	35974
	216	286			4	VIRSorter_contig_758_pilon-circular_gene_61_gene_122-39742-81745-cat_5	35971
	217	280			3	VIRSorter_contig_5721_pilon_gene_249_gene_348-195670-253437-cat_4	35842
	218	277			4	VIRSorter_contig_847_pilon_gene_46_gene_99-40075-90470-cat_5	35669
	219	278			2	VIRSorter_contig_1512_pilon_gene_40_gene_123-44693-90374-cat_5	35524
	220	271			3	VIRSorter_contig_1934_pilon_gene_1_gene_98-179-58232-cat_5	35468
	221	264			4	VIRSorter_contig_680_pilon_gene_296_gene_408-199966-260139-cat_5	35420
	222	265			3	VIRSorter_contig_30_pilon_gene_16_gene_87-13918-54171-cat_4	35247
	223	266			2	VIRSorter_contig_1365_pilon_gene_1203_gene_1306-901711-951766-cat_5	35012
	224	264			2	VIRSorter_contig_1364_pilon_gene_1_gene_98-0-68810-cat_5	34807
	225	260			4	VIRSorter_contig_428_pilon_gene_262_gene_349-165999-225126-cat_5	34579
	226	259			3	VIRSorter_contig_3941_pilon_gene_2122_gene_2202-1940369-1987964-cat_5	34553
	227	259			3	VIRSorter_contig_2488_pilon_gene_118_gene_217-88906-146448-cat_4	34177
	228	259			1	VIRSorter_contig_433_pilon_gene_78_gene_136-65260-105667-cat_4	34168
	229	259			2	VIRSorter_contig_271_pilon_gene_327_gene_396-276362-320617-cat_5	33801
	230	259			3	VIRSorter_contig_268_pilon_gene_24_gene_110-29532-82922-cat_5	33761
	231	259			3	VIRSorter_contig_5463_pilon_gene_279_gene_340-233835-278386-cat_5	33435
	232	258			3	VIRSorter_contig_5305_pilon_gene_2_gene_61-1377-42503-cat_5	33416
	233	249			1	VIRSorter_contig_3465_pilon_gene_1_gene_61-558-45174-cat_5	33372
	234	253			3	VIRSorter_contig_262_pilon_gene_213_gene_273-209256-276391-cat_5	33071
	235	251			3	VIRSorter_contig_1228_pilon_gene_25_gene_94-20336-64975-cat_5	33054
	236	253			1	VIRSorter_contig_1972_pilon_gene_39_gene_117-34585-78283-cat_5	32283
	237	255			2	VIRSorter_contig_93_pilon_gene_1_gene_83-380-42479-cat_5	32016
	238	255			4	VIRSorter_contig_235_pilon_gene_1_gene_72-777-42562-cat_4	31939
	239	257			4	VIRSorter_contig_131_pilon_gene_1580_gene_1653-1323972-1365222-cat_5	31901
	240	256			4	VIRSorter_contig_1999_pilon_gene_1_gene_83-122-44267-cat_5	31855
	241	256			3	VIRSorter_contig_1074_pilon_gene_17_gene_99-18911-67418-cat_4	31844
	242	259			2	VIRSorter_contig_924_pilon_gene_62_gene_126-51037-91469-cat_5	31737
	243	259			4	VIRSorter_contig_278_pilon_gene_309_gene_377-238222-279555-cat_4	31487
	244	259			3	VIRSorter_contig_1186_pilon_gene_1_gene_68-121-38039-cat_5	31074
	245	258			3	VIRSorter_contig_1429_pilon_gene_66_gene_139-57704-98585-cat_4	30986
	246	258			3	VIRSorter_contig_1103_pilon_gene_2_gene_75-1279-47364-cat_5	30965
	247	265			4	VIRSorter_contig_1393_pilon_gene_4_gene_83-2683-41624-cat_5	30959
	248	265			3	VIRSorter_contig_5941_pilon_gene_5_gene_74-5068-46798-cat_4	30948
	249	265			1	VIRSorter_contig_1694_pilon_gene_1_gene_44-760-46305-cat_5	30730
	250	271			4	VIRSorter_contig_593_pilon_gene_1_gene_96-513-49364-cat_5	30649
	251	271			1	VIRSorter_contig_996_pilon_gene_33_gene_74-20071-57246-cat_5	30593
	252	270			3	VIRSorter_contig_3433_pilon_gene_9_gene_79-5355-46258-cat_5	30511
	253	251			4	VIRSorter_contig_319_pilon_gene_220_gene_311-146086-188965-cat_5	30323
	254	251			4	VIRSorter_contig_2431_pilon_gene_110_gene_169-80860-121087-cat_5	30233
	255	252			3	VIRSorter_contig_2821_pilon_gene_1_gene_75-203-41830-cat_5	30183
	256	254			2	VIRSorter_contig_1290_pilon_gene_95_gene_164-59293-98666-cat_5	30127
	257	261			4	VIRSorter_contig_340_pilon_gene_296_gene_369-226583-271698-cat_5	30116
	258	270			1	VIRSorter_contig_54_pilon_gene_485_gene_561-364650-404150-cat_5	29805
	259	269			3	VIRSorter_contig_6168_pilon_gene_1_gene_81-68-44293-cat_5	29746
	260	283			1	VIRSorter_contig_1072_pilon_gene_123_gene_177-100697-140367-cat_4	29484
	261	283			4	VIRSorter_contig_813_pilon_gene_10_gene_109-10535-64483-cat_4	29474
	262	283			2	VIRSorter_contig_94_pilon_gene_1394_gene_1455-1093748-1129315-cat_5	29247
	263	289			1	VIRSorter_contig_469_pilon_gene_158_gene_224-135391-174896-cat_5	29051
	264	289			4	VIRSorter_contig_2163_pilon_gene_20_gene_75-18305-58837-cat_5	28967
	265	289			2	VIRSorter_contig_461_pilon_gene_381_gene_466-222221-263827-cat_5	28860
	266	289			3	VIRSorter_contig_3782_pilon_gene_1_gene_63-479-40674-cat_5	28859
	267	289			4	VIRSorter_contig_1741_pilon_gene_8_gene_52-4155-41855-cat_5	28786
	268	289			1	VIRSorter_contig_1271_pilon_gene_111_gene_163-78048-114759-cat_5	28782
	269	281			3	VIRSorter_contig_140_pilon_gene_8_gene_76-6024-47194-cat_5	28686
	270	280			1	VIRSorter_contig_1351_pilon_gene_1_gene_64-95-42742-cat_4	28386
	271	275			1	VIRSorter_contig_3383_pilon_gene_21_gene_108-20302-73342-cat_5	28384
	272	274			2	VIRSorter_contig_253_pilon_gene_152_gene_212-136090-179105-cat_5	28212
	273	274			4	VIRSorter_contig_172_pilon_gene_77_gene_141-54168-89313-cat_5	27975
	274	279			4	VIRSorter_contig_335_pilon_gene_2056_gene_2114-1970229-2016601-cat_5	27681
	275	277			2	VIRSorter_contig_1308_pilon_gene_77_gene_140-53245-91418-cat_4	27586
	276	277			3	VIRSorter_contig_3414_pilon_gene_130_gene_194-85513-124689-cat_5	27554
	277	281			1	VIRSorter_contig_1839_pilon_gene_10_gene_109-6564-60729-cat_4	27338
	278	280			1	VIRSorter_contig_372_pilon_gene_1054_gene_1133-906544-957870-cat_5	27276
	279	280			4	VIRSorter_contig_145_pilon_gene_233_gene_332-185823-254435-cat_4	27039
	280	280			4	VIRSorter_contig_1262_pilon_gene_62_gene_126-54017-96053-cat_5	27037
	281	280			3	VIRSorter_contig_5143_pilon_gene_65_gene_132-62532-98323-cat_5	26623
	282	277			2	VIRSorter_contig_2768_pilon_gene_1_gene_38-97-33969-cat_5	26565
	283	275			3	VIRSorter_contig_2809_pilon_gene_247_gene_301-168637-207410-cat_5	26496
	284	276			3	VIRSorter_contig_5192_pilon_gene_1_gene_82-15-42907-cat_5	26460
	285	287			2	VIRSorter_contig_1483_pilon_gene_110_gene_190-77997-116067-cat_4	26233
	286	287			2	VIRSorter_contig_15_pilon_gene_282_gene_357-246152-296180-cat_5	25978
	287	287			3	VIRSorter_contig_736_pilon_gene_80_gene_141-50048-93244-cat_5	25862
	288	284			4	VIRSorter_contig_1398_pilon_gene_73_gene_141-78142-113862-cat_5	25829
	289	288			3	VIRSorter_contig_6450_pilon_gene_3_gene_57-2339-38108-cat_5	25775
	290	292			4	VIRSorter_contig_2481_pilon_gene_237_gene_294-196520-231432-cat_5	25521
	291	292			3	VIRSorter_contig_132_pilon_gene_21_gene_147-12716-88544-cat_5	25280
	292	294			3	VIRSorter_contig_1892_pilon_gene_1_gene_76-255-42135-cat_5	25217
	293	289			4	VIRSorter_contig_2548_pilon_gene_213_gene_318-170177-217298-cat_5	25198
	294	289			3	VIRSorter_contig_5312_pilon_gene_1_gene_69-91-39161-cat_4	25079
	295	295			2	VIRSorter_contig_230_pilon_gene_529_gene_590-429084-463295-cat_4	24820
	296	295			1	VIRSorter_contig_3402_pilon_gene_1_gene_47-4095-38442-cat_5	24758
	297	295			3	VIRSorter_contig_504_pilon_gene_352_gene_412-212617-246363-cat_5	24608
	298	288			1	VIRSorter_contig_385_pilon_gene_171_gene_229-142307-175149-cat_4	24342
	299	288			4	VIRSorter_contig_201_pilon_gene_26_gene_88-14344-46260-cat_4	24189
	300	285			4	VIRSorter_contig_1010_pilon_gene_198_gene_272-144915-179951-cat_5	23810
	301	282			3	VIRSorter_contig_1433_pilon_gene_1_gene_75-96-48610-cat_5	23611
	302	281			3	VIRSorter_contig_2985_pilon_gene_35_gene_103-21462-55747-cat_5	23537
	303	279			4	VIRSorter_contig_775_pilon_gene_394_gene_474-261307-309568-cat_5	23345
	304	288			1	VIRSorter_contig_213_pilon_gene_1_gene_68-174-43060-cat_4	23008
	305	288			2	VIRSorter_contig_376_pilon_gene_1_gene_66-656-35760-cat_5	22771
	306	288			3	VIRSorter_contig_1742_pilon_gene_247_gene_304-234337-277923-cat_5	22637
	307	292			4	VIRSorter_contig_2503_pilon_gene_6_gene_82-4917-61260-cat_5	22402
	308	292			1	VIRSorter_contig_128_pilon_gene_731_gene_792-598887-638633-cat_5	22175
	309	293			1	VIRSorter_contig_184_pilon_gene_3382_gene_3436-3343207-3380034-cat_5	22091
	310	293			2	VIRSorter_contig_283_pilon_gene_231_gene_305-195551-235277-cat_5	21851
	311	284			3	VIRSorter_contig_115_pilon_gene_49_gene_137-33079-88222-cat_5	21840
	312	284			2	VIRSorter_contig_1454_pilon_gene_113_gene_185-75411-112664-cat_5	21540
	313	284			2	VIRSorter_contig_94_pilon_gene_2040_gene_2096-1611885-1648518-cat_5	21225
	314	283			3	VIRSorter_contig_5361_pilon_gene_5_gene_75-3273-46897-cat_5	21036
	315	283			3	VIRSorter_contig_407_pilon_gene_557_gene_606-451287-481411-cat_5	20761
	316	283			2	VIRSorter_contig_2702_pilon_gene_1_gene_46-714-28389-cat_5	20655
	317	288			2	VIRSorter_contig_531_pilon_gene_55_gene_116-40224-74296-cat_4	20562
	318	282			2	VIRSorter_contig_1147_pilon_gene_53_gene_152-36067-107055-cat_4	19959
	319	282			4	VIRSorter_contig_131_pilon_gene_983_gene_1047-840666-882536-cat_4	19312
	320	282			3	VIRSorter_contig_5859_pilon_gene_32_gene_83-31100-64579-cat_5	19300
	321	282			3	VIRSorter_contig_2742_pilon_gene_1_gene_57-0-35320-cat_5	19067
	322	283			3	VIRSorter_contig_2209_pilon_gene_619_gene_712-405349-447876-cat_5	19022
	323	287			3	VIRSorter_contig_2597_pilon_gene_15_gene_74-11297-48127-cat_5	18938
	324	292			4	VIRSorter_contig_29_pilon_gene_1_gene_67-5-38582-cat_4	18719
	325	292			3	VIRSorter_contig_499_pilon_gene_103_gene_158-82636-113977-cat_4	18615
	326	288			3	VIRSorter_contig_2832_pilon_gene_135_gene_182-88964-120085-cat_5	18395
	327	288			1	VIRSorter_contig_3816_pilon_gene_28_gene_68-25314-51766-cat_5	17841
	328	288			4	VIRSorter_contig_278_pilon_gene_998_gene_1060-808699-842086-cat_4	17800
	329	288			4	VIRSorter_contig_613_pilon_gene_94_gene_168-71985-114084-cat_5	17346
	330	288			2	VIRSorter_contig_259_pilon_gene_420_gene_485-342858-384196-cat_5	17170
	331	288			3	VIRSorter_contig_1306_pilon_gene_172_gene_206-150106-174293-cat_5	17108
	332	288			4	VIRSorter_contig_1378_pilon_gene_1_gene_61-408-41688-cat_4	16999
	333	291			1	VIRSorter_contig_2930_pilon_gene_123_gene_180-112063-144988-cat_5	16913
	334	291			3	VIRSorter_contig_2985_pilon_gene_172_gene_229-109126-140661-cat_4	16659
	335	289			1	VIRSorter_contig_128_pilon_gene_11_gene_66-7539-39890-cat_5	16388
	336	295			3	VIRSorter_contig_1006_pilon_gene_333_gene_436-245494-312208-cat_5	16166
	337	304			2	VIRSorter_contig_132_pilon_gene_1_gene_67-0-36352-cat_5	16096
	338	309			4	VIRSorter_contig_49_pilon_gene_1_gene_49-74-31485-cat_4	15824
	339	309			1	VIRSorter_contig_2065_pilon_gene_121_gene_189-95464-135730-cat_5	15497
	340	310			2	VIRSorter_contig_1201_pilon_gene_577_gene_647-324840-356922-cat_5	15339
	341	312			3	VIRSorter_contig_418_pilon_gene_82_gene_144-54722-90619-cat_5	15208
	342	307			2	VIRSorter_contig_582_pilon_gene_583_gene_633-477054-508203-cat_5	15186
	343	307			3	VIRSorter_contig_950_pilon_gene_247_gene_317-206829-251625-cat_5	14887
	344	307			3	VIRSorter_contig_1564_pilon_gene_156_gene_188-128702-156065-cat_5	14743
	345	309			2	VIRSorter_contig_2286_pilon_gene_52_gene_117-32357-70187-cat_5	14580
	346	314			3	VIRSorter_contig_438_pilon_gene_141_gene_197-136435-173796-cat_5	14484
	347	314			3	VIRSorter_contig_2378_pilon_gene_53_gene_111-37587-70253-cat_5	14375
	348	314			3	VIRSorter_contig_2985_pilon_gene_175_gene_229-111645-140661-cat_4	14140
	349	316			1	VIRSorter_contig_2978_pilon_gene_1_gene_37-9-20547-cat_4	14139
	350	310			3	VIRSorter_contig_429_pilon_gene_196_gene_249-181839-218585-cat_5	13869
	351	301			3	VIRSorter_contig_2584_pilon_gene_109_gene_209-75764-139607-cat_5	13295
	352	300			1	VIRSorter_contig_2093_pilon_gene_291_gene_351-214810-251266-cat_5	13206
	353	302			1	VIRSorter_contig_341_pilon_gene_326_gene_425-249450-319301-cat_4	13044
	354	302			4	VIRSorter_contig_767_pilon_gene_318_gene_366-312945-345327-cat_5	12530
	355	299			1	VIRSorter_contig_1434_pilon_gene_64_gene_112-62538-92554-cat_5	12249
	356	299			1	VIRSorter_contig_46_pilon_gene_1208_gene_1254-1277066-1312121-cat_5	12140
	357	299			2	VIRSorter_contig_242_pilon_gene_40_gene_125-31345-94247-cat_4	11873
	358	300			4	VIRSorter_contig_1760_pilon_gene_48_gene_108-33771-68940-cat_4	11372
	359	292			1	VIRSorter_contig_184_pilon_gene_1142_gene_1208-1095073-1142978-cat_5	11323
	360	292			2	VIRSorter_contig_186_pilon_gene_1007_gene_1077-830605-869775-cat_5	11217
	361	292			4	VIRSorter_contig_1573_pilon_gene_1_gene_54-101-33512-cat_5	11159
	362	278			3	VIRSorter_contig_56_pilon_gene_542_gene_614-435387-479103-cat_5	11068
	363	280			4	VIRSorter_contig_1116_pilon_gene_401_gene_454-312073-347958-cat_5	10367
	364	280			4	VIRSorter_contig_3247_pilon_gene_1_gene_46-194-31739-cat_5	10281
	365	271			2	VIRSorter_contig_677_pilon_gene_1724_gene_1768-1614492-1647116-cat_5	9709
	366	271			2	VIRSorter_contig_34_pilon_gene_2308_gene_2339-1489243-1509659-cat_5	9402
	367	273			3	VIRSorter_contig_1481_pilon_gene_110_gene_174-64736-100193-cat_5	9155
	368	270			1	VIRSorter_contig_1220_pilon_gene_1_gene_49-594-32567-cat_5	9096
	369	270			1	VIRSorter_contig_1458_pilon_gene_1_gene_33-127-21519-cat_5	9059
	370	257			4	VIRSorter_contig_1427_pilon_gene_79_gene_149-66963-106725-cat_5	9004
	371	257			2	VIRSorter_contig_80_pilon_gene_419_gene_449-434097-460193-cat_5	8329
	372	245			3	VIRSorter_contig_3142_pilon_gene_51_gene_110-54851-96016-cat_4	7462
	373	227			3	VIRSorter_contig_469_pilon_gene_209_gene_245-141141-165072-cat_5	7066
	374	228			3	VIRSorter_contig_554_pilon_gene_155_gene_204-123432-156912-cat_5	6325
	375	226			3	VIRSorter_contig_2199_pilon_gene_190_gene_289-176284-232565-cat_4	5733
	376	228			3	VIRSorter_contig_3926_pilon_gene_37_gene_59-26284-48407-cat_5	5484
	377	228			2	VIRSorter_contig_2546_pilon_gene_1_gene_56-288-23904-cat_5	5037
	378	231			4	VIRSorter_contig_679_pilon_gene_584_gene_636-628011-664235-cat_5	4435
	379	232			1	VIRSorter_contig_639_pilon_gene_171_gene_222-193255-233719-cat_5	3755
	380	238			2	VIRSorter_contig_326_pilon_gene_11_gene_72-7936-53487-cat_4	3358
	381	235			3	VIRSorter_contig_3669_pilon_gene_52_gene_114-35746-72179-cat_5	3186
	382	236			2	VIRSorter_contig_967_pilon_gene_47_gene_124-25999-63511-cat_5	1830
	383	236			1	VIRSorter_contig_498_pilon_gene_38_gene_87-27042-63105-cat_5	-2798
	384	236			4	VIRSorter_contig_1713_pilon_gene_1_gene_26-0-15594-cat_5	-2969
	385	243			1	VIRSorter_contig_2135_pilon_gene_1_gene_77-0-52560-cat_5	-4247
	386	243			1	VIRSorter_contig_2909_pilon_gene_51_gene_100-30909-60790-cat_4	-5801
	387	243			4	VIRSorter_contig_1515_pilon_gene_9_gene_70-4942-43549-cat_5	-8342
	388	249			2	VIRSorter_contig_1447_pilon_gene_5_gene_14-2782-8852-cat_5	-9712
	389	251			3	VIRSorter_contig_4614_pilon_gene_121_gene_144-97706-124164-cat_5	-12270
	390	256			4	VIRSorter_contig_148_pilon_gene_4_gene_46-2629-34213-cat_5	-25223
	391	257			1	VIRSorter_contig_454_pilon_gene_5_gene_21-2380-14837-cat_4	-28222
	392	251			2	VIRSorter_contig_505_pilon_gene_473_gene_487-274907-283239-cat_5	-39407
	393	250			4	VIRSorter_contig_566_pilon_gene_160_gene_170-148755-157878-cat_5	-45798
	394	262
	395	259
	396	261
	397	257
	398	262
	399	263
	400	263
	401	266
	402	266
	403	266
	404	274
	405	268
	406	273
	407	285
	408	279
	409	279
	410	279
	411	279
	412	281
	413	280
	414	278
	415	271
	416	279
	417	279
	418	267
	419	272
	420	272
	421	265
	422	265
	423	265
	424	270
	425	270
	426	270
	427	270
	428	269
	429	269
	430	268
	431	268
	432	268
	433	267
	434	269
	435	264
	436	264
	437	266
	438	268
	439	279
	440	280
	441	280
	442	281
	443	270
	444	276
	445	278
	446	278
	447	274
	448	267
	449	274
	450	272
	451	273
	452	273
	453	271
	454	271
	455	271
	456	270
	457	275
	458	278
	459	281
	460	281
	461	281
	462	272
	463	271
	464	271
	465	267
	466	268
	467	267
	468	271
	469	271
	470	271
	471	272
	472	272
	473	272
	474	272
	475	266
	476	266
	477	264
	478	272
	479	272
	480	271
	481	269
	482	276
	483	279
	484	276
	485	276
	486	273
	487	267
	488	259
	489	253
	490	253
	491	254
	492	253
	493	252
	494	252
	495	252
	496	250
	497	247
	498	247
	499	245
	500	255
	501	257
	502	257
	503	255
	504	254
	505	254
	506	260
	507	263
	508	262
	509	262
	510	269
	511	271
	512	273
	513	270
	514	270
	515	270
	516	272
	517	271
	518	271
	519	276
	520	283
	521	287
	522	289
	523	289
	524	295
	525	295
	526	293
	527	290
	528	287
	529	294
	530	288
	531	287
	532	285
	533	285
	534	285
	535	284
	536	284
	537	284
	538	279
	539	277
	540	272
	541	273
	542	273
	543	273
	544	262
	545	262
	546	260
	547	268
	548	263
	549	262
	550	259
	551	256
	552	259
	553	260
	554	252
	555	253
	556	253
	557	242
	558	242
	559	249
	560	250
	561	251
	562	249
	563	249
	564	251
	565	251
	566	235
	567	235
	568	233
	569	229
	570	229
	571	234
	572	234
	573	234
	574	236
	575	239
	576	243
	577	243
	578	243
	579	253
	580	253
	581	254
	582	248
	583	248
	584	246
	585	249
	586	249
	587	247
	588	245
	589	234
	590	237
	591	238
	592	236
	593	237
	594	235
	595	233
	596	233
	597	233
	598	239
	599	237
	600	237
	601	239
	602	242
	603	236
	604	236
	605	237
	606	238
	607	235
	608	242
	609	246
	610	246
	611	250
	612	251
	613	253
	614	253
	615	253
	616	252
	617	253
	618	249
	619	249
	620	249
	621	248
	622	248
	623	255
	624	257
	625	257
	626	261
	627	269
	628	261
	629	265
	630	265
	631	263
	632	251
	633	248
	634	248
	635	255
	636	253
	637	261
	638	260
	639	260
	640	265
	641	264
	642	266
	643	267
	644	267
	645	267
	646	267
	647	265
	648	269
	649	269
	650	259
	651	260
	652	260
	653	262
	654	265
	655	265
	656	260
	657	259
	658	259
	659	259
	660	252
	661	250
	662	251
	663	251
	664	252
	665	252
	666	250
	667	250
	668	250
	669	250
	670	252
	671	252
	672	247
	673	238
	674	238
	675	235
	676	233
	677	236
	678	229
	679	229
	680	229
	681	229
	682	229
	683	229
	684	229
	685	229
	686	229
	687	233
	688	233
	689	233
	690	237
	691	229
	692	228
	693	229
	694	228
	695	228
	696	232
	697	226
	698	226
	699	226
	700	225
	701	225
	702	225
	703	223
	704	223
	705	223
	706	223
	707	223
	708	223
	709	215
	710	220
	711	220
	712	226
	713	226
	714	225
	715	229
	716	230
	717	228
	718	223
	719	221
	720	222
	721	218
	722	227
	723	226
	724	229
	725	232
	726	230
	727	233
	728	232
	729	233
	730	233
	731	234
	732	234
	733	230
	734	232
	735	232
	736	225
	737	222
	738	223
	739	223
	740	231
	741	221
	742	228
	743	239
	744	242
	745	245
	746	245
	747	242
	748	246
	749	257
	750	259
	751	259
	752	255
	753	254
	754	254
	755	259
	756	257
	757	257
	758	260
	759	260
	760	255
	761	272
	762	272
	763	269
	764	277
	765	279
	766	282
	767	281
	768	280
	769	278
	770	263
	771	261
	772	266
	773	264
	774	266
	775	264
	776	266
	777	268
	778	271
	779	277
	780	277
	781	280
	782	280
	783	282
	784	282
	785	276
	786	274
	787	274
	788	271
	789	263
	790	273
	791	276
	792	276
	793	290
	794	290
	795	307
	796	310
	797	307
	798	307
	799	299
	800	299
	801	302
	802	297
	803	297
	804	294
	805	293
	806	293
	807	293
	808	294
	809	296
	810	293
	811	293
	812	293
	813	290
	814	289
	815	289
	816	286
	817	286
	818	285
	819	283
	820	283
	821	283
	822	283
	823	283
	824	280
	825	280
	826	279
	827	279
	828	279
	829	277
	830	277
	831	277
	832	278
	833	277
	834	277
	835	274
	836	276
	837	276
	838	272
	839	272
	840	269
	841	269
	842	269
	843	268
	844	266
	845	266
	846	265
	847	265
	848	265
	849	265
	850	266
	851	268
	852	276
	853	276
	854	276
	855	276
	856	283
	857	284
	858	284
	859	290
	860	288
	861	288
	862	287
	863	287
	864	285
	865	280
	866	280
	867	280
	868	280
	869	280
	870	279
	871	276
	872	275
	873	275
	874	276
	875	276
	876	276
	877	275
	878	275
	879	274
	880	275
	881	275
	882	275
	883	280
	884	278
	885	280
	886	280
	887	280
	888	275
	889	275
	890	268
	891	269
	892	270
	893	260
	894	257
	895	254
	896	259
	897	259
	898	255
	899	244
	900	243
	901	243
	902	244
	903	244
	904	244
	905	239
	906	239
	907	239
	908	238
	909	238
	910	237
	911	215
	912	215
	913	218
	914	211
	915	209
	916	206
	917	206
	918	206
	919	216
	920	216
	921	211
	922	210
	923	209
	924	206
	925	207
	926	205
	927	203
	928	200
	929	195
	930	195
	931	194
	932	202
	933	205
	934	213
	935	212
	936	221
	937	226
	938	246
	939	244
	940	234
	941	227
	942	228
	943	218
	944	218
	945	201
	946	198
	947	196
	948	196
	949	201
	950	201
	951	198
	952	200
	953	198
	954	199
	955	199
	956	199
	957	199
	958	198
	959	196
	960	195
	961	202
	962	205
	963	205
	964	205
	965	204
	966	205
	967	207
	968	208
	969	208
	970	211
	971	211
	972	211
	973	212
	974	212
	975	216
	976	216
	977	217
	978	217
	979	217
	980	217
	981	221
	982	235
	983	235
	984	235
	985	235
	986	233
	987	241
	988	241
	989	241
	990	240
	991	241
	992	241
	993	246
	994	246
	995	246
	996	243
	997	244
	998	246
	999	246
	1000	249
	1001	252
	1002	245
	1003	245
	1004	247
	1005	247
	1006	247
	1007	246
	1008	255
	1009	249
	1010	249
	1011	252
	1012	247
	1013	252
	1014	252
	1015	252
	1016	256
	1017	256
	1018	259
	1019	260
	1020	260
	1021	260
	1022	251
	1023	253
	1024	249
	1025	247
	1026	247
	1027	245
	1028	250
	1029	250
	1030	249
	1031	247
	1032	247
	1033	254
	1034	254
	1035	254
	1036	254
	1037	254
	1038	254
	1039	254
	1040	253
	1041	253
	1042	248
	1043	249
	1044	249
	1045	253
	1046	249
	1047	250
	1048	250
	1049	253
	1050	259
	1051	260
	1052	259
	1053	259
	1054	259
	1055	267
	1056	265
	1057	272
	1058	270
	1059	278
	1060	281
	1061	282
	1062	286
	1063	283
	1064	279
	1065	279
	1066	279
	1067	279
	1068	280
	1069	273
	1070	274
	1071	275
	1072	271
	1073	270
	1074	272
	1075	271
	1076	273
	1077	273
	1078	273
	1079	283
	1080	283
	1081	281
	1082	273
	1083	268
	1084	266
	1085	266
	1086	257
	1087	252
	1088	231
	1089	231
	1090	231
	1091	231
	1092	231
	1093	227
	1094	227
	1095	232
	1096	232
	1097	230
	1098	230
	1099	226
	1100	232
	1101	232
	1102	234
	1103	235
	1104	234
	1105	234
	1106	235
	1107	235
	1108	238
	1109	238
	1110	238
	1111	231
	1112	228
	1113	228
	1114	228
	1115	227
	1116	227
	1117	231
	1118	233
	1119	233
	1120	230
	1121	234
	1122	234
	1123	248
	1124	248
	1125	245
	1126	246
	1127	245
	1128	253
	1129	255
	1130	255
	1131	252
	1132	236
	1133	244
	1134	246
	1135	246
	1136	246
	1137	239
	1138	240
	1139	243
	1140	243
	1141	242
	1142	246
	1143	241
	1144	241
	1145	253
	1146	253
	1147	264
	1148	264
	1149	271
	1150	270
	1151	265
	1152	268
	1153	269
	1154	282
	1155	283
	1156	276
	1157	276
	1158	267
	1159	275
	1160	274
	1161	271
	1162	271
	1163	266
	1164	266
	1165	266
	1166	263
	1167	266
	1168	263
	1169	269
	1170	269
	1171	270
	1172	270
	1173	269
	1174	269
	1175	277
	1176	281
	1177	289
	1178	286
	1179	288
	1180	288
	1181	288
	1182	288
	1183	278
	1184	278
	1185	280
	1186	280
	1187	287
	1188	291
	1189	291
	1190	291
	1191	293
	1192	291
	1193	288
	1194	288
	1195	284
	1196	283
	1197	282
	1198	293
	1199	290
	1200	295
	1201	296
	1202	298
	1203	302
	1204	302
	1205	293
	1206	296
	1207	289
	1208	289
	1209	283
	1210	280
	1211	280
	1212	277
	1213	277
	1214	277
	1215	279
	1216	279
	1217	284
	1218	283
	1219	280
	1220	279
	1221	278
	1222	283
	1223	284
	1224	282
	1225	282
	1226	280
	1227	280
	1228	281
	1229	269
	1230	269
	1231	269
	1232	270
	1233	272
	1234	266
	1235	266
	1236	269
	1237	269
	1238	271
	1239	280
	1240	281
	1241	281
	1242	280
	1243	281
	1244	281
	1245	276
	1246	276
	1247	277
	1248	277
	1249	278
	1250	272
	1251	272
	1252	271
	1253	270
	1254	273
	1255	275
	1256	275
	1257	275
	1258	274
	1259	277
	1260	277
	1261	277
	1262	278
	1263	278
	1264	290
	1265	290
	1266	295
	1267	289
	1268	287
	1269	291
	1270	291
	1271	287
	1272	287
	1273	272
	1274	272
	1275	274
	1276	278
	1277	278
	1278	279
	1279	272
	1280	269
	1281	273
	1282	273
	1283	286
	1284	281
	1285	279
	1286	279
	1287	323
	1288	325
	1289	325
	1290	324
	1291	324
	1292	325
	1293	322
	1294	322
	1295	322
	1296	313
	1297	313
	1298	301
	1299	299
	1300	293
	1301	295
	1302	295
	1303	293
	1304	294
	1305	279
	1306	279
	1307	279
	1308	284
	1309	284
	1310	277
	1311	277
	1312	277
	1313	281
	1314	281
	1315	281
	1316	281
	1317	292
	1318	289
	1319	294
	1320	290
	1321	290
	1322	291
	1323	294
	1324	293
	1325	293
	1326	286
	1327	286
	1328	278
	1329	276
	1330	274
	1331	274
	1332	274
	1333	275
	1334	275
	1335	282
	1336	278
	1337	278
	1338	271
	1339	267
	1340	267
	1341	267
	1342	265
	1343	264
	1344	265
	1345	265
	1346	265
	1347	268
	1348	269
	1349	259
	1350	260
	1351	248
	1352	246
	1353	244
	1354	246
	1355	246
	1356	246
	1357	243
	1358	243
	1359	243
	1360	241
	1361	241
	1362	240
	1363	239
	1364	239
	1365	239
	1366	237
	1367	237
	1368	234
	1369	234
	1370	234
	1371	234
	1372	234
	1373	229
	1374	231
	1375	231
	1376	231
	1377	231
	1378	231
	1379	231
	1380	231
	1381	245
	1382	252
	1383	253
	1384	251
	1385	251
	1386	252
	1387	249
	1388	250
	1389	249
	1390	240
	1391	247
	1392	247
	1393	251
	1394	254
	1395	254
	1396	261
	1397	261
	1398	264
	1399	275
	1400	273
	1401	279
	1402	279
	1403	276
	1404	283
	1405	282
	1406	280
	1407	279
	1408	279
	1409	277
	1410	274
	1411	274
	1412	277
	1413	276
	1414	282
	1415	270
	1416	270
	1417	265
	1418	267
	1419	266
	1420	262
	1421	265
	1422	265
	1423	265
	1424	268
	1425	266
	1426	261
	1427	260
	1428	259
	1429	269
	1430	269
	1431	265
	1432	265
	1433	255
	1434	258
	1435	258
	1436	264
	1437	223
	1438	221
	1439	225
	1440	223
	1441	223
	1442	222
	1443	221
	1444	225
	1445	230
	1446	227
	1447	227
	1448	227
	1449	231
	1450	230
	1451	226
	1452	229
	1453	227
	1454	225
	1455	225
	1456	224
	1457	224
	1458	219
	1459	220
	1460	219
	1461	242
	1462	245
	1463	241
	1464	242
	1465	242
	1466	251
	1467	238
	1468	238
	1469	234
	1470	231
	1471	231
	1472	229
	1473	226
	1474	232
	1475	233
	1476	235
	1477	231
	1478	232
	1479	232
	1480	232
	1481	232
	1482	235
	1483	242
	1484	239
	1485	232
	1486	232
	1487	232
	1488	234
	1489	239
	1490	244
	1491	246
	1492	245
	1493	257
	1494	256
	1495	260
	1496	260
	1497	257
	1498	257
	1499	264
	1500	263
	1501	263
	1502	264
	1503	265
	1504	259
	1505	262
	1506	262
	1507	262
	1508	266
	1509	267
	1510	267
	1511	268
	1512	268
	1513	268
	1514	268
	1515	269
	1516	269
	1517	272
	1518	270
	1519	270
	1520	270
	1521	270
	1522	272
	1523	272
	1524	276
	1525	277
	1526	287
	1527	296
	1528	296
	1529	295
	1530	301
	1531	287
	1532	298
	1533	297
	1534	297
	1535	302
	1536	301
	1537	303
	1538	303
	1539	302
	1540	315
	1541	307
	1542	317
	1543	313
	1544	309
	1545	318
	1546	311
	1547	314
	1548	310
	1549	306
	1550	315
	1551	310
	1552	310
	1553	310
	1554	303
	1555	308
	1556	308
	1557	313
	1558	315
	1559	317
	1560	319
	1561	320
	1562	318
	1563	321
	1564	315
	1565	315
	1566	315
	1567	317
	1568	315
	1569	317
	1570	321
	1571	318
	1572	318
	1573	320
	1574	317
	1575	325
	1576	325
	1577	325
	1578	324
	1579	316
	1580	328
	1581	328
	1582	328
	1583	325
	1584	319
	1585	322
	1586	318
	1587	315
	1588	323
	1589	322
	1590	324
	1591	326
	1592	326
	1593	326
	1594	322
	1595	318
	1596	318
	1597	319
	1598	326
	1599	326
	1600	326
	1601	325
	1602	325
	1603	325
	1604	325
	1605	325
	1606	325
	1607	327
	1608	328
	1609	331
	1610	336
	1611	312
	1612	309
	1613	309
	1614	309
	1615	309
	1616	303
	1617	303
	1618	307
	1619	315
	1620	321
	1621	321
	1622	325
	1623	335
	1624	334
	1625	333
	1626	329
	1627	331
	1628	333
	1629	338
	1630	349
	1631	361
	1632	360
	1633	362
	1634	384
	1635	386
	1636	386
	1637	386
	1638	384
	1639	387
	1640	382
	1641	380
	1642	380
	1643	368
	1644	374
	1645	370
	1646	371
	1647	371
	1648	373
	1649	370
	1650	370
	1651	370
	1652	369
	1653	368
	1654	372
	1655	369
	1656	370
	1657	380
	1658	376
	1659	400
	1660	400
	1661	399
	1662	403
	1663	403
	1664	405
	1665	404
	1666	409
	1667	414
	1668	414
	1669	415
	1670	415
	1671	423
	1672	424
	1673	424
	1674	422
	1675	421
	1676	415
	1677	406
	1678	406
	1679	406
	1680	400
	1681	405
	1682	387
	1683	386
	1684	386
	1685	381
	1686	390
	1687	388
	1688	388
	1689	389
	1690	384
	1691	393
	1692	383
	1693	383
	1694	383
	1695	374
	1696	374
	1697	371
	1698	372
	1699	366
	1700	362
	1701	362
	1702	363
	1703	365
	1704	365
	1705	361
	1706	361
	1707	356
	1708	359
	1709	361
	1710	359
	1711	366
	1712	365
	1713	365
	1714	368
	1715	368
	1716	370
	1717	371
	1718	383
	1719	381
	1720	381
	1721	382
	1722	383
	1723	381
	1724	390
	1725	382
	1726	387
	1727	387
	1728	390
	1729	398
	1730	390
	1731	392
	1732	392
	1733	393
	1734	393
	1735	390
	1736	389
	1737	389
	1738	382
	1739	388
	1740	386
	1741	384
	1742	384
	1743	386
	1744	386
	1745	387
	1746	387
	1747	386
	1748	385
	1749	386
	1750	386
	1751	394
	1752	393
	1753	396
	1754	398
	1755	398
	1756	398
	1757	398
	1758	397
	1759	397
	1760	392
	1761	401
	1762	401
	1763	405
	1764	406
	1765	407
	1766	404
	1767	404
	1768	400
	1769	397
	1770	395
	1771	402
	1772	398
	1773	388
	1774	390
	1775	390
	1776	390
	1777	388
	1778	385
	1779	380
	1780	369
	1781	357
	1782	356
	1783	346
	1784	329
	1785	329
	1786	331
	1787	332
	1788	332
	1789	324
	1790	324
	1791	324
	1792	324
	1793	324
	1794	318
	1795	327
	1796	326
	1797	330
	1798	327
	1799	322
	1800	332
	1801	332
	1802	332
	1803	333
	1804	329
	1805	329
	1806	328
	1807	324
	1808	327
	1809	305
	1810	323
	1811	323
	1812	321
	1813	321
	1814	319
	1815	320
	1816	317
	1817	309
	1818	314
	1819	313
	1820	313
	1821	305
	1822	302
	1823	302
	1824	297
	1825	300
	1826	301
	1827	311
	1828	311
	1829	321
	1830	321
	1831	316
	1832	316
	1833	316
	1834	318
	1835	319
	1836	313
	1837	313
	1838	348
	1839	347
	1840	342
	1841	341
	1842	342
	1843	342
	1844	343
	1845	343
	1846	343
	1847	343
	1848	342
	1849	341
	1850	336
	1851	341
	1852	346
	1853	344
	1854	344
	1855	347
	1856	349
	1857	349
	1858	349
	1859	345
	1860	347
	1861	339
	1862	339
	1863	336
	1864	333
	1865	333
	1866	345
	1867	343
	1868	331
	1869	334
	1870	330
	1871	342
	1872	346
	1873	356
	1874	347
	1875	353
	1876	350
	1877	362
	1878	359
	1879	359
	1880	359
	1881	357
	1882	362
	1883	361
	1884	361
	1885	369
	1886	371
	1887	373
	1888	372
	1889	365
	1890	365
	1891	365
	1892	365
	1893	364
	1894	364
	1895	364
	1896	364
	1897	364
	1898	358
	1899	356
	1900	356
	1901	348
	1902	346
	1903	343
	1904	342
	1905	343
	1906	343
	1907	341
	1908	341
	1909	341
	1910	342
	1911	338
	1912	338
	1913	338
	1914	340
	1915	331
	1916	327
	1917	327
	1918	326
	1919	326
	1920	326
	1921	326
	1922	320
	1923	316
	1924	309
	1925	309
	1926	309
	1927	302
	1928	302
	1929	302
	1930	304
	1931	306
	1932	306
	1933	306
	1934	306
	1935	305
	1936	307
	1937	303
	1938	301
	1939	300
	1940	299
	1941	315
	1942	318
	1943	318
	1944	318
	1945	318
	1946	321
	1947	323
	1948	315
	1949	317
	1950	317
	1951	317
	1952	319
	1953	312
	1954	314
	1955	314
	1956	314
	1957	314
	1958	314
	1959	315
	1960	309
	1961	306
	1962	303
	1963	287
	1964	290
	1965	288
	1966	307
	1967	307
	1968	306
	1969	304
	1970	316
	1971	312
	1972	312
	1973	313
	1974	316
	1975	316
	1976	319
	1977	320
	1978	317
	1979	312
	1980	303
	1981	308
	1982	318
	1983	321
	1984	331
	1985	331
	1986	334
	1987	332
	1988	331
	1989	335
	1990	335
	1991	299
	1992	299
	1993	296
	1994	307
	1995	312
	1996	326
	1997	325
	1998	325
[truncated: 731,413+ more rows]

## Sheet: Fig 3
	No relevant raw data to be included in this file

## Sheet: Fig 4
Figure 4A
	4/4	99841
	3/4	13270
	2/4	2201
	1/4	309
Figure 4B
	host cellular processes	44
	DNA/RNA-asscoiated	19
	DNA recombination	7
	phage lysis	10
	virulence	7
	nuclease	7
	methyltransferase	6
	prophage antirepressor	3
	transposase	2
	host's phage susceptibility	1
	phage morphogenesis	78
	uncharacterized	117

## Sheet: Fig 5
Figure 5A
	sample	num_bacterial_contig_spacers	num_viral_contig_spacers	num_viral_prophage_contig_spacers
	1	1945	10	766
	2	1724	30	672
	3	3695	24	969
	4	2649	0	265
Figure 5B
		IMG/VR v2.0 database				virome of each sample
	sample	num_bacterial_protospacers	num_viral_protospacers	num_prophage_protospacers		num_bacterial_protospacers	num_viral_protospacers	num_prophage_protospacers
	1	342	0	61		27	0	5
	2	381	5	151		30	1	12
	3	949	0	261		103	0	37
	4	620	0	63		39	0	2

## Sheet: Fig S2
Figure S2
	Source data of length of all reads of each sample are available as a zipped folder at
	https://www.dropbox.com/s/8d8mcaeubzs0duk/PromethION_phageome_Source_Data_FigS2_read_length.zip?dl=0

## Sheet: Fig S3
Figure S3
	Source data are included in Table S4

## Sheet: Fig S4
Figure S4A
	sample	num_familyAssigned_in_novel_phages	num_familyNotAssigned_in_novel_phages	num_familyAssigned_in_known_phages	num_familyNotAssigned_in_known_phages
	1	1	53	5	37
	2	1	36	7	38
	3	3	67	12	55
	4	2	24	2	37
Figure S4B
	sample	num_familyAssigned_in_novel_prophages	num_familyNotAssigned_in_novel_prophages	num_familyAssigned_in_known_prophages	num_familyNotAssigned_in_known_prophages
	1	1	258	5	108
	2	6	226	12	90
	3	3	339	14	116
	4	4	72	14	65

## Sheet: Fig S8
Figure S8
	Source data are included in Table S4
